# Supplementary material for: Transcriptome Analysis of Leaf Senescence Regulation Under Alkaline Stress in Medicago truncatula
Source: Front Plant Sci. 2022 Apr 28;13:881456. doi: 10.3389/fpls.2022.881456 (PMC9096890; doi:10.3389/fpls.2022.881456)
Supplement: Supplementary Table 1 — Primers of genes used for real-time quantitative PCR in this study. [file Table_4.XLSX]

## Sheet: qRT-PCR
Number	Gene id	Forward primer sequences(5‘to3’)	Reverse primer sequences(5‘to3’)	Gene description
1	MtUBC Q-2 (Reference gene )	CTGACAGCCCACTGAATTGTGA	TTTTGGCATTGCTGCAAGC
2	MTR_5g011120 (SGR)	GTACTCTAACCACCGCTCCT	TTCTTCTTCCATAACCGTCT	senescence-inducible stay-green protein
3	MTR_1g080890	CACTTTCAGAGCCAGCAACC	TTCAGCGATTCTTTCACGAC	transcription factor UNE12-like protein
4	MTR_1g087040	GCTGTCAAACCGTGAATCTG	CCGTTGCCTTTATGCTCCTC	BZIP transcription factor
5	MTR_2g014680	CCCAGCACAACTACCAGGAG	TTAAATCCCTTCACAACACC	NAC transcription factor-like protein
6	MTR_2g091190	AGGTGGATTAAATGGTTTGC	TTTTCATTCTACCTCCCAAA	transcription factor bHLH107-like protein
7	MTR_3g031220	CCTTAAAGACACCGAAAGAT	GAAACCAGGAGGTATAGAAA	WRKY transcription factor
8	MTR_3g096400	GTGATAATAAAGTGGGTGAA	CCAACTCCAAAGACAGAAAA	NAC transcription factor-like protein
9	MTR_3g103580	GACAGCCTTGGGTTTGGACT	TGTATGCTTTCGTGCCTTCG	branched-chain amino acid aminotransferase
10	MTR_4g028130	CCGATCTATGTGATAAATGC	CTTACACCACCAGTGTCAAG	AP2/B3 transcription factor family protein
11	MTR_4g033295	CTTCTGCCAATGTTGCTAAT	TAATACGAGTCCTCCGAACC	transcription factor
12	MTR_5g016510	TCTGTTAGTGCTGGTGCTGC	TTCACAATAGGTACGCTGGA	myb transcription factor
13	MTR_5g041400	TCAACTTCACTTGCCACGAA	TGGGACTAAACAACCACCAT	DOF domain, zinc finger protein
14	MTR_5g041530	AGACGTAATTGTTCCCTGTC	AATCATATTTCTCGTGGCTC	cycling DOF factor 2
15	MTR_6g477860	TCCTGTGCCTCTTAGACCTT	AACAAACCCTCTTCCAGATT	myb transcription factor
16	MTR_7g118330	AGGAGCATAAAGATGAGGAA	TGATTGCCGAAGATACAGAT	late elongated hypocotyl-like protein
17	MTR_8g015230	TGCGTTCTCATCATCCACTT	ATCCCTCTTCTGCTTCTTCA	mediator of RNA polymerase II transcription subunit 6
18	MTR_1g061170	ATGCTGGTGCTACTTCAAAC	TATCAATACCCAAACTTCCA	heat shock transcription factor A3
19	MTR_1g110870	GAAGGCAAGAACACCGAGAC	CTAATTCCGGCACAAGATGA	zinc finger constans-like protein
20	MTR_2g104550	TGCCTGATGTCAAAGCAAGA	TCGTCACCCATCTGAGCAAC	helix loop helix DNA-binding domain protein
21	MTR_3g082630	CCGCTGTAGTGCTGTTATGC	GTAGCTTCTGGTTTGGCTCA	B-box type zinc finger protein
22	MTR_4g009540	ATAAACGTAGCCATGAAAGT	GTATTGAAGCCTTGTCTGTC	helix loop helix DNA-binding domain protein
23	MTR_5g069480	ATCGAAATGTTCATTCTGCT	TTGATTGATTGCCTCTTGTG	zinc finger constans-like protein
24	MTR_7g073380	GAGTCTGATCGTCCTGTGGA	GATGGGCATAGTAGGTTGTT	WRKY transcription factor
25	MTR_7g079840	AATGGAATCAGGACCGTATC	CTAACCTTTCTGGGAACTCG	zinc finger CCCH domain protein
26	MTR_8g089895	TGTCTCCTGGTTCTTCTTCC	CATCTTCACAAACTGCGTCT	homeobox associated leucine zipper protein
