# Supplementary material for: Transcriptome Analysis of Leaf Senescence Regulation Under Alkaline Stress in Medicago truncatula
Source: Front Plant Sci. 2022 Apr 28;13:881456. doi: 10.3389/fpls.2022.881456 (PMC9096890; doi:10.3389/fpls.2022.881456)
Supplement: Supplementary Table 3 — Differentially expressed genes (DEGs) at days 2, 4, and 6. [file Table_6.XLSX]

## Sheet: 10 mM NaHCO3-2D
Note:Columns H-O indicate the expression of the gene/transcript in each sample and each group (TPM).
Gene_id	FC	Log2FC	Pvalue	Padjust	Significant	Regulate	Control	Light_10mM_2D	A1	A2	A3	F1	F2	F3	Gene name	Gene description	GO_id	KO_id	KO_name	Pathway_id	COG	nr	swissprot	pfam
MTR_7g010580	0.00414937	-7.91289	1.13685e-09	3.29629e-05	yes	down	2330.85	9.58333	2170.55	2422.07	2399.92	8.96	9.6	10.19		gibberellin-regulated family protein	GO:0045454(biological_process:cell redox homeostasis); GO:0009739(biological_process:response to gibberellin); GO:0005623(cellular_component:cell)				ENOG410YQ6U(S:Function unknown)	XP_003621217.1(gibberellin-regulated protein 4 [Medicago truncatula])	sp|P46690|GASA4_ARATH(Gibberellin-regulated protein 4 OS=Arabidopsis thaliana OX=3702 GN=GASA4 PE=1 SV=2)	PF02704.14(GASA:Gibberellin regulated protein)
MTR_6g017240	0.00199788	-8.96731	5.05298e-09	3.66278e-05	yes	down	53.9667	0.103333	52.96	59.74	49.2	0.06	0.05	0.2		LuxR family transcriptional regulator, putative					ENOG41113F3(S:Function unknown)	XP_013451289.1(uncharacterized protein LOC25495609 [Medicago truncatula])
MTR_1g025420	0.0233841	-5.41833	4.01553e-09	3.88101e-05	yes	down	35.3433	0.816667	33.77	34.41	37.85	0.91	0.67	0.87		pathogenesis-related thaumatin family protein	GO:0006952(biological_process:defense response); GO:0005576(cellular_component:extracellular region)				ENOG4111GDH(S:Function unknown)	XP_003589504.1(thaumatin-like protein 1 isoform X1 [Medicago truncatula])	sp|A0A1P8B554|THLP1_ARATH(Thaumatin-like protein 1 OS=Arabidopsis thaliana OX=3702 GN=TLP1 PE=2 SV=1)	PF00314.17(Thaumatin:Thaumatin family); PF16483.5(Glyco_hydro_64:Beta-1,3-glucanase)
MTR_2g040500	0.0307683	-5.02241	2.66055e-08	4.06014e-05	yes	down	28.31	0.893333	30.69	27.57	26.67	0.69	0.68	1.31		protein phosphatase 2C ABI2-like protein	GO:0016787(molecular_function:hydrolase activity); GO:0043169(molecular_function:cation binding); GO:0006470(biological_process:protein dephosphorylation); GO:0004722(molecular_function:protein serine/threonine phosphatase activity); GO:0004721(molecular_function:phosphoprotein phosphatase activity); GO:0003824(molecular_function:catalytic activity); GO:0046872(molecular_function:metal ion bindin…	K14497	PP2C	map04016(MAPK signaling pathway - plant); map04075(Plant hormone signal transduction)	COG0631(S:Function unknown)	XP_013463465.1(protein phosphatase 2C 56 [Medicago truncatula])	sp|Q0JLP9|P2C06_ORYSJ(Probable protein phosphatase 2C 6 OS=Oryza sativa subsp. japonica OX=39947 GN=PP2C06 PE=1 SV=1)	PF00481.21(PP2C:Protein phosphatase 2C); PF13672.6(PP2C_2:Protein phosphatase 2C)
MTR_0365s0010	18.3113	4.19466	2.24263e-08	4.06406e-05	yes	up	4.43667	79.9567	4.56	4.23	4.52	83.67	80.35	75.85		TPR1-like protein					ENOG410XRZ5(S:Function unknown)	XP_013442014.1(uncharacterized protein LOC25480955 [Medicago truncatula])
MTR_1g103290	49.2674	5.62256	2.95352e-08	4.07797e-05	yes	up	6.04	267.867	6.64	5.47	6.01	225.34	322.69	255.57		homocysteine S-methyltransferase-like protein	GO:0005737(cellular_component:cytoplasm); GO:0046872(molecular_function:metal ion binding); GO:0032259(biological_process:methylation); GO:0008898(molecular_function:S-adenosylmethionine-homocysteine S-methyltransferase activity); GO:0005886(cellular_component:plasma membrane); GO:0033528(biological_process:S-methylmethionine cycle); GO:0016740(molecular_function:transferase activity); GO:0008270…	K00547	mmuM, BHMT2	map00270(Cysteine and methionine metabolism)	COG2040(L:Replication, recombination and repair)	XP_013469803.2(homocysteine S-methyltransferase 3, partial [Medicago truncatula])	sp|Q8LAX0|HMT3_ARATH(Homocysteine S-methyltransferase 3 OS=Arabidopsis thaliana OX=3702 GN=HMT3 PE=1 SV=2)	PF02574.16(S-methyl_trans:Homocysteine S-methyltransferase)
MTR_1g086790	19.3042	4.27084	2.57915e-08	4.15458e-05	yes	up	2.99333	57.3267	2.79	2.76	3.43	49.12	59.18	63.68		WRKY family transcription factor	GO:0043565(molecular_function:sequence-specific DNA binding); GO:0003700(molecular_function:transcription factor activity, sequence-specific DNA binding); GO:0005634(cellular_component:nucleus); GO:0006355(biological_process:regulation of transcription, DNA-templated); GO:0006351(biological_process:transcription, DNA-templated); GO:0003677(molecular_function:DNA binding)				ENOG410YRNP(K:Transcription); ENOG410YJVP(K:Transcription)	XP_003591381.1(probable WRKY transcription factor 23 [Medicago truncatula])	sp|O22900|WRK23_ARATH(WRKY transcription factor 23 OS=Arabidopsis thaliana OX=3702 GN=WRKY23 PE=2 SV=1)	PF03106.15(WRKY:WRKY DNA -binding domain)
MTR_7g090590	0.00116891	-9.74062	1.86902e-08	4.16863e-05	yes	down	5695.8	6.55667	6031.41	5933.46	5122.52	9.98	5.33	4.36		GASA/GAST/Snakin	GO:0009740(biological_process:gibberellic acid mediated signaling pathway)				ENOG410YSFV(S:Function unknown)	XP_003625068.1(gibberellin-regulated protein 13 [Medicago truncatula])	sp|P27057|GAST1_SOLLC(Protein GAST1 OS=Solanum lycopersicum OX=4081 GN=GAST1 PE=2 SV=1)	PF02704.14(GASA:Gibberellin regulated protein)
MTR_5g091980	0.0197292	-5.66352	2.87814e-08	4.17258e-05	yes	down	21.9867	0.426667	20.44	21.62	23.9	0.54	0.34	0.4		strictosidine synthase-like protein	GO:0016844(molecular_function:strictosidine synthase activity); GO:0005783(cellular_component:endoplasmic reticulum); GO:0016829(molecular_function:lyase activity); GO:0016020(cellular_component:membrane); GO:0009058(biological_process:biosynthetic process); GO:0005886(cellular_component:plasma membrane)	K21407	APMAP		COG3386(G:Carbohydrate transport and metabolism)	XP_024638953.1(protein STRICTOSIDINE SYNTHASE-LIKE 10 isoform X2 [Medicago truncatula])	sp|Q4V3D9|SSL10_ARATH(Protein STRICTOSIDINE SYNTHASE-LIKE 10 OS=Arabidopsis thaliana OX=3702 GN=SSL10 PE=2 SV=1)	PF03088.16(Str_synth:Strictosidine synthase); PF08450.12(SGL:SMP-30/Gluconolactonase/LRE-like region); PF01436.21(NHL:NHL repeat)
MTR_2g070730	0.0258829	-5.27186	2.45139e-08	4.18107e-05	yes	down	6	0.153333	6.94	5.93	5.13	0.17	0.11	0.18		interactor of constitutive active ROPs protein, putative					ENOG410YKFD(S:Function unknown)	XP_013464384.1(interactor of constitutive active ROPs 4 [Medicago truncatula])	sp|Q9M9F9|ICR4_ARATH(Interactor of constitutive active ROPs 4 OS=Arabidopsis thaliana OX=3702 GN=ICR4 PE=1 SV=2)	PF06818.15(Fez1:Fez1); PF15619.6(Lebercilin:Ciliary protein causing Leber congenital amaurosis disease); PF15905.5(HMMR_N:Hyaluronan mediated motility receptor N-terminal); PF11559.8(ADIP:Afadin- and alpha -actinin-Binding); PF12718.7(Tropomyosin_1:Tropomyosin like)
MTR_1g032250	33.5769	5.0694	2.19658e-08	4.246e-05	yes	up	0.94	31.2667	1.11	0.88	0.83	33.38	29.68	30.74		1-aminocyclopropane-1-carboxylate oxidase-like protein	GO:0046872(molecular_function:metal ion binding); GO:0050590(molecular_function:desacetoxyvindoline 4-hydroxylase activity); GO:0055114(biological_process:oxidation-reduction process); GO:0016491(molecular_function:oxidoreductase activity)				COG3491(S:Function unknown)	RHN78032.1(putative deacetoxyvindoline 4-hydroxylase [Medicago truncatula])	sp|Q43383|ACCH5_ARATH(1-aminocyclopropane-1-carboxylate oxidase homolog 5 OS=Arabidopsis thaliana OX=3702 GN=2A6 PE=2 SV=2)	PF03171.20(2OG-FeII_Oxy:2OG-Fe(II) oxygenase superfamily); PF14226.6(DIOX_N:non-haem dioxygenase in morphine synthesis N-terminal)
MTR_7g065260	79.4562	6.31209	1.47689e-08	4.28225e-05	yes	up	1.06333	83.3933	1.24	0.75	1.2	71.83	92.22	86.13		glutathione S-transferase	GO:0016740(molecular_function:transferase activity); GO:0004364(molecular_function:glutathione transferase activity); GO:0005515(molecular_function:protein binding)	K00799	GST, gst	map05225(Hepatocellular carcinoma); map00480(Glutathione metabolism)	ENOG410XSIX(O:Posttranslational modification, protein turnover, chaperones)	XP_003623171.2(probable glutathione S-transferase [Medicago truncatula])	sp|P32110|GSTX6_SOYBN(Probable glutathione S-transferase OS=Glycine max OX=3847 GN=HSP26-A PE=2 SV=1)	PF02798.20(GST_N:Glutathione S-transferase, N-terminal domain); PF13417.6(GST_N_3:Glutathione S-transferase, N-terminal domain); PF13409.6(GST_N_2:Glutathione S-transferase, N-terminal domain); PF00043.25(GST_C:Glutathione S-transferase, C-terminal domain); PF17172.4(GST_N_4:Glutathione S-transferase N-terminal domain)
MTR_7g065590	24.2922	4.60242	1.84718e-08	4.46326e-05	yes	up	1.49	36.02	1.65	1.52	1.3	38.05	32.87	37.14		glutathione S-transferase	GO:0016740(molecular_function:transferase activity); GO:0004364(molecular_function:glutathione transferase activity); GO:0005515(molecular_function:protein binding)	K00799	GST, gst	map05225(Hepatocellular carcinoma); map00480(Glutathione metabolism)	ENOG410XSIX(O:Posttranslational modification, protein turnover, chaperones)	XP_003623195.1(probable glutathione S-transferase [Medicago truncatula])	sp|P32110|GSTX6_SOYBN(Probable glutathione S-transferase OS=Glycine max OX=3847 GN=HSP26-A PE=2 SV=1)	PF13417.6(GST_N_3:Glutathione S-transferase, N-terminal domain); PF02798.20(GST_N:Glutathione S-transferase, N-terminal domain); PF00043.25(GST_C:Glutathione S-transferase, C-terminal domain); PF13409.6(GST_N_2:Glutathione S-transferase, N-terminal domain); PF13410.6(GST_C_2:Glutathione S-transferase, C-terminal domain)
MTR_4g021800	19.5953	4.29244	1.08619e-08	4.49916e-05	yes	up	3.25333	69.0133	3.2	2.93	3.63	72.48	61.22	73.34		haloacid dehalogenase-like hydrolase	GO:0016311(biological_process:dephosphorylation); GO:0016787(molecular_function:hydrolase activity); GO:0033883(molecular_function:pyridoxal phosphatase activity)	K07025	K07025		COG1011(S:Function unknown)	XP_013455015.1(suppressor of disruption of TFIIS [Medicago truncatula])	sp|Q09893|YAI5_SCHPO(Uncharacterized protein C24B11.05 OS=Schizosaccharomyces pombe (strain 972 / ATCC 24843) OX=284812 GN=SPAC24B11.05 PE=3 SV=1)	PF13419.6(HAD_2:Haloacid dehalogenase-like hydrolase); PF13242.6(Hydrolase_like:HAD-hyrolase-like)
MTR_1g088925	0.000893627	-10.128	2.19482e-08	4.54563e-05	yes	down	113.12	0.04	121.27	111.59	106.5	0	0	0.12		monothiol glutaredoxin-S2 protein	GO:0005737(cellular_component:cytoplasm); GO:0022900(biological_process:electron transport chain); GO:0005634(cellular_component:nucleus); GO:0005623(cellular_component:cell); GO:0098869(biological_process:cellular oxidant detoxification); GO:0016491(molecular_function:oxidoreductase activity); GO:0045454(biological_process:cell redox homeostasis); GO:0009055(molecular_function:electron carrier a…	K03676	grxC, GLRX, GLRX2		COG0695(O:Posttranslational modification, protein turnover, chaperones)	XP_013469215.1(monothiol glutaredoxin-S11 [Medicago truncatula])	sp|Q9M9Y9|GRS11_ARATH(Monothiol glutaredoxin-S11 OS=Arabidopsis thaliana OX=3702 GN=GRXS11 PE=3 SV=1)	PF00462.24(Glutaredoxin:Glutaredoxin)
MTR_1g047370	0.0143609	-6.12171	1.73021e-08	4.56066e-05	yes	down	243.15	3.51333	279.24	238.13	212.08	2.54	3.1	4.9		pectate lyase family protein	GO:0016829(molecular_function:lyase activity); GO:0030570(molecular_function:pectate lyase activity); GO:0045490(biological_process:pectin catabolic process); GO:0046872(molecular_function:metal ion binding); GO:0016021(cellular_component:integral component of membrane)	K01728	pel	map00040(Pentose and glucuronate interconversions)	COG3866(K:Transcription)	XP_013467221.1(probable pectate lyase 8 [Medicago truncatula])	sp|Q9M8Z8|PLY8_ARATH(Probable pectate lyase 8 OS=Arabidopsis thaliana OX=3702 GN=At3g07010 PE=2 SV=1)	PF00544.19(Pec_lyase_C:Pectate lyase); PF13229.6(Beta_helix:Right handed beta helix region)
MTR_8g016120	0.0250177	-5.32091	8.05181e-09	4.66925e-05	yes	down	71.6667	1.90333	74.44	68.25	72.31	2.16	1.2	2.35		adenine nucleotide alpha hydrolase-like domain kinase	GO:0016787(molecular_function:hydrolase activity); GO:0006468(biological_process:protein phosphorylation); GO:0016301(molecular_function:kinase activity); GO:0016310(biological_process:phosphorylation); GO:0004672(molecular_function:protein kinase activity); GO:0004675(molecular_function:transmembrane receptor protein serine/threonine kinase activity); GO:0016740(molecular_function:transferase ac…				COG0515(T:Signal transduction mechanisms)	XP_013444303.1(inactive protein kinase SELMODRAFT_444075 [Medicago truncatula])	sp|P0DH62|Y4407_SELML(Inactive protein kinase SELMODRAFT_444075 OS=Selaginella moellendorffii OX=88036 GN=SELMODRAFT_444075 PE=2 SV=1)	PF07714.17(Pkinase_Tyr:Protein tyrosine kinase); PF00069.25(Pkinase:Protein kinase domain)
MTR_2g090270	0.00129772	-9.58981	1.45675e-08	4.69317e-05	yes	down	86.9133	0.0333333	100.88	89.38	70.48	0	0.04	0.06		expansin-like protein B1	GO:0006949(biological_process:syncytium formation); GO:0005576(cellular_component:extracellular region); GO:0019953(biological_process:sexual reproduction); GO:0009506(cellular_component:plasmodesma)	K20628	exlX		ENOG410YA5Q(G:Carbohydrate transport and metabolism)	XP_013465079.1(expansin-B3 [Medicago truncatula])	sp|Q9M0I2|EXPB3_ARATH(Expansin-B3 OS=Arabidopsis thaliana OX=3702 GN=EXPB3 PE=2 SV=2)	PF01357.21(Pollen_allerg_1:Pollen allergen); PF03330.18(DPBB_1:Lytic transglycolase)
MTR_2g035190	324.297	8.34117	1.30571e-08	4.73239e-05	yes	up	10.25	3421.1	13.5	6.58	10.67	3416.17	2764.7	4082.43		ABA-responsive protein	GO:0038023(molecular_function:signaling receptor activity); GO:0009738(biological_process:abscisic acid-activated signaling pathway); GO:0006952(biological_process:defense response); GO:0004864(molecular_function:protein phosphatase inhibitor activity); GO:0009607(biological_process:response to biotic stimulus); GO:0032515(biological_process:negative regulation of phosphoprotein phosphatase activ…					XP_003594837.1(ABA-responsive protein ABR17 [Medicago truncatula])	sp|Q06931|ABR17_PEA(ABA-responsive protein ABR17 OS=Pisum sativum OX=3888 PE=2 SV=1)	PF00407.19(Bet_v_1:Pathogenesis-related protein Bet v I family)
MTR_2g088980	0.04089	-4.61211	1.01037e-08	4.88263e-05	yes	down	36.55	1.47667	34.58	35.75	39.32	1.38	1.4	1.65		cysteine-rich RLK (receptor-like kinase) protein	GO:0016310(biological_process:phosphorylation); GO:0016301(molecular_function:kinase activity)				ENOG410YIB0(S:Function unknown)	XP_003597040.2(cysteine-rich repeat secretory protein 38 [Medicago truncatula])	sp|Q9LRJ9|CRR38_ARATH(Cysteine-rich repeat secretory protein 38 OS=Arabidopsis thaliana OX=3702 GN=CRRSP38 PE=2 SV=1)	PF01657.17(Stress-antifung:Salt stress response/antifungal)
MTR_0036s0220	0.0010898	-9.84172	4.08068e-08	5.14432e-05	yes	down	18.88	0.0133333	21.15	18.86	16.63	0	0.04	0		UDP-glucosyltransferase family protein	GO:0016758(molecular_function:transferase activity, transferring hexosyl groups); GO:0016740(molecular_function:transferase activity); GO:0008194(molecular_function:UDP-glycosyltransferase activity); GO:0043231(cellular_component:intracellular membrane-bounded organelle); GO:0016757(molecular_function:transferase activity, transferring glycosyl groups)	K21374	UGT85A	map00902(Monoterpenoid biosynthesis)	COG1819(S:Function unknown)	XP_013443149.1(7-deoxyloganetin glucosyltransferase [Medicago truncatula])	sp|F8WKW1|UGT2_GARJA(7-deoxyloganetin glucosyltransferase OS=Gardenia jasminoides OX=114476 GN=UGT85A24 PE=1 SV=1)	PF00201.18(UDPGT:UDP-glucoronosyl and UDP-glucosyl transferase)
MTR_0400s0020	19.0673	4.25303	3.97138e-08	5.2341e-05	yes	up	7.30667	138.077	6.78	6.44	8.7	142.61	134.24	137.38		TPR1-like protein	GO:0016021(cellular_component:integral component of membrane)				ENOG410XRZ5(S:Function unknown)	RHN78419.1(hypothetical protein MtrunA17_Chr1g0165291 [Medicago truncatula])
MTR_6g022830	0.0530783	-4.23573	4.46681e-08	5.39647e-05	yes	down	96.94	5.05333	118.73	85.16	86.93	5.01	5.08	5.07		ankyrin repeat protein	GO:0016301(molecular_function:kinase activity); GO:0005515(molecular_function:protein binding)				COG0666(E:Amino acid transport and metabolism)	XP_013451394.1(serine/threonine-protein phosphatase 6 regulatory ankyrin repeat subunit B [Medicago truncatula])		PF12796.7(Ank_2:Ankyrin repeats (3 copies)); PF13637.6(Ank_4:Ankyrin repeats (many copies)); PF13857.6(Ank_5:Ankyrin repeats (many copies)); PF00023.30(Ank:Ankyrin repeat)
MTR_2g041550	0.00830141	-6.91243	5.16384e-08	5.54539e-05	yes	down	6420.5	53.6533	8382.79	6269.99	4608.73	50.12	39.88	70.96		auxin-binding protein ABP19a	GO:0005618(cellular_component:cell wall); GO:0030145(molecular_function:manganese ion binding); GO:0031012(cellular_component:extracellular matrix); GO:0005576(cellular_component:extracellular region); GO:0045735(molecular_function:nutrient reservoir activity); GO:0046872(molecular_function:metal ion binding)				ENOG410YB6M(S:Function unknown)	XP_013463538.1(auxin-binding protein ABP19a [Medicago truncatula])	sp|Q9ZRA4|AB19A_PRUPE(Auxin-binding protein ABP19a OS=Prunus persica OX=3760 GN=ABP19A PE=3 SV=1)	PF00190.22(Cupin_1:Cupin); PF07883.11(Cupin_2:Cupin domain)
MTR_6g049290	0.0415005	-4.59073	5.05584e-08	5.63823e-05	yes	down	86.2	3.56333	78.79	96.01	83.8	4.2	2.84	3.65		hypothetical protein	GO:0000943(cellular_component:retrotransposon nucleocapsid); GO:0015074(biological_process:DNA integration); GO:0016740(molecular_function:transferase activity); GO:0008270(molecular_function:zinc ion binding); GO:0003676(molecular_function:nucleic acid binding); GO:0008233(molecular_function:peptidase activity)					KEH26286.1(hypothetical protein MTR_6g049290 [Medicago truncatula])	None
MTR_7g490330	0.00165947	-9.23506	5.67891e-08	5.67794e-05	yes	down	89.7433	0.356667	92.23	76.12	100.88	0.08	0	0.99		strictosidine synthase family protein	GO:0016844(molecular_function:strictosidine synthase activity); GO:0009058(biological_process:biosynthetic process); GO:0016020(cellular_component:membrane); GO:0005783(cellular_component:endoplasmic reticulum); GO:0005886(cellular_component:plasma membrane)	K21407	APMAP		COG3386(S:Function unknown)	XP_013449572.2(protein STRICTOSIDINE SYNTHASE-LIKE 10 isoform X1 [Medicago truncatula])	sp|Q4V3D9|SSL10_ARATH(Protein STRICTOSIDINE SYNTHASE-LIKE 10 OS=Arabidopsis thaliana OX=3702 GN=SSL10 PE=2 SV=1)	PF03088.16(Str_synth:Strictosidine synthase); PF08450.12(SGL:SMP-30/Gluconolactonase/LRE-like region)
MTR_4g020110	635.164	9.31099	4.8973e-08	5.67989e-05	yes	up	0.6	383.613	0.59	0.8	0.41	226.73	390.92	533.19		delta-1-pyrroline-5-carboxylate synthetase	GO:0005737(cellular_component:cytoplasm); GO:0008652(biological_process:cellular amino acid biosynthetic process); GO:0004349(molecular_function:glutamate 5-kinase activity); GO:0006561(biological_process:proline biosynthetic process); GO:0016310(biological_process:phosphorylation); GO:0016301(molecular_function:kinase activity); GO:0016620(molecular_function:oxidoreductase activity, acting on th…	K12657	ALDH18A1, P5CS	map00330(Arginine and proline metabolism)	COG0263(E:Amino acid transport and metabolism)	XP_013454958.1(delta-1-pyrroline-5-carboxylate synthase isoform X1 [Medicago truncatula])	sp|O04015|P5CS_ACTDE(Delta-1-pyrroline-5-carboxylate synthase OS=Actinidia deliciosa OX=3627 PE=2 SV=1)	PF00696.28(AA_kinase:Amino acid kinase family); PF00171.22(Aldedh:Aldehyde dehydrogenase family)
MTR_6g086560	0.0674493	-3.89005	5.50809e-08	5.70382e-05	yes	down	163.133	11.0833	179.98	161.7	147.72	9.19	9.13	14.93		sigma factor sigb regulation protein rsbq protein, putative	GO:0016787(molecular_function:hydrolase activity)				COG0596(S:Function unknown)	XP_003620539.1(strigolactone esterase D14 [Medicago truncatula])	sp|Q9SQR3|D14_ARATH(Strigolactone esterase D14 OS=Arabidopsis thaliana OX=3702 GN=D14 PE=1 SV=1)	PF00561.20(Abhydrolase_1:alpha/beta hydrolase fold); PF12146.8(Hydrolase_4:Serine aminopeptidase, S33); PF12697.7(Abhydrolase_6:Alpha/beta hydrolase family); PF03096.14(Ndr:Ndr family); PF05990.12(DUF900:Alpha/beta hydrolase of unknown function (DUF900))
MTR_3g102100	12.3558	3.62712	6.29556e-08	5.70437e-05	yes	up	9.55	116.17	10.78	8.84	9.03	109.08	123.26	116.17		ethylene response factor	GO:0003700(molecular_function:transcription factor activity, sequence-specific DNA binding); GO:0006355(biological_process:regulation of transcription, DNA-templated); GO:0005634(cellular_component:nucleus); GO:0006351(biological_process:transcription, DNA-templated); GO:0003677(molecular_function:DNA binding)	K09286	EREBP		ENOG410YR8V(K:Transcription); ENOG410YR77(K:Transcription)	XP_003603078.1(ethylene-responsive transcription factor RAP2-1 [Medicago truncatula])	sp|Q8LC30|RAP21_ARATH(Ethylene-responsive transcription factor RAP2-1 OS=Arabidopsis thaliana OX=3702 GN=RAP2-1 PE=2 SV=1)	PF00847.20(AP2:AP2 domain)
MTR_3g078550	10.7691	3.42883	6.19608e-08	5.79534e-05	yes	up	3.78333	41.0467	3.95	3.46	3.94	38.66	31.72	52.76		betaine aldehyde dehydrogenase	GO:0016620(molecular_function:oxidoreductase activity, acting on the aldehyde or oxo group of donors, NAD or NADP as acceptor); GO:0055114(biological_process:oxidation-reduction process); GO:0016491(molecular_function:oxidoreductase activity)	K00130	betB, gbsA	map00260(Glycine, serine and threonine metabolism)	COG1012(C:Energy production and conversion)	XP_013461050.1(betaine aldehyde dehydrogenase 1, chloroplastic [Medicago truncatula])	sp|Q9S795|BADH1_ARATH(Betaine aldehyde dehydrogenase 1, chloroplastic OS=Arabidopsis thaliana OX=3702 GN=ALDH10A8 PE=2 SV=1)	PF00171.22(Aldedh:Aldehyde dehydrogenase family); PF07368.11(DUF1487:Protein of unknown function (DUF1487))
MTR_1g030580	46.9701	5.55367	4.01205e-09	5.81647e-05	yes	up	6.77667	315.397	7.81	6.27	6.25	334.92	273.14	338.13		nodulin MtN21/EamA-like transporter family protein	GO:0022857(molecular_function:transmembrane transporter activity); GO:0016020(cellular_component:membrane); GO:0016021(cellular_component:integral component of membrane); GO:0055085(biological_process:transmembrane transport); GO:0005886(cellular_component:plasma membrane)				ENOG410YBPN(S:Function unknown)	XP_013466498.1(WAT1-related protein At1g44800 [Medicago truncatula])	sp|Q9LPF1|WTR8_ARATH(WAT1-related protein At1g44800 OS=Arabidopsis thaliana OX=3702 GN=At1g44800 PE=1 SV=1)	PF00892.20(EamA:EamA-like transporter family)
MTR_7g015520	0.0367828	-4.76483	6.06392e-08	5.86078e-05	yes	down	153.843	5.60333	164.67	150.48	146.38	4.64	4.8	7.37		RALF						RHN44463.1(hypothetical protein MtrunA17_Chr7g0219701 [Medicago truncatula])	None
MTR_5g024560	0.0230728	-5.43766	6.78865e-08	5.96476e-05	yes	down	37.3767	1.07333	39.01	42.68	30.44	0.83	0.81	1.58		auxin efflux carrier family protein	GO:0016021(cellular_component:integral component of membrane); GO:0016020(cellular_component:membrane); GO:0055085(biological_process:transmembrane transport)	K07088	K07088		COG0679(S:Function unknown)	AES95353.1(auxin efflux carrier family protein [Medicago truncatula])	sp|Q9FKY4|PILS7_ARATH(Protein PIN-LIKES 7 OS=Arabidopsis thaliana OX=3702 GN=PILS7 PE=2 SV=1)	PF03547.18(Mem_trans:Membrane transport protein)
MTR_4g114210	30.2304	4.91793	7.874e-08	6.7149e-05	yes	up	1.02	31.1533	1.27	0.79	1	26.64	23.56	43.26		class III peroxidase	GO:0020037(molecular_function:heme binding); GO:0016021(cellular_component:integral component of membrane); GO:0006979(biological_process:response to oxidative stress); GO:0098869(biological_process:cellular oxidant detoxification); GO:0005576(cellular_component:extracellular region); GO:0042744(biological_process:hydrogen peroxide catabolic process); GO:0055114(biological_process:oxidation-reduc…	K00430	E1.11.1.7	map00940(Phenylpropanoid biosynthesis)	ENOG410YF8G(G:Carbohydrate transport and metabolism)	XP_003609303.1(peroxidase 25 [Medicago truncatula])	sp|O80822|PER25_ARATH(Peroxidase 25 OS=Arabidopsis thaliana OX=3702 GN=PER25 PE=2 SV=2)	PF00141.23(peroxidase:Peroxidase)
MTR_1g069190	0.113226	-3.14273	8.67507e-08	7.18668e-05	yes	down	33.0233	3.76	37.53	32.13	29.41	3.9	3.05	4.33		DUF3741 family protein					ENOG410YC9K(S:Function unknown)	XP_013468383.1(uncharacterized protein LOC25484161 [Medicago truncatula])		PF14309.6(DUF4378:Domain of unknown function (DUF4378)); PF12552.8(DUF3741:Protein of unknown function (DUF3741))
MTR_2g078970	9.932	3.31208	9.15594e-08	7.37435e-05	yes	up	24.9833	181.24	22.86	24.61	27.48	186.75	178.68	178.29		MATE efflux family protein	GO:0006855(biological_process:drug transmembrane transport); GO:0055085(biological_process:transmembrane transport); GO:0016021(cellular_component:integral component of membrane); GO:0016020(cellular_component:membrane); GO:0015297(molecular_function:antiporter activity); GO:0015238(molecular_function:drug transmembrane transporter activity); GO:0042910(molecular_function:xenobiotic transporter a…	K03327	TC.MATE, SLC47A, norM, mdtK, dinF		COG0534(V:Defense mechanisms)	XP_013464676.1(protein DETOXIFICATION 18 isoform X1 [Medicago truncatula])	sp|Q9LUH2|DTX19_ARATH(Protein DETOXIFICATION 19 OS=Arabidopsis thaliana OX=3702 GN=DTX19 PE=2 SV=1)	PF01554.18(MatE:MatE)
MTR_2g101980	0.0450489	-4.47236	9.47469e-08	7.42482e-05	yes	down	30.3067	1.34667	31.38	33.17	26.37	1.43	1.21	1.4		hypothetical protein					ENOG41116J7(S:Function unknown)	XP_003597762.1(uncharacterized protein LOC11433059 [Medicago truncatula])
MTR_2g100630	22.0021	4.45957	1.18819e-07	7.82993e-05	yes	up	0.45	8.82667	0.5	0.47	0.38	7.37	7.52	11.59		CHUP1, putative	GO:0016021(cellular_component:integral component of membrane); GO:0009707(cellular_component:chloroplast outer membrane)				ENOG410YC73(S:Function unknown)	XP_003597655.2(protein CHUP1, chloroplastic [Medicago truncatula])	sp|Q9LI74|CHUP1_ARATH(Protein CHUP1, chloroplastic OS=Arabidopsis thaliana OX=3702 GN=CHUP1 PE=1 SV=1)
MTR_1g014070	0.0607832	-4.04018	1.16579e-07	7.86094e-05	yes	down	6.49667	0.39	6.26	6.74	6.49	0.37	0.36	0.44		phototropic-responsive NPH3 family protein	GO:0045176(biological_process:apical protein localization); GO:0005515(molecular_function:protein binding); GO:0009911(biological_process:positive regulation of flower development); GO:0005770(cellular_component:late endosome); GO:0099402(biological_process:plant organ development); GO:0010540(biological_process:basipetal auxin transport); GO:0048825(biological_process:cotyledon development); GO:…				ENOG410YA9J(S:Function unknown)	XP_003588859.1(BTB/POZ domain-containing protein NPY1 [Medicago truncatula])	sp|Q8H1D3|NPY1_ARATH(BTB/POZ domain-containing protein NPY1 OS=Arabidopsis thaliana OX=3702 GN=NPY1 PE=2 SV=1)	PF03000.14(NPH3:NPH3 family); PF00651.31(BTB:BTB/POZ domain)
MTR_7g024760	521.733	9.02717	1.14649e-07	7.91489e-05	yes	up	0.276667	148.297	0.49	0.34	0	151.12	155.06	138.71		acetyltransferase (GNAT) domain protein	GO:0016740(molecular_function:transferase activity); GO:0047663(molecular_function:aminoglycoside 6'-N-acetyltransferase activity); GO:0016747(molecular_function:transferase activity, transferring acyl groups other than amino-acyl groups)				COG1670(J:Translation, ribosomal structure and biogenesis)	XP_003621899.2(uncharacterized protein LOC11445865 [Medicago truncatula])	sp|P05332|YP20_BACLI(Uncharacterized N-acetyltransferase p20 OS=Bacillus licheniformis OX=1402 GN=p20 PE=4 SV=1)	PF13302.7(Acetyltransf_3:Acetyltransferase (GNAT) domain); PF00583.25(Acetyltransf_1:Acetyltransferase (GNAT) family); PF13523.6(Acetyltransf_8:Acetyltransferase (GNAT) domain); PF13420.7(Acetyltransf_4:Acetyltransferase (GNAT) domain)
MTR_2g450040	150.492	7.23354	1.23565e-07	7.96171e-05	yes	up	0.433333	63.58	0.56	0.4	0.34	78.07	69.39	43.28		cytochrome P450 family protein	GO:0042343(biological_process:indole glucosinolate metabolic process); GO:0004497(molecular_function:monooxygenase activity); GO:0016020(cellular_component:membrane); GO:0020037(molecular_function:heme binding); GO:0016709(molecular_function:oxidoreductase activity, acting on paired donors, with incorporation or reduction of molecular oxygen, NAD(P)H as one donor, and incorporation of one atom of…				COG2124(S:Function unknown)	XP_013463821.1(cytochrome P450 CYP82D47 [Medicago truncatula])	sp|Q43068|C82A1_PEA(Cytochrome P450 82A1 (Fragment) OS=Pisum sativum OX=3888 GN=CYP82A1 PE=2 SV=2)	PF00067.22(p450:Cytochrome P450)
MTR_4g478130	38.7324	5.27547	1.13384e-07	8.01846e-05	yes	up	0.903333	34.7733	1.34	0.63	0.74	30.16	30.73	43.43		S-norcoclaurine synthase-like protein	GO:0006952(biological_process:defense response); GO:0016829(molecular_function:lyase activity); GO:0050474(molecular_function:(S)-norcoclaurine synthase activity)				ENOG410YQ60(S:Function unknown)	XP_013456641.1(S-norcoclaurine synthase [Medicago truncatula])	sp|Q4QTJ1|NCS2_PAPSO(S-norcoclaurine synthase 2 OS=Papaver somniferum OX=3469 GN=NCS2 PE=1 SV=1)	PF00407.19(Bet_v_1:Pathogenesis-related protein Bet v I family)
MTR_3g062610	0.0899623	-3.47453	1.35623e-07	8.02531e-05	yes	down	35.6967	3.02333	30.28	38.95	37.86	2.96	3.12	2.99		Mn-specific cation diffusion facilitator transporter MTP8.1	GO:0008324(molecular_function:cation transmembrane transporter activity); GO:0006812(biological_process:cation transport); GO:0016021(cellular_component:integral component of membrane); GO:0016020(cellular_component:membrane); GO:0098655(biological_process:cation transmembrane transport); GO:0055085(biological_process:transmembrane transport)				COG0053(J:Translation, ribosomal structure and biogenesis)	XP_003600559.1(metal tolerance protein 4 [Medicago truncatula])	sp|Q10PP8|MTP4_ORYSJ(Metal tolerance protein 4 OS=Oryza sativa subsp. japonica OX=39947 GN=MTP4 PE=2 SV=1)	PF01545.21(Cation_efflux:Cation efflux family); PF16916.5(ZT_dimer:Dimerisation domain of Zinc Transporter)
MTR_1g032220	52.398	5.71144	1.47142e-07	8.04978e-05	yes	up	12.9133	651.76	12.17	10.86	15.71	712.65	727.88	514.75		1-aminocyclopropane-1-carboxylate oxidase-like protein	GO:0046872(molecular_function:metal ion binding); GO:0050590(molecular_function:desacetoxyvindoline 4-hydroxylase activity); GO:0055114(biological_process:oxidation-reduction process); GO:0016491(molecular_function:oxidoreductase activity)				COG3491(S:Function unknown)	XP_013466563.1(1-aminocyclopropane-1-carboxylate oxidase homolog 4 isoform X1 [Medicago truncatula])	sp|Q43383|ACCH5_ARATH(1-aminocyclopropane-1-carboxylate oxidase homolog 5 OS=Arabidopsis thaliana OX=3702 GN=2A6 PE=2 SV=2)	PF03171.20(2OG-FeII_Oxy:2OG-Fe(II) oxygenase superfamily); PF14226.6(DIOX_N:non-haem dioxygenase in morphine synthesis N-terminal)
MTR_3g098580	567.767	9.14916	1.084e-07	8.05909e-05	yes	up	0.07	44.1	0.09	0	0.12	50.96	44.64	36.7		AP2 domain class transcription factor	GO:0003700(molecular_function:transcription factor activity, sequence-specific DNA binding); GO:0006355(biological_process:regulation of transcription, DNA-templated); GO:0005634(cellular_component:nucleus); GO:0006351(biological_process:transcription, DNA-templated); GO:0003677(molecular_function:DNA binding)				ENOG410YY7D(K:Transcription)	XP_003602747.1(ethylene-responsive transcription factor ERF114 [Medicago truncatula])	sp|Q9FH54|EF114_ARATH(Ethylene-responsive transcription factor ERF114 OS=Arabidopsis thaliana OX=3702 GN=ERF114 PE=1 SV=1)	PF00847.20(AP2:AP2 domain)
MTR_2g025780	27.6316	4.78825	1.05811e-07	8.07365e-05	yes	up	60.7767	1599.3	56.25	60.43	65.65	1533.08	1813.23	1451.58		hypothetical protein
MTR_3g094060	0.0240635	-5.37701	1.35328e-07	8.17464e-05	yes	down	943.267	22.7	927.24	983.58	918.98	13.93	24.93	29.24		expansin A10	GO:0005618(cellular_component:cell wall); GO:0009664(biological_process:plant-type cell wall organization); GO:0016020(cellular_component:membrane); GO:0005576(cellular_component:extracellular region); GO:0071555(biological_process:cell wall organization)				ENOG410YCRV(G:Carbohydrate transport and metabolism)	XP_013461516.1(expansin-A8 [Medicago truncatula])	sp|O22874|EXPA8_ARATH(Expansin-A8 OS=Arabidopsis thaliana OX=3702 GN=EXPA8 PE=2 SV=1)	PF01357.21(Pollen_allerg_1:Pollen allergen); PF03330.18(DPBB_1:Lytic transglycolase)
MTR_3g091560	0.107427	-3.21858	1.12818e-07	8.17792e-05	yes	down	141.297	15.0267	168.04	133.44	122.41	15.05	13.55	16.48		IQ calmodulin-binding motif protein	GO:0005515(molecular_function:protein binding)				ENOG410YI57(Z:Cytoskeleton)	XP_003602257.2(protein IQ-DOMAIN 1 [Medicago truncatula])	sp|Q9SF32|IQD1_ARATH(Protein IQ-DOMAIN 1 OS=Arabidopsis thaliana OX=3702 GN=IQD1 PE=1 SV=1)	PF00612.27(IQ:IQ calmodulin-binding motif); PF13178.6(DUF4005:Protein of unknown function (DUF4005))
MTR_7g113030	88.9825	6.47545	1.32816e-07	8.19362e-05	yes	up	0.38	33.1	0.56	0.35	0.23	39.53	32.54	27.23		epoxide hydrolase	GO:0004301(molecular_function:epoxide hydrolase activity); GO:0003824(molecular_function:catalytic activity); GO:0016787(molecular_function:hydrolase activity)				ENOG410XVV6(S:Function unknown); COG0596(S:Function unknown)	XP_003626244.1(uncharacterized protein LOC11434619 [Medicago truncatula])	sp|I6YGS0|EPHA_MYCTU(Epoxide hydrolase A OS=Mycobacterium tuberculosis (strain ATCC 25618 / H37Rv) OX=83332 GN=ephA PE=1 SV=1)	PF00561.20(Abhydrolase_1:alpha/beta hydrolase fold); PF12697.7(Abhydrolase_6:Alpha/beta hydrolase family); PF12146.8(Hydrolase_4:Serine aminopeptidase, S33)
MTR_7g112620	342.791	8.42118	1.47078e-07	8.20099e-05	yes	up	0.14	48.5833	0.23	0.06	0.13	41.4	65.45	38.9		epoxide hydrolase	GO:0004301(molecular_function:epoxide hydrolase activity); GO:0003824(molecular_function:catalytic activity); GO:0016787(molecular_function:hydrolase activity)				ENOG410XVV6(S:Function unknown); COG0596(S:Function unknown)	XP_003626202.2(uncharacterized protein LOC11430540 [Medicago truncatula])	sp|I6YGS0|EPHA_MYCTU(Epoxide hydrolase A OS=Mycobacterium tuberculosis (strain ATCC 25618 / H37Rv) OX=83332 GN=ephA PE=1 SV=1)	PF00561.20(Abhydrolase_1:alpha/beta hydrolase fold); PF12697.7(Abhydrolase_6:Alpha/beta hydrolase family); PF12146.8(Hydrolase_4:Serine aminopeptidase, S33)
MTR_5g010635	380.338	8.57114	1.30264e-07	8.21089e-05	yes	up	4.17	1524.28	5.93	3.76	2.82	1769.92	1749.9	1053.03		pathogenesis-related thaumatin family protein	GO:0009817(biological_process:defense response to fungus, incompatible interaction); GO:0009651(biological_process:response to salt stress)				ENOG410YD4X(S:Function unknown)	XP_013453412.1(thaumatin-like protein 1 [Medicago truncatula])	sp|P50700|OSL3_ARATH(Osmotin-like protein OSM34 OS=Arabidopsis thaliana OX=3702 GN=OSM34 PE=2 SV=2)	PF00314.17(Thaumatin:Thaumatin family)
MTR_4g010130	41.7876	5.385	1.54151e-07	8.27707e-05	yes	up	0.206667	9.68	0.24	0.15	0.23	10.57	9.11	9.36		sterol regulatory element-binding protein site 2 protease	GO:0042542(biological_process:response to hydrogen peroxide); GO:0016021(cellular_component:integral component of membrane); GO:0016020(cellular_component:membrane); GO:0009408(biological_process:response to heat); GO:0006508(biological_process:proteolysis); GO:0008233(molecular_function:peptidase activity); GO:0009644(biological_process:response to high light intensity)				COG0750(M:Cell wall/membrane/envelope biogenesis)	XP_003604372.2(probable zinc metallopeptidase EGY3, chloroplastic [Medicago truncatula])	sp|Q9LMU1|EGY3_ARATH(Probable zinc metallopeptidase EGY3, chloroplastic OS=Arabidopsis thaliana OX=3702 GN=EGY3 PE=1 SV=1)	PF02163.22(Peptidase_M50:Peptidase family M50)
MTR_7g093790	179.34	7.48655	1.46436e-07	8.32534e-05	yes	up	0.13	25.4233	0.09	0.07	0.23	27.76	16.55	31.96		disease resistance response protein	GO:0048046(cellular_component:apoplast); GO:0046423(molecular_function:allene-oxide cyclase activity); GO:0005576(cellular_component:extracellular region); GO:0009695(biological_process:jasmonic acid biosynthetic process)				ENOG410YZUA(S:Function unknown); ENOG410YGJA(S:Function unknown)	XP_003625312.1(dirigent protein 2 [Medicago truncatula])	sp|Q9FIG7|DIR2_ARATH(Dirigent protein 2 OS=Arabidopsis thaliana OX=3702 GN=DIR2 PE=2 SV=1)	PF03018.14(Dirigent:Dirigent-like protein)
MTR_4g098800	82.6507	6.36895	1.4548e-07	8.43639e-05	yes	up	0.823333	66.31	1.13	0.8	0.54	73.43	73.2	52.3		peptide transporter	GO:0010167(biological_process:response to nitrate); GO:0016021(cellular_component:integral component of membrane); GO:0016020(cellular_component:membrane); GO:0022857(molecular_function:transmembrane transporter activity); GO:0015112(molecular_function:nitrate transmembrane transporter activity); GO:0005886(cellular_component:plasma membrane); GO:0055085(biological_process:transmembrane transport)	K14638	SLC15A3_4, PHT		COG3104(L:Replication, recombination and repair)	KEH31554.1(peptide transporter [Medicago truncatula])	sp|Q9LQL2|PTR14_ARATH(Protein NRT1/ PTR FAMILY 7.3 OS=Arabidopsis thaliana OX=3702 GN=NPF7.3 PE=1 SV=2)	PF00854.21(PTR2:POT family); PF07690.16(MFS_1:Major Facilitator Superfamily)
MTR_4g093600	10.2506	3.35764	1.67448e-07	8.82755e-05	yes	up	59.9067	608.613	52.13	60.4	67.19	580.99	591.73	653.12		isochorismatase hydrolase family protein	GO:0008936(molecular_function:nicotinamidase activity); GO:0003824(molecular_function:catalytic activity); GO:0016787(molecular_function:hydrolase activity)				ENOG4111HN4(S:Function unknown)	XP_003608392.1(nicotinamidase 1 [Medicago truncatula])	sp|Q8S8F9|NIC1_ARATH(Nicotinamidase 1 OS=Arabidopsis thaliana OX=3702 GN=NIC1 PE=1 SV=1)	PF00857.20(Isochorismatase:Isochorismatase family)
MTR_5g090910	30.0824	4.91085	1.7527e-07	9.0749e-05	yes	up	23.6167	646.677	24.91	22.03	23.91	548.23	822.73	569.07		glutathione S-transferase	GO:0005737(cellular_component:cytoplasm); GO:0004364(molecular_function:glutathione transferase activity); GO:0006749(biological_process:glutathione metabolic process); GO:0016740(molecular_function:transferase activity); GO:0005515(molecular_function:protein binding); GO:0043295(molecular_function:glutathione binding)	K00799	GST, gst	map05225(Hepatocellular carcinoma); map00480(Glutathione metabolism)	COG0625(S:Function unknown)	XP_003617376.1(glutathione S-transferase F9 [Medicago truncatula])	sp|O80852|GSTF9_ARATH(Glutathione S-transferase F9 OS=Arabidopsis thaliana OX=3702 GN=GSTF9 PE=1 SV=1)	PF02798.20(GST_N:Glutathione S-transferase, N-terminal domain); PF13417.6(GST_N_3:Glutathione S-transferase, N-terminal domain); PF00043.25(GST_C:Glutathione S-transferase, C-terminal domain); PF13409.6(GST_N_2:Glutathione S-transferase, N-terminal domain); PF14497.6(GST_C_3:Glutathione S-transferase, C-terminal domain); PF13410.6(GST_C_2:Glutathione S-transferase, C-terminal domain)
MTR_7g118080	0.0476849	-4.39032	1.80989e-07	9.20663e-05	yes	down	19.2667	0.9	20.38	19.73	17.69	1.17	0.8	0.73		subtilisin-like serine protease	GO:0004252(molecular_function:serine-type endopeptidase activity); GO:0008233(molecular_function:peptidase activity); GO:0016787(molecular_function:hydrolase activity); GO:0006508(biological_process:proteolysis)				ENOG410YG96(O:Posttranslational modification, protein turnover, chaperones)	XP_003626594.1(subtilisin-like protease SBT1.9 [Medicago truncatula])	sp|O82777|SBT3_SOLLC(Subtilisin-like protease SBT3 OS=Solanum lycopersicum OX=4081 GN=sbt3 PE=1 SV=1)	PF00082.22(Peptidase_S8:Subtilase family); PF17766.1(fn3_6:Fibronectin type-III domain); PF05922.16(Inhibitor_I9:Peptidase inhibitor I9)
MTR_7g063650	9.56257	3.2574	1.85588e-07	9.27782e-05	yes	up	2.04667	19.2233	2.18	2.16	1.8	20.77	18.63	18.27		delta-1-pyrroline-5-carboxylate synthetase	GO:0005737(cellular_component:cytoplasm); GO:0008652(biological_process:cellular amino acid biosynthetic process); GO:0004349(molecular_function:glutamate 5-kinase activity); GO:0006561(biological_process:proline biosynthetic process); GO:0003842(molecular_function:1-pyrroline-5-carboxylate dehydrogenase activity); GO:0016310(biological_process:phosphorylation); GO:0016301(molecular_function:kina…	K12657	ALDH18A1, P5CS	map00330(Arginine and proline metabolism)	COG0263(E:Amino acid transport and metabolism)	XP_013448975.1(delta-1-pyrroline-5-carboxylate synthase isoform X2 [Medicago truncatula])	sp|O65361|P5CS_MESCR(Delta-1-pyrroline-5-carboxylate synthase OS=Mesembryanthemum crystallinum OX=3544 GN=P5CS PE=2 SV=1)	PF00696.28(AA_kinase:Amino acid kinase family); PF00171.22(Aldedh:Aldehyde dehydrogenase family)
MTR_2g084985	0.0563316	-4.14991	1.89221e-07	9.2991e-05	yes	down	76.3667	4.37333	74.02	86.73	68.35	4.4	2.86	5.86		stress responsive A/B barrel domain protein					ENOG410YNSU(S:Function unknown)	XP_013464923.1(stress-response A/B barrel domain-containing protein At5g22580 [Medicago truncatula])	sp|Q9FK81|Y5258_ARATH(Stress-response A/B barrel domain-containing protein At5g22580 OS=Arabidopsis thaliana OX=3702 GN=At5g22580 PE=1 SV=1)	PF07876.12(Dabb:Stress responsive A/B Barrel Domain)
MTR_2g035320	62.0046	5.9543	1.93003e-07	9.32685e-05	yes	up	68.1133	4089.31	83.08	41.84	79.42	4768.95	3408.25	4090.74		ABA-responsive protein	GO:0038023(molecular_function:signaling receptor activity); GO:0009738(biological_process:abscisic acid-activated signaling pathway); GO:0006952(biological_process:defense response); GO:0004864(molecular_function:protein phosphatase inhibitor activity); GO:0009607(biological_process:response to biotic stimulus); GO:0032515(biological_process:negative regulation of phosphoprotein phosphatase activ…					XP_003594849.1(ABA-responsive protein ABR17 isoform X1 [Medicago truncatula])	sp|Q06931|ABR17_PEA(ABA-responsive protein ABR17 OS=Pisum sativum OX=3888 PE=2 SV=1)	PF00407.19(Bet_v_1:Pathogenesis-related protein Bet v I family)
MTR_2g019530	0.00854217	-6.87118	2.02141e-07	9.60832e-05	yes	down	9.58667	0.0766667	13.42	7.92	7.42	0.11	0.07	0.05		inwardly rectifying potassium channel subunit	GO:0005267(molecular_function:potassium channel activity); GO:0071805(biological_process:potassium ion transmembrane transport); GO:0006813(biological_process:potassium ion transport); GO:0016021(cellular_component:integral component of membrane); GO:0016020(cellular_component:membrane); GO:0055085(biological_process:transmembrane transport); GO:0005249(molecular_function:voltage-gated potassium …				ENOG410XPSE(U:Intracellular trafficking, secretion, and vesicular transport)	XP_003593936.2(potassium channel KAT1 isoform X2 [Medicago truncatula])	sp|Q38849|KAT2_ARATH(Potassium channel KAT2 OS=Arabidopsis thaliana OX=3702 GN=KAT2 PE=1 SV=3)	PF00520.31(Ion_trans:Ion transport protein); PF11834.8(KHA:KHA, dimerisation domain of potassium ion channel); PF00027.29(cNMP_binding:Cyclic nucleotide-binding domain); PF07885.16(Ion_trans_2:Ion channel)
MTR_8g088720	0.0826982	-3.596	2.05912e-07	9.62969e-05	yes	down	559.317	46.1533	606.26	567.75	503.94	55.21	33.92	49.33		2Fe-2S ferredoxin superfamily protein	GO:0009536(cellular_component:plastid); GO:0051536(molecular_function:iron-sulfur cluster binding); GO:0051537(molecular_function:2 iron, 2 sulfur cluster binding); GO:0022900(biological_process:electron transport chain); GO:0009055(molecular_function:electron carrier activity); GO:0046872(molecular_function:metal ion binding); GO:0055114(biological_process:oxidation-reduction process); GO:000950…	K02639	petF	map00195(Photosynthesis)	COG0633(C:Energy production and conversion)	XP_003629958.1(ferredoxin, leaf L-A [Medicago truncatula])	sp|Q43517|FER1_SOLLC(Ferredoxin-1, chloroplastic OS=Solanum lycopersicum OX=4081 GN=SEND33 PE=2 SV=1)	PF00111.27(Fer2:2Fe-2S iron-sulfur cluster binding domain)
MTR_6g075290	0.106236	-3.23466	2.30241e-07	9.96392e-05	yes	down	112.97	12.7067	103.39	116.1	119.42	10.09	12.7	15.33		cyclic nucleotide-gated cation channel protein	GO:0016021(cellular_component:integral component of membrane); GO:0006811(biological_process:ion transport); GO:0016020(cellular_component:membrane); GO:0055085(biological_process:transmembrane transport); GO:0034220(biological_process:ion transmembrane transport); GO:0005216(molecular_function:ion channel activity)	K05391	CNGC	map04626(Plant-pathogen interaction)	ENOG410XPSE(S:Function unknown)	XP_024641833.1(probable cyclic nucleotide-gated ion channel 20, chloroplastic [Medicago truncatula])	sp|Q9LD37|CNG20_ARATH(Probable cyclic nucleotide-gated ion channel 20, chloroplastic OS=Arabidopsis thaliana OX=3702 GN=CNGC20 PE=2 SV=1)	PF00520.31(Ion_trans:Ion transport protein)
MTR_4g129020	6.67688	2.73917	2.28746e-07	0.000100492	yes	up	9.54	63.3633	10.22	10.26	8.14	62.09	59	69		transmembrane protein	GO:0080143(biological_process:regulation of amino acid export); GO:0016021(cellular_component:integral component of membrane); GO:0016020(cellular_component:membrane)				ENOG410YP3Q(U:Intracellular trafficking, secretion, and vesicular transport)	XP_003610195.1(protein GLUTAMINE DUMPER 3 [Medicago truncatula])	sp|Q9FHH5|GDU3_ARATH(Protein GLUTAMINE DUMPER 3 OS=Arabidopsis thaliana OX=3702 GN=GDU3 PE=2 SV=1)
MTR_4g011060	12.7219	3.66924	2.18484e-07	0.000100555	yes	up	7.45333	83.83	7.38	6.54	8.44	95.5	75.75	80.24		plant/F18B13-26 protein	GO:0016301(molecular_function:kinase activity)				ENOG410ZGQ8(S:Function unknown)	KEH28701.1(plant/F18B13-26 protein [Medicago truncatula])	sp|Q9SSC1|Y1801_ARATH(MAPK kinase substrate protein At1g80180 OS=Arabidopsis thaliana OX=3702 GN=At1g80180 PE=1 SV=1)	PF15697.5(DUF4666:Domain of unknown function (DUF4666))
MTR_8g028435	39.6353	5.30871	2.25886e-07	0.000100763	yes	up	1.04667	40.8233	0.96	1.27	0.91	43.86	47.32	31.29		1-aminocyclopropane-1-carboxylate oxidase-like protein	GO:0046872(molecular_function:metal ion binding); GO:0050590(molecular_function:desacetoxyvindoline 4-hydroxylase activity); GO:0055114(biological_process:oxidation-reduction process); GO:0016491(molecular_function:oxidoreductase activity)				COG3491(S:Function unknown)	XP_013444751.1(1-aminocyclopropane-1-carboxylate oxidase homolog 1 [Medicago truncatula])	sp|Q8H1S4|ACCH3_ARATH(1-aminocyclopropane-1-carboxylate oxidase homolog 3 OS=Arabidopsis thaliana OX=3702 GN=At1g06650 PE=2 SV=1)	PF03171.20(2OG-FeII_Oxy:2OG-Fe(II) oxygenase superfamily); PF14226.6(DIOX_N:non-haem dioxygenase in morphine synthesis N-terminal)
MTR_4g035330	24.1046	4.59124	2.22655e-07	0.000100873	yes	up	0.333333	8.01333	0.34	0.36	0.3	7.55	8.48	8.01		cytochrome P450 family 81 protein	GO:0042343(biological_process:indole glucosinolate metabolic process); GO:0004497(molecular_function:monooxygenase activity); GO:0016020(cellular_component:membrane); GO:0020037(molecular_function:heme binding); GO:0016709(molecular_function:oxidoreductase activity, acting on paired donors, with incorporation or reduction of molecular oxygen, NAD(P)H as one donor, and incorporation of one atom of…				COG2124(Q:Secondary metabolites biosynthesis, transport and catabolism)	XP_003605649.2(isoflavone 2'-hydroxylase [Medicago truncatula])	sp|P93147|C81E1_GLYEC(Isoflavone 2'-hydroxylase OS=Glycyrrhiza echinata OX=46348 GN=CYP81E1 PE=1 SV=2)	PF00067.22(p450:Cytochrome P450)
MTR_1g033670	694.28	9.43937	2.40942e-07	0.000102737	yes	up	0.146667	114.34	0.44	0	0	86.36	132.68	123.98		hypothetical protein						RHN78128.1(hypothetical protein MtrunA17_Chr1g0162111 [Medicago truncatula])	None	PF07172.11(GRP:Glycine rich protein family)
MTR_8g465990	209.626	7.71167	2.55265e-07	0.000105734	yes	up	0.04	7.11333	0.03	0.06	0.03	8.75	7.54	5.05		S-locus lectin kinase family protein	GO:0016020(cellular_component:membrane); GO:0006468(biological_process:protein phosphorylation); GO:0031625(molecular_function:ubiquitin protein ligase binding); GO:0016310(biological_process:phosphorylation); GO:0016021(cellular_component:integral component of membrane); GO:0005886(cellular_component:plasma membrane); GO:0030246(molecular_function:carbohydrate binding); GO:0000166(molecular_func…				COG0515(T:Signal transduction mechanisms)	XP_013445634.1(G-type lectin S-receptor-like serine/threonine-protein kinase At4g27290 [Medicago truncatula])	sp|O81832|Y4729_ARATH(G-type lectin S-receptor-like serine/threonine-protein kinase At4g27290 OS=Arabidopsis thaliana OX=3702 GN=At4g27290 PE=3 SV=4)	PF00069.25(Pkinase:Protein kinase domain); PF07714.17(Pkinase_Tyr:Protein tyrosine kinase); PF01453.24(B_lectin:D-mannose binding lectin); PF00954.20(S_locus_glycop:S-locus glycoprotein domain); PF08276.11(PAN_2:PAN-like domain); PF11883.8(DUF3403:Domain of unknown function (DUF3403))
MTR_3g094630	53.401	5.73879	2.52442e-07	0.000106081	yes	up	1.75	88.8767	2.48	1.09	1.68	98.21	82.1	86.32		horseradish peroxidase-like protein	GO:0020037(molecular_function:heme binding); GO:0006979(biological_process:response to oxidative stress); GO:0098869(biological_process:cellular oxidant detoxification); GO:0005576(cellular_component:extracellular region); GO:0042744(biological_process:hydrogen peroxide catabolic process); GO:0046872(molecular_function:metal ion binding); GO:0004601(molecular_function:peroxidase activity); GO:005…	K00430	E1.11.1.7	map00940(Phenylpropanoid biosynthesis)	ENOG410YETZ(G:Carbohydrate transport and metabolism)	XP_003602461.1(peroxidase P7 [Medicago truncatula])	sp|Q9FLC0|PER52_ARATH(Peroxidase 52 OS=Arabidopsis thaliana OX=3702 GN=PER52 PE=2 SV=1)	PF00141.23(peroxidase:Peroxidase)
MTR_3g116770	0.0353708	-4.8213	2.68632e-07	0.000106698	yes	down	129.707	4.41667	158.17	125.78	105.17	5.4	4.44	3.41		BHLH transcription factor	GO:0043565(molecular_function:sequence-specific DNA binding); GO:0003700(molecular_function:transcription factor activity, sequence-specific DNA binding); GO:0005634(cellular_component:nucleus); GO:0006355(biological_process:regulation of transcription, DNA-templated); GO:0046983(molecular_function:protein dimerization activity); GO:0016021(cellular_component:integral component of membrane)				ENOG410YGAM(K:Transcription)	XP_013462329.1(transcription factor bHLH63 isoform X1 [Medicago truncatula])	sp|Q9CAA9|BH049_ARATH(Transcription factor bHLH49 OS=Arabidopsis thaliana OX=3702 GN=BHLH49 PE=1 SV=1)	PF00010.26(HLH:Helix-loop-helix DNA-binding domain)
MTR_5g070700	8.25219	3.04478	2.67822e-07	0.000107854	yes	up	7.32333	59.7533	6.96	6.21	8.8	60.03	56.71	62.52		cytochrome P450 family 71 protein	GO:0016020(cellular_component:membrane); GO:0004497(molecular_function:monooxygenase activity); GO:0102934(molecular_function:costunolide synthase activity); GO:0020037(molecular_function:heme binding); GO:0016021(cellular_component:integral component of membrane); GO:0016705(molecular_function:oxidoreductase activity, acting on paired donors, with incorporation or reduction of molecular oxygen);…	K20562	CYP736A		COG2124(Q:Secondary metabolites biosynthesis, transport and catabolism)	XP_003615666.1(cytochrome P450 CYP736A12 [Medicago truncatula])	sp|H2DH18|C7A12_PANGI(Cytochrome P450 CYP736A12 OS=Panax ginseng OX=4054 PE=2 SV=1)	PF00067.22(p450:Cytochrome P450)
MTR_6g015370	0.064877	-3.94615	2.6493e-07	0.000108192	yes	down	28.05	1.79	36.51	24.7	22.94	1.47	1.96	1.94		longifolia protein	GO:0051513(biological_process:regulation of monopolar cell growth)				ENOG410YE51(S:Function unknown)	XP_013451028.1(protein LONGIFOLIA 1 [Medicago truncatula])	sp|Q9LF24|LNG1_ARATH(Protein LONGIFOLIA 1 OS=Arabidopsis thaliana OX=3702 GN=LNG1 PE=1 SV=1)	PF14309.6(DUF4378:Domain of unknown function (DUF4378)); PF14383.6(VARLMGL:DUF761-associated sequence motif)
MTR_4g094555	1203.31	10.2328	2.91186e-07	0.000111091	yes	up	0.466667	700.107	0.56	0.57	0.27	666.25	1038.5	395.57		stress up-regulated Nod 19 protein	GO:0008270(molecular_function:zinc ion binding); GO:0003676(molecular_function:nucleic acid binding); GO:0004386(molecular_function:helicase activity)				ENOG4111H2B(S:Function unknown)	XP_013457318.1(uncharacterized protein LOC25493378 [Medicago truncatula])		PF07712.12(SURNod19:Stress up-regulated Nod 19)
MTR_7g022870	5.40692	2.43481	2.90947e-07	0.00011248	yes	up	11.74	63.26	12.45	11.41	11.36	60.2	51.85	77.73		sulfate/bicarbonate/oxalate exchanger and transporter sat-1	GO:1902358(biological_process:sulfate transmembrane transport); GO:0015301(molecular_function:anion:anion antiporter activity); GO:0016021(cellular_component:integral component of membrane); GO:0016020(cellular_component:membrane); GO:0015116(molecular_function:sulfate transmembrane transporter activity); GO:0008271(molecular_function:secondary active sulfate transmembrane transporter activity); …	K18059	SULTR4		COG0659(P:Inorganic ion transport and metabolism)	XP_003621787.2(sulfate transporter 4.1, chloroplastic isoform X1 [Medicago truncatula])	sp|Q9FY46|SUT41_ARATH(Sulfate transporter 4.1, chloroplastic OS=Arabidopsis thaliana OX=3702 GN=SULTR4;1 PE=1 SV=1)	PF00916.20(Sulfate_transp:Sulfate permease family); PF01740.21(STAS:STAS domain)
MTR_6g011310	397.044	8.63315	2.89076e-07	0.000113267	yes	up	0.12	46.11	0.21	0.05	0.1	66.72	37.83	33.78		plasma membrane H+-ATPase	GO:0016787(molecular_function:hydrolase activity); GO:0046872(molecular_function:metal ion binding); GO:0016021(cellular_component:integral component of membrane); GO:0016020(cellular_component:membrane); GO:0000166(molecular_function:nucleotide binding); GO:0120029(biological_process:proton export across plasma membrane); GO:0005886(cellular_component:plasma membrane); GO:0008553(molecular_funct…	K01535	PMA1, PMA2	map00190(Oxidative phosphorylation)	COG0474(S:Function unknown)	XP_013450925.1(ATPase 11, plasma membrane-type [Medicago truncatula])	sp|Q9LV11|PMA11_ARATH(ATPase 11, plasma membrane-type OS=Arabidopsis thaliana OX=3702 GN=AHA11 PE=1 SV=1)	PF00122.20(E1-E2_ATPase:E1-E2 ATPase); PF00702.26(Hydrolase:haloacid dehalogenase-like hydrolase); PF00690.26(Cation_ATPase_N:Cation transporter/ATPase, N-terminus); PF08282.12(Hydrolase_3:haloacid dehalogenase-like hydrolase); PF13246.6(Cation_ATPase:Cation transport ATPase (P-type))
MTR_7g109830	0.0536364	-4.22064	3.05903e-07	0.00011519	yes	down	12.6667	0.66	11.79	13.38	12.83	0.72	0.74	0.52		long-chain fatty acyl CoA ligase	GO:0003824(molecular_function:catalytic activity); GO:0102391(molecular_function:decanoate--CoA ligase activity); GO:0003996(molecular_function:acyl-CoA ligase activity); GO:0016874(molecular_function:ligase activity); GO:0004467(molecular_function:long-chain fatty acid-CoA ligase activity)	K01897	ACSL, fadD	map04146(Peroxisome); map00071(Fatty acid degradation); map00061(Fatty acid biosynthesis); map04714(Thermogenesis)	COG1022(S:Function unknown)	XP_003625997.2(long chain acyl-CoA synthetase 1 [Medicago truncatula])	sp|O22898|LACS1_ARATH(Long chain acyl-CoA synthetase 1 OS=Arabidopsis thaliana OX=3702 GN=LACS1 PE=2 SV=1)	PF00501.28(AMP-binding:AMP-binding enzyme); PF13193.6(AMP-binding_C:AMP-binding enzyme C-terminal domain)
MTR_2g084215	0.103181	-3.27676	3.23012e-07	0.000115626	yes	down	82	8.36	85.36	69.4	91.24	6.59	8.28	10.21		hypothetical protein						KEH38864.1(hypothetical protein MTR_2g084215 [Medicago truncatula])	None
MTR_4g053785	0.0116499	-6.42353	3.21827e-07	0.000116642	yes	down	5.68333	0.0666667	5.4	6.02	5.63	0.1	0.03	0.07		gland-specific fatty acyl-CoA reductase	GO:0080019(molecular_function:fatty-acyl-CoA reductase (alcohol-forming) activity); GO:0006629(biological_process:lipid metabolic process); GO:0102965(molecular_function:alcohol-forming fatty acyl-CoA reductase activity); GO:0035336(biological_process:long-chain fatty-acyl-CoA metabolic process); GO:0010345(biological_process:suberin biosynthetic process); GO:0055114(biological_process:oxidation-…	K13356	FAR	map04146(Peroxisome); map00073(Cutin, suberine and wax biosynthesis)	ENOG410XS7R(S:Function unknown)	XP_013455842.1(alcohol-forming fatty acyl-CoA reductase [Medicago truncatula])	sp|Q9XGY7|FAR_SIMCH(Alcohol-forming fatty acyl-CoA reductase OS=Simmondsia chinensis OX=3999 PE=1 SV=1)	PF07993.12(NAD_binding_4:Male sterility protein); PF03015.19(Sterile:Male sterility protein); PF01370.21(Epimerase:NAD dependent epimerase/dehydratase family); PF04321.17(RmlD_sub_bind:RmlD substrate binding domain); PF16363.5(GDP_Man_Dehyd:GDP-mannose 4,6 dehydratase)
MTR_3g071610	0.143781	-2.79806	3.33308e-07	0.000117857	yes	down	29.99	4.27333	27.32	26.72	35.93	3.89	3.99	4.94		cytosolic endo-beta-N-acetylglucosaminidase	GO:0005737(cellular_component:cytoplasm); GO:0016787(molecular_function:hydrolase activity); GO:0016021(cellular_component:integral component of membrane); GO:0016798(molecular_function:hydrolase activity, acting on glycosyl bonds); GO:0033925(molecular_function:mannosyl-glycoprotein endo-beta-N-acetylglucosaminidase activity); GO:0006517(biological_process:protein deglycosylation); GO:0008152(bi…	K01227	E3.2.1.96	map00511(Other glycan degradation)	COG4724(G:Carbohydrate transport and metabolism)	XP_003600975.2(cytosolic endo-beta-N-acetylglucosaminidase 1 [Medicago truncatula])	sp|F4JZC2|ENAS1_ARATH(Cytosolic endo-beta-N-acetylglucosaminidase 1 OS=Arabidopsis thaliana OX=3702 GN=ENGASE1 PE=1 SV=1)	PF03644.13(Glyco_hydro_85:Glycosyl hydrolase family 85)
MTR_8g042770	45.6299	5.51191	3.21615e-07	0.000118041	yes	up	0.356667	16.24	0.52	0.35	0.2	19.43	12.29	17		zinc induced facilitator-like protein	GO:0022821(molecular_function:potassium ion antiporter activity); GO:0016021(cellular_component:integral component of membrane); GO:0016020(cellular_component:membrane); GO:0009705(cellular_component:plant-type vacuole membrane); GO:0090333(biological_process:regulation of stomatal closure); GO:0005886(cellular_component:plasma membrane); GO:0055085(biological_process:transmembrane transport)				ENOG410XSE0(G:Carbohydrate transport and metabolism)	XP_013445183.1(protein ZINC INDUCED FACILITATOR-LIKE 1 [Medicago truncatula])	sp|Q94BZ1|ZIFL1_ARATH(Protein ZINC INDUCED FACILITATOR-LIKE 1 OS=Arabidopsis thaliana OX=3702 GN=ZIFL1 PE=2 SV=1)	PF07690.16(MFS_1:Major Facilitator Superfamily); PF00083.24(Sugar_tr:Sugar (and other) transporter); PF06609.13(TRI12:Fungal trichothecene efflux pump (TRI12))
MTR_8g070770	11.6101	3.53731	3.20223e-07	0.000119037	yes	up	84	963.007	85.12	81	85.88	1188.96	815.67	884.39		Defensin MtDef4.2	GO:0006952(biological_process:defense response)				ENOG410YXD4(S:Function unknown)	XP_003628977.1(defensin-like protein 1 [Medicago truncatula])	sp|O65740|DEF2_CAPAN(Defensin J1-2 OS=Capsicum annuum OX=4072 PE=1 SV=1)	PF00304.20(Gamma-thionin:Gamma-thionin family)
MTR_4g089060	7.21405	2.85081	3.69812e-07	0.000119141	yes	up	21.7933	153.777	23.31	21.07	21	165.82	151.13	144.38		epoxide hydrolase-like protein	GO:0004301(molecular_function:epoxide hydrolase activity); GO:0016787(molecular_function:hydrolase activity); GO:0016021(cellular_component:integral component of membrane); GO:0016020(cellular_component:membrane); GO:0003824(molecular_function:catalytic activity)				COG0596(S:Function unknown); ENOG410XRPK(S:Function unknown)	KEH31110.1(epoxide hydrolase-like protein [Medicago truncatula])	sp|P34913|HYES_HUMAN(Bifunctional epoxide hydrolase 2 OS=Homo sapiens OX=9606 GN=EPHX2 PE=1 SV=2)	PF00561.20(Abhydrolase_1:alpha/beta hydrolase fold); PF12697.7(Abhydrolase_6:Alpha/beta hydrolase family); PF12146.8(Hydrolase_4:Serine aminopeptidase, S33)
MTR_3g464150	0.156423	-2.67647	3.66898e-07	0.00011953	yes	down	33.7933	5.21	40.92	29.56	30.9	4.77	4.96	5.9		double Clp-N motif P-loop nucleoside triphosphate hydrolase superfamily protein	GO:0019538(biological_process:protein metabolic process); GO:0016787(molecular_function:hydrolase activity); GO:0005524(molecular_function:ATP binding)				COG0542(S:Function unknown)	XP_013460256.1(protein SMAX1-LIKE 7 [Medicago truncatula])	sp|O80875|SMXL7_ARATH(Protein SMAX1-LIKE 7 OS=Arabidopsis thaliana OX=3702 GN=SMXL7 PE=1 SV=1)	PF07724.14(AAA_2:AAA domain (Cdc48 subfamily))
MTR_3g065330	0.0999522	-3.32262	3.59631e-07	0.000119856	yes	down	64.0667	6.45	71.72	62.42	58.06	7.11	4.25	7.99		nudix hydrolase-like protein	GO:0005737(cellular_component:cytoplasm); GO:0016787(molecular_function:hydrolase activity); GO:0005634(cellular_component:nucleus)	K07766	E3.6.1.52		COG0494(L:Replication, recombination and repair)	XP_003600707.2(nudix hydrolase 18, mitochondrial [Medicago truncatula])	sp|Q9LQU5|NUD18_ARATH(Nudix hydrolase 18, mitochondrial OS=Arabidopsis thaliana OX=3702 GN=NUDT18 PE=2 SV=1)	PF00293.28(NUDIX:NUDIX domain)
MTR_1g115190	577.916	9.17472	3.56761e-07	0.000120282	yes	up	0.01	7.54667	0.03	0	0	9.35	5.59	7.7		aluminum activated malate transporter family protein	GO:0016021(cellular_component:integral component of membrane); GO:0016020(cellular_component:membrane); GO:0015743(biological_process:malate transport); GO:0009705(cellular_component:plant-type vacuole membrane)				ENOG410XR8V(S:Function unknown)	XP_013470405.1(aluminum-activated malate transporter 12 isoform X1 [Medicago truncatula])	sp|O49696|ALMTC_ARATH(Aluminum-activated malate transporter 12 OS=Arabidopsis thaliana OX=3702 GN=ALMT12 PE=2 SV=1)	PF11744.8(ALMT:Aluminium activated malate transporter); PF13515.6(FUSC_2:Fusaric acid resistance protein-like); PF04632.12(FUSC:Fusaric acid resistance protein family)
MTR_6g078100	0.0724221	-3.78743	3.66206e-07	0.000120661	yes	down	274.083	19.4867	233.09	303.56	285.6	21.43	20.26	16.77		Kunitz type trypsin inhibitor / miraculin	GO:0010951(biological_process:negative regulation of endopeptidase activity); GO:0004866(molecular_function:endopeptidase inhibitor activity)				ENOG410YHN1(O:Posttranslational modification, protein turnover, chaperones)	XP_003620172.1(kunitz trypsin inhibitor 2 [Medicago truncatula])	sp|Q9LMU2|KTI2_ARATH(Kunitz trypsin inhibitor 2 OS=Arabidopsis thaliana OX=3702 GN=KTI2 PE=2 SV=1)	PF00197.18(Kunitz_legume:Trypsin and protease inhibitor)
MTR_3g094040	0.0366805	-4.76884	3.54871e-07	0.000121053	yes	down	934.813	33.67	881.12	969.68	953.64	21.26	39.03	40.72		expansin A10	GO:0005618(cellular_component:cell wall); GO:0009664(biological_process:plant-type cell wall organization); GO:0016020(cellular_component:membrane); GO:0005576(cellular_component:extracellular region); GO:0071555(biological_process:cell wall organization)				ENOG410YCRV(K:Transcription)	XP_013461515.1(expansin-A8 [Medicago truncatula])	sp|O22874|EXPA8_ARATH(Expansin-A8 OS=Arabidopsis thaliana OX=3702 GN=EXPA8 PE=2 SV=1)	PF01357.21(Pollen_allerg_1:Pollen allergen); PF03330.18(DPBB_1:Lytic transglycolase)
MTR_6g027720	0.0886771	-3.49529	3.80226e-07	0.00012115	yes	down	18.7767	1.65667	23.09	18.05	15.19	1.26	1.61	2.1		LRR receptor-like kinase	GO:0006468(biological_process:protein phosphorylation); GO:0016301(molecular_function:kinase activity); GO:0016310(biological_process:phosphorylation); GO:0016021(cellular_component:integral component of membrane); GO:0016020(cellular_component:membrane); GO:0016740(molecular_function:transferase activity); GO:0005515(molecular_function:protein binding); GO:0004672(molecular_function:protein kina…				ENOG410XPGM(T:Signal transduction mechanisms)	XP_013451539.1(probable inactive leucine-rich repeat receptor-like protein kinase At3g03770 [Medicago truncatula])	sp|Q8LFN2|Y3037_ARATH(Probable inactive leucine-rich repeat receptor-like protein kinase At3g03770 OS=Arabidopsis thaliana OX=3702 GN=At3g03770 PE=1 SV=1)	PF07714.17(Pkinase_Tyr:Protein tyrosine kinase); PF00069.25(Pkinase:Protein kinase domain); PF13855.6(LRR_8:Leucine rich repeat); PF12799.7(LRR_4:Leucine Rich repeats (2 copies))
MTR_5g025950	0.0739783	-3.75675	3.52478e-07	0.000121668	yes	down	42.96	4.23	47.07	44.2	37.61	3.29	4.41	4.99		LRR receptor-like kinase	GO:0006468(biological_process:protein phosphorylation); GO:0016301(molecular_function:kinase activity); GO:0016310(biological_process:phosphorylation); GO:0016021(cellular_component:integral component of membrane); GO:0016020(cellular_component:membrane); GO:0000166(molecular_function:nucleotide binding); GO:0004674(molecular_function:protein serine/threonine kinase activity); GO:0016740(molecula…					XP_003612521.2(probable LRR receptor-like serine/threonine-protein kinase At3g47570 isoform X1 [Medicago truncatula])	sp|Q9SD62|Y3471_ARATH(Putative receptor-like protein kinase At3g47110 OS=Arabidopsis thaliana OX=3702 GN=At3g47110 PE=3 SV=1)	PF00069.25(Pkinase:Protein kinase domain); PF13855.6(LRR_8:Leucine rich repeat); PF07714.17(Pkinase_Tyr:Protein tyrosine kinase); PF12799.7(LRR_4:Leucine Rich repeats (2 copies)); PF08263.12(LRRNT_2:Leucine rich repeat N-terminal domain)
MTR_5g023090	5.88294	2.55654	3.50825e-07	0.000122556	yes	up	21.08	109.023	24.78	22.12	16.34	102.3	117.13	107.64		ankyrin domain protein	GO:0005515(molecular_function:protein binding)				COG0666(S:Function unknown)	XP_003612263.3(ankyrin repeat domain-containing protein, chloroplastic [Medicago truncatula])	sp|Q05753|AKRP_ARATH(Ankyrin repeat domain-containing protein, chloroplastic OS=Arabidopsis thaliana OX=3702 GN=AKRP PE=1 SV=2)	PF12796.7(Ank_2:Ankyrin repeats (3 copies)); PF13857.6(Ank_5:Ankyrin repeats (many copies)); PF13637.6(Ank_4:Ankyrin repeats (many copies)); PF00023.30(Ank:Ankyrin repeat); PF13606.6(Ank_3:Ankyrin repeat)
MTR_7g015550	0.0689275	-3.85878	3.99975e-07	0.000126057	yes	down	21.6333	1.49	16.26	20.8	27.84	1.36	1.3	1.81		feronia receptor-like kinase	GO:0006468(biological_process:protein phosphorylation); GO:0016301(molecular_function:kinase activity); GO:0016310(biological_process:phosphorylation); GO:0016021(cellular_component:integral component of membrane); GO:0016020(cellular_component:membrane); GO:0004672(molecular_function:protein kinase activity); GO:0005524(molecular_function:ATP binding)	K04733	IRAK4		COG0515(T:Signal transduction mechanisms)	XP_013447639.1(receptor-like protein kinase FERONIA [Medicago truncatula])	sp|Q9SCZ4|FERON_ARATH(Receptor-like protein kinase FERONIA OS=Arabidopsis thaliana OX=3702 GN=FER PE=1 SV=1)	PF07714.17(Pkinase_Tyr:Protein tyrosine kinase); PF00069.25(Pkinase:Protein kinase domain); PF12819.7(Malectin_like:Malectin-like domain); PF11721.8(Malectin:Malectin domain); PF14531.6(Kinase-like:Kinase-like)
MTR_7g114020	62.4141	5.9638	4.1526e-07	0.00012809	yes	up	0.1	6.56333	0.08	0.14	0.08	7.71	6.02	5.96		histidine phosphotransfer protein	GO:0005737(cellular_component:cytoplasm); GO:0009736(biological_process:cytokinin-activated signaling pathway); GO:0000160(biological_process:phosphorelay signal transduction system); GO:0005634(cellular_component:nucleus); GO:0016301(molecular_function:kinase activity); GO:0005622(cellular_component:intracellular); GO:0009927(molecular_function:histidine phosphotransfer kinase activity); GO:0016…	K14490	AHP	map04075(Plant hormone signal transduction)	COG2198(G:Carbohydrate transport and metabolism)	XP_003626337.1(histidine-containing phosphotransfer protein 1 [Medicago truncatula])	sp|Q9ZNV9|AHP1_ARATH(Histidine-containing phosphotransfer protein 1 OS=Arabidopsis thaliana OX=3702 GN=AHP1 PE=1 SV=1)	PF01627.23(Hpt:Hpt domain)
MTR_3g117750	0.0603059	-4.05156	4.19821e-07	0.000128134	yes	down	90.82	5.50333	65.38	99.94	107.14	6.02	4.25	6.24		peptidyl-prolyl cis-trans isomerase	GO:0005794(cellular_component:Golgi apparatus); GO:0000413(biological_process:protein peptidyl-prolyl isomerization); GO:0006457(biological_process:protein folding); GO:0016853(molecular_function:isomerase activity); GO:0005829(cellular_component:cytosol); GO:0051082(molecular_function:unfolded protein binding); GO:0042026(biological_process:protein refolding); GO:0003755(molecular_function:pepti…	K01802	E5.2.1.8		COG0652(O:Posttranslational modification, protein turnover, chaperones)	XP_003604030.1(peptidyl-prolyl cis-trans isomerase 1 [Medicago truncatula])	sp|Q8W171|CYP1_SOYBN(Peptidyl-prolyl cis-trans isomerase 1 OS=Glycine max OX=3847 GN=Cyp1 PE=2 SV=1)	PF00160.21(Pro_isomerase:Cyclophilin type peptidyl-prolyl cis-trans isomerase/CLD)
MTR_5g091390	78.6655	6.29766	4.12197e-07	0.000128512	yes	up	0.27	20.79	0.41	0.17	0.23	25.04	22.06	15.27		WRKY family transcription factor	GO:0003700(molecular_function:transcription factor activity, sequence-specific DNA binding); GO:0043565(molecular_function:sequence-specific DNA binding); GO:0005634(cellular_component:nucleus); GO:0006355(biological_process:regulation of transcription, DNA-templated); GO:0003677(molecular_function:DNA binding)				ENOG410ZKP8(K:Transcription); ENOG410YIC2(K:Transcription)	XP_003617423.1(probable WRKY transcription factor 71 [Medicago truncatula])	sp|Q93WV4|WRK71_ARATH(WRKY transcription factor 71 OS=Arabidopsis thaliana OX=3702 GN=WRKY71 PE=2 SV=1)	PF03106.15(WRKY:WRKY DNA -binding domain)
MTR_3g081690	0.169726	-2.55872	4.28696e-07	0.00012948	yes	down	61.9367	10.51	57.2	60.92	67.69	8.91	9.85	12.77		ZIP zinc/iron transport family protein	GO:0006811(biological_process:ion transport); GO:0016020(cellular_component:membrane); GO:0005385(molecular_function:zinc ion transmembrane transporter activity); GO:0055085(biological_process:transmembrane transport); GO:0030001(biological_process:metal ion transport); GO:0071577(biological_process:zinc II ion transmembrane transport); GO:0005886(cellular_component:plasma membrane); GO:0046873(m…	K14709	SLC39A1_2_3, ZIP1_2_3		ENOG4111GP2(P:Inorganic ion transport and metabolism)	KEH35211.1(ZIP zinc/iron transport family protein [Medicago truncatula])	sp|Q6L8G0|ZIP5_ORYSJ(Zinc transporter 5 OS=Oryza sativa subsp. japonica OX=39947 GN=ZIP5 PE=2 SV=1)	PF02535.22(Zip:ZIP Zinc transporter)
MTR_4g078390	20.9992	4.39226	4.46085e-07	0.000133343	yes	up	11.94	251.65	10.21	9.58	16.03	189.59	232.1	333.26		O-acyltransferase WSD1-like protein	GO:0045017(biological_process:glycerolipid biosynthetic process); GO:0016740(molecular_function:transferase activity); GO:0004144(molecular_function:diacylglycerol O-acyltransferase activity); GO:0016746(molecular_function:transferase activity, transferring acyl groups)				ENOG410YEI8(S:Function unknown)	XP_003607473.2(O-acyltransferase WSD1 [Medicago truncatula])	sp|Q93ZR6|WSD1_ARATH(O-acyltransferase WSD1 OS=Arabidopsis thaliana OX=3702 GN=WSD1 PE=2 SV=1)	PF06974.13(DUF1298:Protein of unknown function (DUF1298)); PF03007.16(WES_acyltransf:Wax ester synthase-like Acyl-CoA acyltransferase domain)
MTR_7g052820	0.013275	-6.23514	4.5226e-07	0.000133809	yes	down	14.9367	0.206667	17.71	15.03	12.07	0.09	0.14	0.39		actin-binding calponin-like (CH) domain protein	GO:0032432(cellular_component:actin filament bundle); GO:0005737(cellular_component:cytoplasm); GO:0051017(biological_process:actin filament bundle assembly); GO:0051015(molecular_function:actin filament binding); GO:0003779(molecular_function:actin binding); GO:0051639(biological_process:actin filament network formation); GO:0005884(cellular_component:actin filament); GO:0005515(molecular_functi…	K17275	PLS1		COG5069(S:Function unknown)	XP_003622814.1(fimbrin-2 [Medicago truncatula])	sp|O50064|FIMB2_ARATH(Fimbrin-2 OS=Arabidopsis thaliana OX=3702 GN=FIM2 PE=2 SV=1)	PF00307.31(CH:Calponin homology (CH) domain); PF11971.8(CAMSAP_CH:CAMSAP CH domain)
MTR_2g079030	0.0543163	-4.20247	4.65114e-07	0.00013486	yes	down	23.3833	1.29333	20.23	22.04	27.88	1.03	0.89	1.96		MATE subfamily protein	GO:0006855(biological_process:drug transmembrane transport); GO:0055085(biological_process:transmembrane transport); GO:0016021(cellular_component:integral component of membrane); GO:0016020(cellular_component:membrane); GO:0015297(molecular_function:antiporter activity); GO:0015238(molecular_function:drug transmembrane transporter activity); GO:0022900(biological_process:electron transport chain…	K03327	TC.MATE, SLC47A, norM, mdtK, dinF		COG0534(V:Defense mechanisms)	KEH38716.1(MATE subfamily protein [Medicago truncatula])	sp|Q9LUH2|DTX19_ARATH(Protein DETOXIFICATION 19 OS=Arabidopsis thaliana OX=3702 GN=DTX19 PE=2 SV=1)	PF01554.18(MatE:MatE); PF02298.17(Cu_bind_like:Plastocyanin-like domain)
MTR_1g093995	0.0128983	-6.27668	4.62028e-07	0.000135318	yes	down	3.13333	0.0366667	3.47	2.88	3.05	0.03	0.03	0.05		E3 ubiquitin ligase PUB14	GO:0016874(molecular_function:ligase activity); GO:0016567(biological_process:protein ubiquitination); GO:0004839(molecular_function:ubiquitin activating enzyme activity); GO:0016746(molecular_function:transferase activity, transferring acyl groups); GO:0007166(biological_process:cell surface receptor signaling pathway); GO:0004842(molecular_function:ubiquitin-protein transferase activity)				ENOG4110352(S:Function unknown); ENOG410XRTN(S:Function unknown)	KEH43459.1(E3 ubiquitin ligase PUB14 [Medicago truncatula])	sp|Q8VZ40|PUB14_ARATH(U-box domain-containing protein 14 OS=Arabidopsis thaliana OX=3702 GN=PUB14 PE=1 SV=1)	PF04564.15(U-box:U-box domain); PF00514.23(Arm:Armadillo/beta-catenin-like repeat)
MTR_2g083920	56.6943	5.82513	5.03803e-07	0.000141823	yes	up	0.81	45.1633	0.66	0.74	1.03	34.06	63.13	38.3		DnaJ heat shock amino-terminal domain protein	GO:0005506(molecular_function:iron ion binding); GO:0022900(biological_process:electron transport chain); GO:0009055(molecular_function:electron carrier activity)				COG1141(C:Energy production and conversion)	XP_003596710.1(chaperone protein dnaJ C76, chloroplastic [Medicago truncatula])	sp|Q9FMX6|DJC76_ARATH(Chaperone protein dnaJ C76, chloroplastic OS=Arabidopsis thaliana OX=3702 GN=DJC76 PE=2 SV=1)	PF13370.6(Fer4_13:4Fe-4S single cluster domain of Ferredoxin I); PF00226.31(DnaJ:DnaJ domain); PF13459.6(Fer4_15:4Fe-4S single cluster domain)
MTR_4g011020	70.4868	6.13928	5.00074e-07	0.000142153	yes	up	9.31667	633.56	11.39	10.56	6	736.93	718.74	445.01		lactoylglutathione lyase/glyoxalase I family protein	GO:0016829(molecular_function:lyase activity); GO:0055114(biological_process:oxidation-reduction process); GO:0051213(molecular_function:dioxygenase activity)				ENOG41120WB(S:Function unknown)	XP_013454666.1(uncharacterized protein LOC25491320 [Medicago truncatula])	sp|Q8CXK5|FOSB_OCEIH(Metallothiol transferase FosB OS=Oceanobacillus iheyensis (strain DSM 14371 / CIP 107618 / JCM 11309 / KCTC 3954 / HTE831) OX=221109 GN=fosB PE=3 SV=2)	PF00903.25(Glyoxalase:Glyoxalase/Bleomycin resistance protein/Dioxygenase superfamily); PF12681.7(Glyoxalase_2:Glyoxalase-like domain); PF13669.6(Glyoxalase_4:Glyoxalase/Bleomycin resistance protein/Dioxygenase superfamily)
MTR_5g072980	93.1261	6.54111	4.98874e-07	0.000143216	yes	up	2.27	201.197	2.79	2.66	1.36	114.24	235.57	253.78		cytochrome P450 family 71 protein	GO:0004497(molecular_function:monooxygenase activity); GO:0016020(cellular_component:membrane); GO:0020037(molecular_function:heme binding); GO:0016709(molecular_function:oxidoreductase activity, acting on paired donors, with incorporation or reduction of molecular oxygen, NAD(P)H as one donor, and incorporation of one atom of oxygen); GO:0016021(cellular_component:integral component of membrane)…				COG2124(Q:Secondary metabolites biosynthesis, transport and catabolism)	XP_003615837.2(cytochrome P450 83B1 [Medicago truncatula])	sp|O65782|C83B1_ARATH(Cytochrome P450 83B1 OS=Arabidopsis thaliana OX=3702 GN=CYP83B1 PE=1 SV=1)	PF00067.22(p450:Cytochrome P450)
MTR_5g075640	0.148331	-2.7531	5.22192e-07	0.0001442	yes	down	76.7933	11.3233	70.34	80.42	79.62	9.19	12.02	12.76		root phototropism-like protein	GO:0009638(biological_process:phototropism); GO:0005515(molecular_function:protein binding)				ENOG410YAX9(S:Function unknown)	XP_003616056.1(root phototropism protein 2 [Medicago truncatula])	sp|Q682S0|RPT2_ARATH(Root phototropism protein 2 OS=Arabidopsis thaliana OX=3702 GN=RPT2 PE=1 SV=2)	PF03000.14(NPH3:NPH3 family); PF00651.31(BTB:BTB/POZ domain)
MTR_3g117850	84.8218	6.40636	5.30125e-07	0.000145009	yes	up	0.193333	21.21	0.2	0.24	0.14	24.3	24.75	14.58		adenine nucleotide alpha hydrolase-like domain kinase	GO:0016787(molecular_function:hydrolase activity); GO:0006468(biological_process:protein phosphorylation); GO:0016301(molecular_function:kinase activity); GO:0016310(biological_process:phosphorylation); GO:0004672(molecular_function:protein kinase activity); GO:0004675(molecular_function:transmembrane receptor protein serine/threonine kinase activity); GO:0005886(cellular_component:plasma membran…	K04733	IRAK4		COG0515(T:Signal transduction mechanisms)	XP_003604039.1(serine/threonine-protein kinase CDG1 isoform X1 [Medicago truncatula])	sp|Q5XF57|Y5576_ARATH(Probable receptor-like serine/threonine-protein kinase At5g57670 OS=Arabidopsis thaliana OX=3702 GN=At5g57670 PE=2 SV=1)	PF00069.25(Pkinase:Protein kinase domain); PF07714.17(Pkinase_Tyr:Protein tyrosine kinase)
MTR_2g084170	0.0523809	-4.25482	5.21708e-07	0.000145451	yes	down	207.44	9.52333	209.14	201.64	211.54	7.71	13.97	6.89		hypothetical protein						AES66978.1(hypothetical protein MTR_2g084170 [Medicago truncatula])	None
MTR_1g031930	0.204456	-2.29014	5.43218e-07	0.000147202	yes	down	211.937	42.9767	212.85	204.3	218.66	43.6	40.13	45.2		jasmonate zim-domain protein		K13464	JAZ	map04075(Plant hormone signal transduction)	ENOG410XTRE(S:Function unknown)	XP_013466543.1(protein TIFY 6B [Medicago truncatula])	sp|Q9LVI4|TIF6B_ARATH(Protein TIFY 6B OS=Arabidopsis thaliana OX=3702 GN=TIFY6B PE=1 SV=1)	PF06200.14(tify:tify domain); PF09425.10(CCT_2:Divergent CCT motif)
MTR_1g090770	36.9104	5.20595	5.52943e-07	0.00014845	yes	up	1.62	49.4733	1.55	1.36	1.95	52.54	57.06	38.82		transmembrane protein, putative	GO:0016021(cellular_component:integral component of membrane)					None	None
MTR_7g063270	1662.39	10.699	5.66328e-07	0.000149279	yes	up	0.23	363.123	0.53	0.16	0	366.62	476.94	245.81		NAD(P)-binding rossmann-fold protein	GO:0050356(molecular_function:tropine dehydrogenase activity); GO:0055114(biological_process:oxidation-reduction process); GO:0016491(molecular_function:oxidoreductase activity)	K08081	TR1	map00960(Tropane, piperidine and pyridine alkaloid biosynthesis)	COG1028(S:Function unknown)	KEH22973.1(NAD(P)-binding rossmann-fold protein [Medicago truncatula])	sp|P50165|TRNH_DATST(Tropinone reductase homolog OS=Datura stramonium OX=4076 PE=2 SV=1)	PF13561.6(adh_short_C2:Enoyl-(Acyl carrier protein) reductase); PF00106.25(adh_short:short chain dehydrogenase); PF08659.10(KR:KR domain); PF02719.15(Polysacc_synt_2:Polysaccharide biosynthesis protein)
MTR_2g084195	0.134271	-2.89678	5.65413e-07	0.000150405	yes	down	77.9867	10.4533	70.32	74.33	89.31	9.02	10.09	12.25		hypothetical protein						KEH38860.1(hypothetical protein MTR_2g084195 [Medicago truncatula])	None
MTR_2g034440	0.0769566	-3.69981	6.26049e-07	0.00015254	yes	down	404.42	31.2167	530.63	312.92	369.71	24.25	27.07	42.33		glucan endo-1,3-beta-glucosidase, basic protein	GO:0016787(molecular_function:hydrolase activity); GO:0005975(biological_process:carbohydrate metabolic process); GO:0016798(molecular_function:hydrolase activity, acting on glycosyl bonds); GO:0008152(biological_process:metabolic process); GO:0004553(molecular_function:hydrolase activity, hydrolyzing O-glycosyl compounds); GO:0042973(molecular_function:glucan endo-1,3-beta-D-glucosidase activity)				ENOG410YAHP(O:Posttranslational modification, protein turnover, chaperones)	XP_003594771.2(glucan endo-1,3-beta-glucosidase, basic isoform [Medicago truncatula])	sp|P23535|E13B_PHAVU(Glucan endo-1,3-beta-glucosidase, basic isoform OS=Phaseolus vulgaris OX=3885 PE=2 SV=1)	PF00332.18(Glyco_hydro_17:Glycosyl hydrolases family 17)
MTR_4g033085	7.07945	2.82364	6.05478e-07	0.000152659	yes	up	6.89667	48.9767	7.27	7.73	5.69	51.24	37.87	57.82		isoflavone-7-O-methyltransferase	GO:0030746(molecular_function:isoflavone 4'-O-methyltransferase activity); GO:0009701(biological_process:isoflavonoid phytoalexin biosynthetic process); GO:0016740(molecular_function:transferase activity); GO:0008171(molecular_function:O-methyltransferase activity); GO:0008168(molecular_function:methyltransferase activity); GO:0102670(molecular_function:2,7,4'-trihydroxyisoflavanone-4'-O-methyltr…	K13259	HI4OMT	map00943(Isoflavonoid biosynthesis)	ENOG410XS7T(S:Function unknown)	XP_013455252.1(isoflavone 4'-O-methyltransferase [Medicago truncatula])	sp|Q84KK6|I4OMT_GLYEC(Isoflavone 4'-O-methyltransferase OS=Glycyrrhiza echinata OX=46348 GN=HI4'OMT PE=1 SV=1)	PF00891.18(Methyltransf_2:O-methyltransferase domain); PF08100.11(Dimerisation:Dimerisation domain); PF16864.5(Dimerisation2:Dimerisation domain)
MTR_1g111840	4.54518	2.18434	6.10867e-07	0.00015269	yes	up	74.53	337.807	75.23	71.75	76.61	327.87	296.9	388.65		F1F0-ATPase inhibitor protein	GO:0005747(cellular_component:mitochondrial respiratory chain complex I)				ENOG410ZGHI(S:Function unknown); ENOG410ZEFY(S:Function unknown)	RHN82494.1(hypothetical protein MtrunA17_Chr1g0210481 [Medicago truncatula])
MTR_4g109450	35.2597	5.13995	6.22749e-07	0.000153022	yes	up	0.463333	16.38	0.47	0.57	0.35	15.56	9.07	24.51		ATP-dependent chaperone ClpB	GO:0019538(biological_process:protein metabolic process); GO:0016787(molecular_function:hydrolase activity); GO:0005524(molecular_function:ATP binding); GO:0000166(molecular_function:nucleotide binding)	K03695	clpB		COG0542(O:Posttranslational modification, protein turnover, chaperones)	XP_013457978.1(chaperone protein ClpB1 [Medicago truncatula])	sp|P42730|CLPB1_ARATH(Chaperone protein ClpB1 OS=Arabidopsis thaliana OX=3702 GN=CLPB1 PE=1 SV=2)	PF07724.14(AAA_2:AAA domain (Cdc48 subfamily)); PF17871.1(AAA_lid_9:AAA lid domain); PF00004.29(AAA:ATPase family associated with various cellular activities (AAA)); PF10431.9(ClpB_D2-small:C-terminal, D2-small domain, of ClpB protein); PF07728.14(AAA_5:AAA domain (dynein-related subfamily)); PF02861.20(Clp_N:Clp amino terminal domain, pathogenicity island component); PF13191.6(AAA_16:AAA ATPase …
MTR_2g084000	672.49	9.39337	5.9776e-07	0.000153381	yes	up	0.02	32.29	0	0	0.06	22.83	42.61	31.43		lignin biosynthetic peroxidase	GO:0020037(molecular_function:heme binding); GO:0006979(biological_process:response to oxidative stress); GO:0098869(biological_process:cellular oxidant detoxification); GO:0005576(cellular_component:extracellular region); GO:0042744(biological_process:hydrogen peroxide catabolic process); GO:0046872(molecular_function:metal ion binding); GO:0004601(molecular_function:peroxidase activity); GO:005…	K00430	E1.11.1.7	map00940(Phenylpropanoid biosynthesis)	ENOG410YAA5(S:Function unknown)	XP_003596715.1(peroxidase P7 [Medicago truncatula])	sp|Q9FLC0|PER52_ARATH(Peroxidase 52 OS=Arabidopsis thaliana OX=3702 GN=PER52 PE=2 SV=1)	PF00141.23(peroxidase:Peroxidase)
MTR_3g098910	579.463	9.17857	6.03382e-07	0.000153465	yes	up	1.21	711.39	1.13	1.26	1.24	1118.03	256.07	760.07		sugar efflux transporter for intercellular exchange protein	GO:0016020(cellular_component:membrane); GO:0016021(cellular_component:integral component of membrane); GO:0005886(cellular_component:plasma membrane); GO:0008643(biological_process:carbohydrate transport)	K15382	SLC50A, SWEET		ENOG4111M4R(O:Posttranslational modification, protein turnover, chaperones)	RHN70100.1(putative SWEET sugar transporter [Medicago truncatula])	sp|B8BKP4|SWT14_ORYSI(Bidirectional sugar transporter SWEET14 OS=Oryza sativa subsp. indica OX=39946 GN=SWEET14 PE=2 SV=1)	PF03083.16(MtN3_slv:Sugar efflux transporter for intercellular exchange); PF04193.14(PQ-loop:PQ loop repeat)
MTR_5g077130	6.06778	2.60117	6.20308e-07	0.000153725	yes	up	12.6267	77.0833	11	14.21	12.67	67.04	68.87	95.34		adenine nucleotide alpha hydrolase superfamily protein	GO:0005737(cellular_component:cytoplasm); GO:0016787(molecular_function:hydrolase activity); GO:0016020(cellular_component:membrane); GO:0043621(molecular_function:protein self-association); GO:0005886(cellular_component:plasma membrane)				ENOG4111KQ7(S:Function unknown)	XP_013454197.1(universal stress protein PHOS32 isoform X1 [Medicago truncatula])	sp|Q8VYN9|PHO32_ARATH(Universal stress protein PHOS32 OS=Arabidopsis thaliana OX=3702 GN=PHOS32 PE=1 SV=1)	PF00582.26(Usp:Universal stress protein family)
MTR_2g095980	0.188361	-2.40843	5.89138e-07	0.000153892	yes	down	187.887	34.4833	196.27	171.88	195.51	28.78	31.96	42.71		phototropin-2 protein	GO:0000155(molecular_function:phosphorelay sensor kinase activity); GO:0006468(biological_process:protein phosphorylation); GO:0005622(cellular_component:intracellular); GO:0005524(molecular_function:ATP binding); GO:0004672(molecular_function:protein kinase activity)	K20715	PHOT		COG2202(T:Signal transduction mechanisms)	AES67542.2(phototropin-2 protein [Medicago truncatula])	sp|O48963|PHOT1_ARATH(Phototropin-1 OS=Arabidopsis thaliana OX=3702 GN=PHOT1 PE=1 SV=1)	PF00069.25(Pkinase:Protein kinase domain); PF13426.7(PAS_9:PAS domain); PF07714.17(Pkinase_Tyr:Protein tyrosine kinase); PF08447.12(PAS_3:PAS fold); PF00989.25(PAS:PAS fold); PF08448.10(PAS_4:PAS fold)
MTR_4g129780	51.8416	5.69604	5.96142e-07	0.000154332	yes	up	4.14333	209.473	3.87	2.92	5.64	155.31	280.51	192.6		hypothetical protein	GO:0016021(cellular_component:integral component of membrane)					XP_024626908.1(uncharacterized protein LOC112416754 [Medicago truncatula])
MTR_5g034320	0.0959483	-3.3816	6.46883e-07	0.000156303	yes	down	86.6467	8.17333	108.15	86.63	65.16	9.19	7.37	7.96		polygalacturonase non-catalytic protein					ENOG410YDAC(S:Function unknown)	XP_003613234.1(polygalacturonase 1 beta-like protein 3 [Medicago truncatula])	sp|P92990|PGL3_ARATH(Polygalacturonase 1 beta-like protein 3 OS=Arabidopsis thaliana OX=3702 GN=PGL3 PE=2 SV=2)	PF03181.15(BURP:BURP domain)
MTR_2g062610	0.166063	-2.5902	6.66659e-07	0.000157153	yes	down	96.9033	16.7	111.88	98.08	80.75	17.32	14.89	17.89		carboxyl-terminal peptidase	GO:0016021(cellular_component:integral component of membrane)				ENOG410Z0AY(S:Function unknown)	XP_024632233.1(uncharacterized protein LOC11418598 isoform X2 [Medicago truncatula])	None	PF03080.15(Neprosin:Neprosin); PF14365.6(Neprosin_AP:Neprosin activation peptide)
MTR_5g034970	4.95343	2.30843	6.61342e-07	0.000157177	yes	up	7.13333	35.2333	6.54	7.64	7.22	32.41	34.03	39.26		nodulin MtN21/EamA-like transporter family protein	GO:0022857(molecular_function:transmembrane transporter activity); GO:0016020(cellular_component:membrane); GO:0016021(cellular_component:integral component of membrane); GO:0055085(biological_process:transmembrane transport); GO:0005886(cellular_component:plasma membrane)				ENOG41114N0(S:Function unknown)	AES96249.1(nodulin MtN21/EamA-like transporter family protein [Medicago truncatula])	sp|Q94JU2|WTR18_ARATH(WAT1-related protein At3g28050 OS=Arabidopsis thaliana OX=3702 GN=At3g28050 PE=2 SV=1)	PF00892.20(EamA:EamA-like transporter family)
MTR_7g073720	0.103405	-3.27362	6.56167e-07	0.000157236	yes	down	16.3533	1.66333	21.46	13.91	13.69	1.6	1.65	1.74		hypothetical protein	GO:0006979(biological_process:response to oxidative stress)				ENOG410YF80(S:Function unknown)	XP_013449273.1(mucin-5AC [Medicago truncatula])
MTR_7g102790	0.014563	-6.10155	6.75305e-07	0.000157907	yes	down	19.5433	0.273333	26.31	19.65	12.67	0.4	0.21	0.21		PLATZ transcription factor family protein	GO:0008270(molecular_function:zinc ion binding)				ENOG41114HF(F:Nucleotide transport and metabolism); ENOG41114HF(H:Coenzyme transport and metabolism); ENOG410YG8N(S:Function unknown)	XP_003625742.1(uncharacterized protein LOC11430670 [Medicago truncatula])		PF04640.14(PLATZ:PLATZ transcription factor)
MTR_7g089090	0.117079	-3.09444	6.8743e-07	0.000159456	yes	down	19.9767	2.39667	23.15	20.65	16.13	2.35	1.76	3.08		myosin heavy chain-like protein	GO:0003779(molecular_function:actin binding); GO:0007015(biological_process:actin filament organization); GO:0010119(biological_process:regulation of stomatal movement)				ENOG410XTBS(S:Function unknown)	XP_003624923.1(stomatal closure-related actin-binding protein 3 [Medicago truncatula])	sp|Q8GX05|SCAB3_ARATH(Stomatal closure-related actin-binding protein 3 OS=Arabidopsis thaliana OX=3702 GN=SCAB3 PE=2 SV=1)	PF16712.5(SCAB_CC:Coiled-coil regions of plant-specific actin-binding protein); PF17684.1(SCAB-PH:PH domain of plant-specific actin-binding protein); PF16709.5(SCAB-Ig:Ig domain of plant-specific actin-binding protein); PF16711.5(SCAB-ABD:Actin-binding domain of plant-specific actin-binding protein)
MTR_7g108700	456.523	8.83454	7.00904e-07	0.000161291	yes	up	0.0133333	10.5167	0	0	0.04	7.27	8.98	15.3		u6 snRNA-associated-like-Smprotein	GO:0000387(biological_process:spliceosomal snRNP assembly); GO:0033962(biological_process:cytoplasmic mRNA processing body assembly); GO:0006396(biological_process:RNA processing); GO:0005634(cellular_component:nucleus); GO:0000932(cellular_component:cytoplasmic mRNA processing body); GO:0000398(biological_process:mRNA splicing, via spliceosome); GO:0000956(biological_process:nuclear-transcribed …	K12623	LSM4	map03018(RNA degradation); map03040(Spliceosome)	ENOG4111TZU(K:Transcription)	XP_003630090.2(sm-like protein LSM4 [Medicago truncatula])	sp|F4K4E3|LSM4_ARATH(Sm-like protein LSM4 OS=Arabidopsis thaliana OX=3702 GN=LSM4 PE=1 SV=1)	PF01423.22(LSM:LSM domain)
MTR_2g078930	138.734	7.11618	7.41586e-07	0.000169309	yes	up	0.226667	37.0367	0.21	0.33	0.14	56.16	29.01	25.94		MATE efflux family protein	GO:0006855(biological_process:drug transmembrane transport); GO:0055085(biological_process:transmembrane transport); GO:0016021(cellular_component:integral component of membrane); GO:0016020(cellular_component:membrane); GO:0015297(molecular_function:antiporter activity); GO:0015238(molecular_function:drug transmembrane transporter activity); GO:0042910(molecular_function:xenobiotic transporter a…	K03327	TC.MATE, SLC47A, norM, mdtK, dinF		COG0534(S:Function unknown)	XP_013464672.1(protein DETOXIFICATION 19 [Medicago truncatula])	sp|Q9LUH2|DTX19_ARATH(Protein DETOXIFICATION 19 OS=Arabidopsis thaliana OX=3702 GN=DTX19 PE=2 SV=1)	PF01554.18(MatE:MatE)
MTR_5g056510	0.0143336	-6.12446	7.5035e-07	0.000169972	yes	down	19.5533	0.276667	20.33	22.74	15.59	0.08	0.31	0.44		3-ketoacyl-CoA synthase-like protein	GO:0006633(biological_process:fatty acid biosynthetic process); GO:0016829(molecular_function:lyase activity); GO:0016020(cellular_component:membrane); GO:0003824(molecular_function:catalytic activity); GO:0016740(molecular_function:transferase activity); GO:0016746(molecular_function:transferase activity, transferring acyl groups); GO:0016747(molecular_function:transferase activity, transferring…	K15397	KCS	map00062(Fatty acid elongation)	ENOG410Y5VH(I:Lipid transport and metabolism)	XP_003614634.1(3-ketoacyl-CoA synthase 6 [Medicago truncatula])	sp|Q9XF43|KCS6_ARATH(3-ketoacyl-CoA synthase 6 OS=Arabidopsis thaliana OX=3702 GN=CUT1 PE=1 SV=1)	PF08392.12(FAE1_CUT1_RppA:FAE1/Type III polyketide synthase-like protein); PF08541.10(ACP_syn_III_C:3-Oxoacyl-[acyl-carrier-protein (ACP)] synthase III C terminal); PF02797.15(Chal_sti_synt_C:Chalcone and stilbene synthases, C-terminal domain)
MTR_4g029210	0.0290823	-5.10371	7.65057e-07	0.00017196	yes	down	29.5667	0.826667	19.86	30.43	38.41	0.98	0.9	0.6		Lipid transfer protein	GO:0008289(molecular_function:lipid binding); GO:0006869(biological_process:lipid transport)				ENOG410YX3Q(G:Carbohydrate transport and metabolism)	KEH29225.1(Lipid transfer protein [Medicago truncatula])	sp|Q9M5X8|NLTP_PRUAV(Non-specific lipid-transfer protein OS=Prunus avium OX=42229 PE=1 SV=1)	PF00234.22(Tryp_alpha_amyl:Protease inhibitor/seed storage/LTP family); PF14368.6(LTP_2:Probable lipid transfer)
MTR_3g099700	312.569	8.28803	7.95149e-07	0.000177349	yes	up	0.156667	47.91	0.29	0.14	0.04	62.82	51.35	29.56		MATE efflux family protein	GO:0006855(biological_process:drug transmembrane transport); GO:0055085(biological_process:transmembrane transport); GO:0016021(cellular_component:integral component of membrane); GO:0016020(cellular_component:membrane); GO:0015297(molecular_function:antiporter activity); GO:0015238(molecular_function:drug transmembrane transporter activity); GO:0042910(molecular_function:xenobiotic transporter a…	K03327	TC.MATE, SLC47A, norM, mdtK, dinF		COG0534(S:Function unknown)	XP_024634882.1(protein DETOXIFICATION 27 isoform X2 [Medicago truncatula])	sp|Q9FKQ1|DTX27_ARATH(Protein DETOXIFICATION 27 OS=Arabidopsis thaliana OX=3702 GN=DTX27 PE=2 SV=1)	PF01554.18(MatE:MatE); PF14667.6(Polysacc_synt_C:Polysaccharide biosynthesis C-terminal domain)
MTR_7g074880	590.131	9.20489	8.4594e-07	0.000180353	yes	up	0.0366667	20.6833	0.11	0	0	29.11	16.44	16.5		dihydroflavonol 4-reductase-like protein	GO:0050662(molecular_function:coenzyme binding); GO:0003824(molecular_function:catalytic activity); GO:0055114(biological_process:oxidation-reduction process); GO:0016616(molecular_function:oxidoreductase activity, acting on the CH-OH group of donors, NAD or NADP as acceptor); GO:0016491(molecular_function:oxidoreductase activity)				COG0451(M:Cell wall/membrane/envelope biogenesis)	XP_003623719.1(vestitone reductase [Medicago truncatula])	sp|Q40316|VESTR_MEDSA(Vestitone reductase OS=Medicago sativa OX=3879 PE=1 SV=1)	PF01370.21(Epimerase:NAD dependent epimerase/dehydratase family); PF01073.19(3Beta_HSD:3-beta hydroxysteroid dehydrogenase/isomerase family); PF07993.12(NAD_binding_4:Male sterility protein); PF16363.5(GDP_Man_Dehyd:GDP-mannose 4,6 dehydratase); PF13460.6(NAD_binding_10:NAD(P)H-binding); PF05368.13(NmrA:NmrA-like family); PF08659.10(KR:KR domain); PF02719.15(Polysacc_synt_2:Polysaccharide biosynt…
MTR_4g028360	0.139853	-2.83802	8.21334e-07	0.000180413	yes	down	178.163	31.17	176.44	216.09	141.96	29.15	30.24	34.12		Lipid transfer protein	GO:0008289(molecular_function:lipid binding); GO:0006869(biological_process:lipid transport)				ENOG410YWBC(U:Intracellular trafficking, secretion, and vesicular transport)	XP_003605308.1(non-specific lipid-transfer protein 5 [Medicago truncatula])	sp|A0AT31|NLTP5_LENCU(Non-specific lipid-transfer protein 5 OS=Lens culinaris OX=3864 PE=3 SV=1)
MTR_7g076080	0.197094	-2.34305	8.99493e-07	0.000181117	yes	down	21.6133	4.27333	19.59	22.54	22.71	4.35	3.36	5.11		homeobox leucine zipper protein	GO:0043565(molecular_function:sequence-specific DNA binding); GO:0005634(cellular_component:nucleus); GO:0003677(molecular_function:DNA binding); GO:0008289(molecular_function:lipid binding); GO:0006355(biological_process:regulation of transcription, DNA-templated)	K09338	HD-ZIP		ENOG411107H(K:Transcription)	XP_003623826.1(homeobox-leucine zipper protein ANTHOCYANINLESS 2 [Medicago truncatula])	sp|Q0WV12|ANL2_ARATH(Homeobox-leucine zipper protein ANTHOCYANINLESS 2 OS=Arabidopsis thaliana OX=3702 GN=ANL2 PE=2 SV=1)	PF01852.19(START:START domain); PF00046.29(Homeodomain:Homeodomain)
MTR_4g055520	0.151682	-2.72088	8.1848e-07	0.000181159	yes	down	136.473	20.8167	161.31	131.85	116.26	19.94	15.36	27.15		cellulose synthase-like protein A1	GO:0005794(cellular_component:Golgi apparatus); GO:0016020(cellular_component:membrane); GO:0048359(biological_process:mucilage metabolic process involved in seed coat development); GO:0016021(cellular_component:integral component of membrane); GO:0047259(molecular_function:glucomannan 4-beta-mannosyltransferase activity); GO:0097502(biological_process:mannosylation); GO:0016740(molecular_functio…	K13680	CSLA		COG1215(O:Posttranslational modification, protein turnover, chaperones)	XP_003606273.1(glucomannan 4-beta-mannosyltransferase 2 [Medicago truncatula])	sp|Q9FNI7|CSLA2_ARATH(Glucomannan 4-beta-mannosyltransferase 2 OS=Arabidopsis thaliana OX=3702 GN=CSLA2 PE=1 SV=1)	PF13632.6(Glyco_trans_2_3:Glycosyl transferase family group 2); PF13641.6(Glyco_tranf_2_3:Glycosyltransferase like family 2); PF00535.26(Glycos_transf_2:Glycosyl transferase family 2); PF13506.6(Glyco_transf_21:Glycosyl transferase family 21)
MTR_3g088930	0.181226	-2.46414	8.31154e-07	0.000181198	yes	down	16.4867	2.44	17.3	16.24	15.92	2.76	1.86	2.7		LRR receptor-like kinase family protein	GO:0006468(biological_process:protein phosphorylation); GO:0016020(cellular_component:membrane); GO:0016310(biological_process:phosphorylation); GO:0016021(cellular_component:integral component of membrane); GO:0004672(molecular_function:protein kinase activity); GO:0016740(molecular_function:transferase activity); GO:0005524(molecular_function:ATP binding); GO:0016301(molecular_function:kinase a…				ENOG410YAQM(S:Function unknown)	XP_003602082.1(probable inactive leucine-rich repeat receptor-like protein kinase At3g03770 [Medicago truncatula])	sp|Q8LFN2|Y3037_ARATH(Probable inactive leucine-rich repeat receptor-like protein kinase At3g03770 OS=Arabidopsis thaliana OX=3702 GN=At3g03770 PE=1 SV=1)	PF07714.17(Pkinase_Tyr:Protein tyrosine kinase); PF00069.25(Pkinase:Protein kinase domain); PF13855.6(LRR_8:Leucine rich repeat); PF12799.7(LRR_4:Leucine Rich repeats (2 copies))
MTR_4g094962	6.15275	2.62123	8.93746e-07	0.000181218	yes	up	3.44333	21.1533	3.2	2.97	4.16	20.72	18.21	24.53		FAD-dependent oxidoreductase	GO:0005737(cellular_component:cytoplasm); GO:0003884(molecular_function:D-amino-acid oxidase activity); GO:0055114(biological_process:oxidation-reduction process); GO:0016491(molecular_function:oxidoreductase activity)				COG0665(T:Signal transduction mechanisms)	XP_013457459.1(putative oxidoreductase TDA3 [Medicago truncatula])	sp|Q10058|YAM3_SCHPO(Putative oxidoreductase C1F5.03c OS=Schizosaccharomyces pombe (strain 972 / ATCC 24843) OX=284812 GN=SPAC1F5.03c PE=3 SV=1)	PF01266.24(DAO:FAD dependent oxidoreductase); PF07992.14(Pyr_redox_2:Pyridine nucleotide-disulphide oxidoreductase); PF01134.22(GIDA:Glucose inhibited division protein A); PF13450.6(NAD_binding_8:NAD(P)-binding Rossmann-like domain); PF00070.27(Pyr_redox:Pyridine nucleotide-disulphide oxidoreductase); PF00890.24(FAD_binding_2:FAD binding domain); PF13454.6(NAD_binding_9:FAD-NAD(P)-binding); PF128…
MTR_3g109880	13.2997	3.73332	8.43999e-07	0.000181272	yes	up	6.95	94.3167	5.84	6.11	8.9	74.74	72.68	135.53		polyketide cyclase/dehydrase and lipid transporter					ENOG411259T(S:Function unknown)	XP_003603638.1(lachrymatory-factor synthase [Medicago truncatula])	sp|P59082|LFS_ALLCE(Lachrymatory-factor synthase OS=Allium cepa OX=4679 GN=LFS PE=1 SV=1)	PF10604.9(Polyketide_cyc2:Polyketide cyclase / dehydrase and lipid transport)
MTR_3g118390	188.265	7.55662	8.91626e-07	0.000182061	yes	up	0.36	67.9667	0.17	0.4	0.51	101.65	59.7	42.55		Chitinase (Class I) / Hevein	GO:0005975(biological_process:carbohydrate metabolic process); GO:0016998(biological_process:cell wall macromolecule catabolic process); GO:0016021(cellular_component:integral component of membrane); GO:0016020(cellular_component:membrane); GO:0000272(biological_process:polysaccharide catabolic process); GO:0006952(biological_process:defense response); GO:0008061(molecular_function:chitin binding…	K20547	CHIB	map00520(Amino sugar and nucleotide sugar metabolism); map04016(MAPK signaling pathway - plant)	COG3979(J:Translation, ribosomal structure and biogenesis)	AES74343.2(Chitinase (Class I) / Hevein [Medicago truncatula])	sp|P21226|CHI2_PEA(Endochitinase A2 OS=Pisum sativum OX=3888 GN=CHI2 PE=1 SV=2)	PF00182.19(Glyco_hydro_19:Chitinase class I); PF00187.19(Chitin_bind_1:Chitin recognition protein)
MTR_4g094548	151.08	7.23917	8.42033e-07	0.0001822	yes	up	0.243333	36.0533	0.29	0.33	0.11	36.77	48.16	23.23		stress up-regulated Nod 19 protein	GO:0008270(molecular_function:zinc ion binding); GO:0003676(molecular_function:nucleic acid binding); GO:0004386(molecular_function:helicase activity)				ENOG4111H2B(S:Function unknown)	XP_013457316.1(uncharacterized protein LOC25493376 [Medicago truncatula])		PF07712.12(SURNod19:Stress up-regulated Nod 19)
MTR_4g129760	69.327	6.11534	8.89315e-07	0.000182877	yes	up	0.9	65.39	1.15	1.16	0.39	58.96	85.73	51.48		hypothetical protein						RHN64827.1(hypothetical protein MtrunA17_Chr4g0073321 [Medicago truncatula])
MTR_4g087110	6.19664	2.63149	8.85553e-07	0.000183404	yes	up	35.4	220.233	33.29	37.01	35.9	239.53	160.34	260.83		senescence-associated nodulin	GO:0046872(molecular_function:metal ion binding); GO:0055114(biological_process:oxidation-reduction process); GO:0051213(molecular_function:dioxygenase activity); GO:0016491(molecular_function:oxidoreductase activity)				COG3491(S:Function unknown)	XP_003608047.1(protein DMR6-LIKE OXYGENASE 1 [Medicago truncatula])	sp|Q9ZSA8|DLO1_ARATH(Protein DMR6-LIKE OXYGENASE 1 OS=Arabidopsis thaliana OX=3702 GN=DLO1 PE=1 SV=1)	PF03171.20(2OG-FeII_Oxy:2OG-Fe(II) oxygenase superfamily); PF14226.6(DIOX_N:non-haem dioxygenase in morphine synthesis N-terminal)
MTR_7g082180	0.11909	-3.06988	8.67642e-07	0.00018363	yes	down	11.74	1.39667	12.48	13.31	9.43	1.41	1.1	1.68		hypothetical protein	GO:0016021(cellular_component:integral component of membrane); GO:0009741(biological_process:response to brassinosteroid)				ENOG4111CNQ(S:Function unknown)	XP_003624341.1(uncharacterized protein LOC11442581 [Medicago truncatula])
MTR_8g098435	0.00288409	-8.43767	9.18778e-07	0.000183724	yes	down	14.2333	0.04	19.21	14.94	8.55	0.03	0	0.09		cytochrome P450 family 94 protein	GO:0016020(cellular_component:membrane); GO:0004497(molecular_function:monooxygenase activity); GO:0070330(molecular_function:aromatase activity); GO:0020037(molecular_function:heme binding); GO:0016021(cellular_component:integral component of membrane); GO:0016705(molecular_function:oxidoreductase activity, acting on paired donors, with incorporation or reduction of molecular oxygen); GO:0005506…	K15398	CYP86A4S	map00073(Cutin, suberine and wax biosynthesis)	COG2124(S:Function unknown)	XP_013447052.1(cytochrome P450 86A22 [Medicago truncatula])	sp|B3RFJ6|86A22_PETHY(Cytochrome P450 86A22 OS=Petunia hybrida OX=4102 GN=CYP86A22 PE=1 SV=1)	PF00067.22(p450:Cytochrome P450)
MTR_5g029320	0.0631404	-3.98529	9.26555e-07	0.00018401	yes	down	3.86667	0.24	4.04	3.97	3.59	0.27	0.19	0.26		homeobox leucine zipper protein	GO:0043565(molecular_function:sequence-specific DNA binding); GO:0005634(cellular_component:nucleus); GO:0003677(molecular_function:DNA binding); GO:0008289(molecular_function:lipid binding); GO:0006355(biological_process:regulation of transcription, DNA-templated)				ENOG410YCQU(K:Transcription)	XP_003612811.1(homeobox-leucine zipper protein ROC3 [Medicago truncatula])	sp|Q336P2|ROC3_ORYSJ(Homeobox-leucine zipper protein ROC3 OS=Oryza sativa subsp. japonica OX=39947 GN=ROC3 PE=2 SV=1)	PF01852.19(START:START domain); PF00046.29(Homeodomain:Homeodomain)
MTR_3g113680	2791.65	11.4469	8.84102e-07	0.000184421	yes	up	0	7.66	0	0	0	5.67	7.3	10.01		DnaJ domain-containing protein	GO:0005634(cellular_component:nucleus); GO:0003677(molecular_function:DNA binding)	K09522	DNAJC2		COG5269(S:Function unknown)	XP_013462221.1(dnaJ homolog subfamily C member 2 [Medicago truncatula])	sp|Q6P2Y3|DNJC2_XENTR(DnaJ homolog subfamily C member 2 OS=Xenopus tropicalis OX=8364 GN=dnajc2 PE=2 SV=2)	PF00226.31(DnaJ:DnaJ domain); PF00249.31(Myb_DNA-binding:Myb-like DNA-binding domain); PF13921.6(Myb_DNA-bind_6:Myb-like DNA-binding domain)
MTR_4g064887	117.959	6.88214	8.83161e-07	0.00018556	yes	up	3.67333	480.337	3.76	5.09	2.17	496.31	658.12	286.58		NAD(P)-binding rossmann-fold protein	GO:0016021(cellular_component:integral component of membrane); GO:0055114(biological_process:oxidation-reduction process); GO:0016491(molecular_function:oxidoreductase activity)	K08081	TR1	map00960(Tropane, piperidine and pyridine alkaloid biosynthesis)	COG1028(S:Function unknown)	XP_013456159.1(tropinone reductase homolog At1g07440 [Medicago truncatula])	sp|P0DKI3|TRNH1_ARATH(Tropinone reductase homolog At1g07440 OS=Arabidopsis thaliana OX=3702 GN=At1g07440 PE=1 SV=1)	PF13561.6(adh_short_C2:Enoyl-(Acyl carrier protein) reductase); PF00106.25(adh_short:short chain dehydrogenase); PF08659.10(KR:KR domain)
MTR_3g080500	15.5971	3.9632	9.41822e-07	0.00018577	yes	up	6.11	96.1867	3.97	7.28	7.08	83.44	84.15	120.97		copper amine oxidase, enzyme domain protein	GO:0016020(cellular_component:membrane); GO:0005507(molecular_function:copper ion binding); GO:0009308(biological_process:amine metabolic process); GO:0005773(cellular_component:vacuole); GO:0016021(cellular_component:integral component of membrane); GO:0005802(cellular_component:trans-Golgi network); GO:0008131(molecular_function:primary amine oxidase activity); GO:0046872(molecular_function:met…	K00276	AOC3, AOC2, tynA	map00260(Glycine, serine and threonine metabolism); map00960(Tropane, piperidine and pyridine alkaloid biosynthesis); map00950(Isoquinoline alkaloid biosynthesis); map00360(Phenylalanine metabolism); map00350(Tyrosine metabolism); map00410(beta-Alanine metabolism)	COG3733(S:Function unknown)	XP_003601419.1(primary amine oxidase [Medicago truncatula])	sp|Q8H1H9|AMO_ARATH(Primary amine oxidase OS=Arabidopsis thaliana OX=3702 GN=At1g62810 PE=2 SV=1)	PF01179.20(Cu_amine_oxid:Copper amine oxidase, enzyme domain); PF02728.16(Cu_amine_oxidN3:Copper amine oxidase, N3 domain); PF02727.16(Cu_amine_oxidN2:Copper amine oxidase, N2 domain)
MTR_3g060240	5.71045	2.5136	1.03143e-06	0.000195466	yes	up	8.13333	32.47	8.47	6.75	9.18	31.24	31.11	35.06		cellulose synthase E1-like protein	GO:0005794(cellular_component:Golgi apparatus); GO:0009833(biological_process:plant-type primary cell wall biogenesis); GO:0016021(cellular_component:integral component of membrane); GO:0005802(cellular_component:trans-Golgi network); GO:0030244(biological_process:cellulose biosynthetic process); GO:0071555(biological_process:cell wall organization); GO:0016740(molecular_function:transferase acti…				ENOG410Y931(S:Function unknown)	XP_003600351.1(cellulose synthase-like protein E1 [Medicago truncatula])	sp|Q8VZK9|CSLE1_ARATH(Cellulose synthase-like protein E1 OS=Arabidopsis thaliana OX=3702 GN=CSLE1 PE=2 SV=1)	PF03552.14(Cellulose_synt:Cellulose synthase)
MTR_1g109280	6.72677	2.74991	1.02751e-06	0.000196004	yes	up	3.83	25.9833	3.37	3.93	4.19	23.42	22.02	32.51		C3HC4-type RING zinc finger protein	GO:0016021(cellular_component:integral component of membrane)	K16282	RHA2		ENOG41121N2(S:Function unknown)	XP_013470124.1(E3 ubiquitin-protein ligase RHA2A [Medicago truncatula])	sp|Q9ZT50|RHA2A_ARATH(E3 ubiquitin-protein ligase RHA2A OS=Arabidopsis thaliana OX=3702 GN=RHA2A PE=1 SV=1)	PF13639.6(zf-RING_2:Ring finger domain); PF12678.7(zf-rbx1:RING-H2 zinc finger domain); PF17123.5(zf-RING_11:RING-like zinc finger); PF13923.6(zf-C3HC4_2:Zinc finger, C3HC4 type (RING finger)); PF00097.25(zf-C3HC4:Zinc finger, C3HC4 type (RING finger)); PF14447.6(Prok-RING_4:Prokaryotic RING finger family 4); PF13445.6(zf-RING_UBOX:RING-type zinc-finger)
MTR_8g042780	47.0252	5.55536	1.01417e-06	0.000196039	yes	up	0.603333	24.52	0.7	0.56	0.55	34.94	15.49	23.13		zinc induced facilitator-like protein	GO:0005215(molecular_function:transporter activity); GO:0016021(cellular_component:integral component of membrane); GO:0016020(cellular_component:membrane); GO:0055085(biological_process:transmembrane transport)				ENOG410XSE0(G:Carbohydrate transport and metabolism)	XP_013445184.1(protein ZINC INDUCED FACILITATOR-LIKE 1 [Medicago truncatula])	sp|Q94BZ1|ZIFL1_ARATH(Protein ZINC INDUCED FACILITATOR-LIKE 1 OS=Arabidopsis thaliana OX=3702 GN=ZIFL1 PE=2 SV=1)	PF07690.16(MFS_1:Major Facilitator Superfamily); PF00083.24(Sugar_tr:Sugar (and other) transporter); PF06609.13(TRI12:Fungal trichothecene efflux pump (TRI12)); PF03137.20(OATP:Organic Anion Transporter Polypeptide (OATP) family)
MTR_3g037750	0.00395677	-7.98146	1.02133e-06	0.000196116	yes	down	304.723	1.1	336.1	322.43	255.64	0.91	2.07	0.32		gibberellin-regulated family protein					ENOG410YQ6U(S:Function unknown)	XP_013459437.1(gibberellin-regulated protein 6 [Medicago truncatula])	sp|Q6NMQ7|GASA6_ARATH(Gibberellin-regulated protein 6 OS=Arabidopsis thaliana OX=3702 GN=GASA6 PE=3 SV=1)	PF02704.14(GASA:Gibberellin regulated protein)
MTR_4g068970	0.147439	-2.76181	1.00225e-06	0.000196352	yes	down	135.473	19.76	170.15	130.55	105.72	19.41	17.9	21.97		NAD-dependent epimerase/dehydratase family protein	GO:0009535(cellular_component:chloroplast thylakoid membrane); GO:0009941(cellular_component:chloroplast envelope); GO:0009534(cellular_component:chloroplast thylakoid); GO:0098807(cellular_component:chloroplast thylakoid membrane protein complex); GO:0009570(cellular_component:chloroplast stroma); GO:0016021(cellular_component:integral component of membrane); GO:0009706(cellular_component:chloro…				COG0702(S:Function unknown)	XP_013456359.1(protein TIC 62, chloroplastic isoform X1 [Medicago truncatula])	sp|Q8SKU2|TIC62_PEA(Protein TIC 62, chloroplastic OS=Pisum sativum OX=3888 GN=TIC62 PE=1 SV=2)	PF13460.6(NAD_binding_10:NAD(P)H-binding); PF05368.13(NmrA:NmrA-like family); PF01073.19(3Beta_HSD:3-beta hydroxysteroid dehydrogenase/isomerase family); PF01370.21(Epimerase:NAD dependent epimerase/dehydratase family)
MTR_3g107630	126.156	6.97906	1.07713e-06	0.000196423	yes	up	0.746667	99.19	0.83	0.6	0.81	59.13	54.05	184.39		acyl thioesterase-like protein	GO:0004622(molecular_function:lysophospholipase activity); GO:0016787(molecular_function:hydrolase activity)	K06130	LYPLA2	map00564(Glycerophospholipid metabolism)	COG0400(S:Function unknown)	XP_003603430.1(acyl-protein thioesterase 2 [Medicago truncatula])	sp|O95372|LYPA2_HUMAN(Acyl-protein thioesterase 2 OS=Homo sapiens OX=9606 GN=LYPLA2 PE=1 SV=1)	PF02230.16(Abhydrolase_2:Phospholipase/Carboxylesterase); PF03959.13(FSH1:Serine hydrolase (FSH1)); PF12146.8(Hydrolase_4:Serine aminopeptidase, S33)
MTR_1g094130	24582.5	14.5853	1.01055e-06	0.000196651	yes	up	0.02	665.73	0.06	0	0	1140	615.94	241.25		hypothetical protein						XP_013469437.1(extensin-1 [Medicago truncatula])		PF04554.13(Extensin_2:Extensin-like region)
MTR_3g117330	0.238378	-2.06868	1.05191e-06	0.000196775	yes	down	42.19	9.94667	45.44	42.33	38.8	10.29	9.09	10.46		kinesin motor catalytic domain protein	GO:0016787(molecular_function:hydrolase activity); GO:0008574(molecular_function:ATP-dependent microtubule motor activity, plus-end-directed); GO:0008017(molecular_function:microtubule binding); GO:0007018(biological_process:microtubule-based movement); GO:0000166(molecular_function:nucleotide binding); GO:0003777(molecular_function:microtubule motor activity); GO:0016887(molecular_function:ATPas…	K11498	CENPE		COG5059(Z:Cytoskeleton)	XP_003603990.2(kinesin-like protein KIN-7D, mitochondrial [Medicago truncatula])	sp|Q8W5R5|KN7D_ARATH(Kinesin-like protein KIN-7D, mitochondrial OS=Arabidopsis thaliana OX=3702 GN=KIN7D PE=2 SV=1)	PF00225.23(Kinesin:Kinesin motor domain); PF16796.5(Microtub_bd:Microtubule binding); PF13920.6(zf-C3HC4_3:Zinc finger, C3HC4 type (RING finger)); PF14447.6(Prok-RING_4:Prokaryotic RING finger family 4)
MTR_3g081630	0.176904	-2.49896	1.04762e-06	0.000197245	yes	down	109.73	20.5167	90.67	118.52	120	16.2	19.05	26.3		ZIP metal ion transporter family protein	GO:0016021(cellular_component:integral component of membrane); GO:0016020(cellular_component:membrane); GO:0030001(biological_process:metal ion transport); GO:0005385(molecular_function:zinc ion transmembrane transporter activity); GO:0046873(molecular_function:metal ion transmembrane transporter activity); GO:0055085(biological_process:transmembrane transport)	K14709	SLC39A1_2_3, ZIP1_2_3		ENOG4111GP2(P:Inorganic ion transport and metabolism)	KEH35204.1(ZIP metal ion transporter family protein [Medicago truncatula])	sp|Q75HB1|IRT1_ORYSJ(Fe(2+) transport protein 1 OS=Oryza sativa subsp. japonica OX=39947 GN=IRT1 PE=2 SV=1)	PF02535.22(Zip:ZIP Zinc transporter)
MTR_4g107940	12.0115	3.58635	1.07552e-06	0.000197371	yes	up	10.4433	123.513	9.49	9.87	11.97	142.51	130.77	97.26		delta-1-pyrroline-5-carboxylate dehydrogenase	GO:0050897(molecular_function:cobalt ion binding); GO:0016620(molecular_function:oxidoreductase activity, acting on the aldehyde or oxo group of donors, NAD or NADP as acceptor); GO:0072593(biological_process:reactive oxygen species metabolic process); GO:0003842(molecular_function:1-pyrroline-5-carboxylate dehydrogenase activity); GO:0005739(cellular_component:mitochondrion); GO:0010133(biologic…	K00294	E1.2.1.88	map00250(Alanine, aspartate and glutamate metabolism); map00330(Arginine and proline metabolism)	COG4230(E:Amino acid transport and metabolism)	XP_003609016.1(delta-1-pyrroline-5-carboxylate dehydrogenase 12A1, mitochondrial [Medicago truncatula])	sp|Q8VZC3|AL121_ARATH(Delta-1-pyrroline-5-carboxylate dehydrogenase 12A1, mitochondrial OS=Arabidopsis thaliana OX=3702 GN=ALDH12A1 PE=2 SV=1)	PF00171.22(Aldedh:Aldehyde dehydrogenase family)
MTR_6g028030	25.1554	4.6528	1.07005e-06	0.000197618	yes	up	0.8	20.0467	1.02	0.58	0.8	26.28	13.38	20.48		annexin D8	GO:0005544(molecular_function:calcium-dependent phospholipid binding); GO:0005509(molecular_function:calcium ion binding)	K17099	ANXA13		ENOG410XPUN(K:Transcription)	XP_013451561.1(annexin A13 [Medicago truncatula])	sp|P27216|ANX13_HUMAN(Annexin A13 OS=Homo sapiens OX=9606 GN=ANXA13 PE=1 SV=3)	PF00191.20(Annexin:Annexin)
MTR_1g069450	6.27026	2.64852	1.09368e-06	0.000198195	yes	up	0.843333	5.25	0.96	0.71	0.86	5.81	4.27	5.67		multidrug resistance protein ABC transporter family protein	GO:0016787(molecular_function:hydrolase activity); GO:0042626(molecular_function:ATPase activity, coupled to transmembrane movement of substances); GO:0099131(deleted:old GO); GO:0016021(cellular_component:integral component of membrane); GO:0016020(cellular_component:membrane); GO:0000325(cellular_component:plant-type vacuole); GO:0005774(cellular_component:vacuolar membrane); GO:0008559(molecul…				COG1132(V:Defense mechanisms)	XP_013468420.1(ABC transporter C family member 5 [Medicago truncatula])	sp|Q7GB25|AB5C_ARATH(ABC transporter C family member 5 OS=Arabidopsis thaliana OX=3702 GN=ABCC5 PE=2 SV=2)	PF00664.23(ABC_membrane:ABC transporter transmembrane region); PF00005.27(ABC_tran:ABC transporter); PF02463.19(SMC_N:RecF/RecN/SMC N terminal domain); PF13304.6(AAA_21:AAA domain, putative AbiEii toxin, Type IV TA system); PF13555.6(AAA_29:P-loop containing region of AAA domain); PF01926.23(MMR_HSR1:50S ribosome-binding GTPase); PF01935.17(DUF87:Helicase HerA, central domain)
MTR_1g097420	0.214111	-2.22357	1.06835e-06	0.000198569	yes	down	34.61	7.53	31.33	36.95	35.55	7.49	6.52	8.58		RAB GTPase-like protein A1D	GO:0032482(biological_process:Rab protein signal transduction); GO:0006886(biological_process:intracellular protein transport); GO:0005774(cellular_component:vacuolar membrane); GO:0003924(molecular_function:GTPase activity); GO:0005525(molecular_function:GTP binding)	K07897	RAB7A	map04145(Phagosome); map04144(Endocytosis)	ENOG410XNZV(S:Function unknown)	KEH43617.1(RAB GTPase-like protein A1D [Medicago truncatula])	sp|Q41640|RAB7_VIGAC(Ras-related protein Rab7 OS=Vigna aconitifolia OX=3918 PE=2 SV=1)	PF00071.22(Ras:Ras family); PF08477.13(Roc:Ras of Complex, Roc, domain of DAPkinase); PF00025.21(Arf:ADP-ribosylation factor family)
MTR_6g086340	370.635	8.53386	1.10449e-06	0.000198911	yes	up	0.0433333	17.4567	0.05	0.08	0	24.97	15.73	11.67		cytosolic aldehyde dehydrogenase	GO:0016491(molecular_function:oxidoreductase activity); GO:0016620(molecular_function:oxidoreductase activity, acting on the aldehyde or oxo group of donors, NAD or NADP as acceptor); GO:0055114(biological_process:oxidation-reduction process); GO:0004029(molecular_function:aldehyde dehydrogenase (NAD) activity)	K12355	REF1	map00940(Phenylpropanoid biosynthesis)	COG1012(C:Energy production and conversion)	XP_003620522.1(aldehyde dehydrogenase family 2 member C4 [Medicago truncatula])	sp|Q56YU0|AL2C4_ARATH(Aldehyde dehydrogenase family 2 member C4 OS=Arabidopsis thaliana OX=3702 GN=ALDH2C4 PE=1 SV=2)	PF00171.22(Aldedh:Aldehyde dehydrogenase family)
MTR_4g008530	0.114959	-3.1208	1.13378e-06	0.00020168	yes	down	31.58	3.68667	27.95	34.24	32.55	3.29	2.61	5.16		PPPDE thiol peptidase family protein, putative					ENOG4111H3Z(S:Function unknown)	XP_013454608.1(deSI-like protein At4g17486 [Medicago truncatula])	sp|Q93VG8|PPDEX_ARATH(DeSI-like protein At4g17486 OS=Arabidopsis thaliana OX=3702 GN=At4g17486 PE=2 SV=1)	PF05903.14(Peptidase_C97:PPPDE putative peptidase domain)
MTR_3g020930	41.5973	5.37842	1.13165e-06	0.000202544	yes	up	1.02	43.28	0.74	1.43	0.89	41.61	50.99	37.24		Nodule Cysteine-Rich (NCR) secreted peptide	GO:0010951(biological_process:negative regulation of endopeptidase activity); GO:0009611(biological_process:response to wounding); GO:0004867(molecular_function:serine-type endopeptidase inhibitor activity)				ENOG410XYBF(S:Function unknown)	XP_003598785.1(subtilisin inhibitor CLSI-I [Medicago truncatula])	sp|P81712|ICI1_CANLI(Subtilisin inhibitor CLSI-I OS=Canavalia lineata OX=28957 PE=1 SV=1)	PF00280.18(potato_inhibit:Potato inhibitor I family); PF11720.8(Inhibitor_I78:Peptidase inhibitor I78 family); PF07127.11(Nodulin_late:Late nodulin protein)
MTR_8g015970	0.0794978	-3.65294	1.16126e-06	0.00020531	yes	down	5.59	0.376667	6.43	6.55	3.79	0.43	0.33	0.37		ABC transporter-like family-protein	GO:0016787(molecular_function:hydrolase activity); GO:0042626(molecular_function:ATPase activity, coupled to transmembrane movement of substances); GO:0099131(deleted:old GO); GO:0016021(cellular_component:integral component of membrane); GO:0016020(cellular_component:membrane); GO:0000325(cellular_component:plant-type vacuole); GO:0005774(cellular_component:vacuolar membrane); GO:0008559(molecul…	K05666	ABCC2	map02010(ABC transporters)	COG1132(V:Defense mechanisms)	XP_013444288.1(ABC transporter C family member 8 isoform X1 [Medicago truncatula])	sp|Q8LGU1|AB8C_ARATH(ABC transporter C family member 8 OS=Arabidopsis thaliana OX=3702 GN=ABCC8 PE=2 SV=3)	PF00005.27(ABC_tran:ABC transporter); PF00664.23(ABC_membrane:ABC transporter transmembrane region); PF13304.6(AAA_21:AAA domain, putative AbiEii toxin, Type IV TA system); PF13555.6(AAA_29:P-loop containing region of AAA domain); PF01926.23(MMR_HSR1:50S ribosome-binding GTPase)
MTR_1g054935	0.233595	-2.09792	1.18977e-06	0.000206571	yes	down	45.22	10.8567	44.26	50.19	41.21	10.79	9.71	12.07		white-brown-complex ABC transporter family protein	GO:0016787(molecular_function:hydrolase activity); GO:0016021(cellular_component:integral component of membrane); GO:0016020(cellular_component:membrane); GO:0000166(molecular_function:nucleotide binding); GO:0016887(molecular_function:ATPase activity); GO:0005524(molecular_function:ATP binding)				COG1131(V:Defense mechanisms)	XP_013467768.1(ABC transporter G family member 22 isoform X1 [Medicago truncatula])	sp|Q93YS4|AB22G_ARATH(ABC transporter G family member 22 OS=Arabidopsis thaliana OX=3702 GN=ABCG22 PE=1 SV=1)	PF01061.24(ABC2_membrane:ABC-2 type transporter); PF00005.27(ABC_tran:ABC transporter); PF12698.7(ABC2_membrane_3:ABC-2 family transporter protein); PF03193.16(RsgA_GTPase:RsgA GTPase)
MTR_1g081610	12.4571	3.6389	1.19789e-06	0.000206744	yes	up	3.95667	49.0667	3.81	4.31	3.75	65.59	32.93	48.68		O-acetylserine (thiol) lyase	GO:0008652(biological_process:cellular amino acid biosynthetic process); GO:0016829(molecular_function:lyase activity); GO:0004124(molecular_function:cysteine synthase activity); GO:0006535(biological_process:cysteine biosynthetic process from serine); GO:0016740(molecular_function:transferase activity); GO:0019344(biological_process:cysteine biosynthetic process)	K01738	cysK	map00270(Cysteine and methionine metabolism); map00920(Sulfur metabolism)	COG0031(E:Amino acid transport and metabolism)	XP_003591034.1(cysteine synthase [Medicago truncatula])	sp|Q43317|CYSK_CITLA(Cysteine synthase OS=Citrullus lanatus OX=3654 PE=1 SV=1)	PF00291.25(PALP:Pyridoxal-phosphate dependent enzyme)
MTR_1g022440	19.2426	4.26623	1.18465e-06	0.000206922	yes	up	3.01	51.0267	2.33	2.62	4.08	49.74	59.99	43.35		dihydroflavonol 4-reductase-like protein	GO:0050662(molecular_function:coenzyme binding); GO:0003824(molecular_function:catalytic activity); GO:0016491(molecular_function:oxidoreductase activity); GO:0055114(biological_process:oxidation-reduction process); GO:0045552(molecular_function:dihydrokaempferol 4-reductase activity)	K13082	DFR	map00941(Flavonoid biosynthesis)	COG0451(E:Amino acid transport and metabolism)	XP_013466133.1(dihydroflavonol 4-reductase [Medicago truncatula])	sp|Q9XES5|DFRA_MALDO(Bifunctional dihydroflavonol 4-reductase/flavanone 4-reductase OS=Malus domestica OX=3750 GN=DFR PE=1 SV=1)	PF01370.21(Epimerase:NAD dependent epimerase/dehydratase family); PF01073.19(3Beta_HSD:3-beta hydroxysteroid dehydrogenase/isomerase family); PF13460.6(NAD_binding_10:NAD(P)H-binding); PF16363.5(GDP_Man_Dehyd:GDP-mannose 4,6 dehydratase); PF07993.12(NAD_binding_4:Male sterility protein); PF05368.13(NmrA:NmrA-like family); PF00106.25(adh_short:short chain dehydrogenase); PF08659.10(KR:KR domain)
MTR_2g093990	0.0557902	-4.16384	1.17851e-06	0.000207096	yes	down	14.9433	0.813333	11.42	17.3	16.11	0.79	0.89	0.76		fasciclin-like arabinogalactan protein	GO:0016021(cellular_component:integral component of membrane); GO:0016020(cellular_component:membrane); GO:0009834(biological_process:plant-type secondary cell wall biogenesis); GO:0005886(cellular_component:plasma membrane)				ENOG410YFHZ(M:Cell wall/membrane/envelope biogenesis)	XP_003597212.2(fasciclin-like arabinogalactan protein 12 [Medicago truncatula])	sp|Q8LEE9|FLA12_ARATH(Fasciclin-like arabinogalactan protein 12 OS=Arabidopsis thaliana OX=3702 GN=FLA12 PE=2 SV=2)	PF02469.22(Fasciclin:Fasciclin domain)
MTR_5g009140	0.092653	-3.43202	1.21907e-06	0.000209154	yes	down	11.4067	1.04667	8.91	11.82	13.49	1.06	1.04	1.04		triacylglycerol lipase	GO:0016787(molecular_function:hydrolase activity); GO:0006629(biological_process:lipid metabolic process)				ENOG410YP6W(S:Function unknown); ENOG410YC1V(S:Function unknown)	AES93935.1(triacylglycerol lipase [Medicago truncatula])	sp|Q680C0|GDL62_ARATH(GDSL esterase/lipase At4g10955 OS=Arabidopsis thaliana OX=3702 GN=At4g10955 PE=2 SV=1)	PF01764.25(Lipase_3:Lipase (class 3))
MTR_3g020970	2432.6	11.2483	1.24749e-06	0.000212771	yes	up	0	39.46	0	0	0	33.27	43.49	41.62		subtilisin inhibitor 1	GO:0010951(biological_process:negative regulation of endopeptidase activity); GO:0009611(biological_process:response to wounding); GO:0004867(molecular_function:serine-type endopeptidase inhibitor activity)				ENOG410XYBF(S:Function unknown)	XP_003598789.1(subtilisin inhibitor CLSI-I [Medicago truncatula])	sp|P16064|ICI1_PHAAN(Subtilisin inhibitor 1 OS=Phaseolus angularis OX=3914 PE=1 SV=1)	PF00280.18(potato_inhibit:Potato inhibitor I family)
MTR_3g079390	0.0886482	-3.49577	1.27418e-06	0.000214795	yes	down	13.12	1.75	15.44	11.28	12.64	2.08	1.2	1.97		DUF247 domain protein	GO:0016021(cellular_component:integral component of membrane); GO:0016020(cellular_component:membrane)				ENOG410ZKCS(S:Function unknown)	AES71571.1(DUF247 domain protein [Medicago truncatula])	sp|Q9SD53|Y3720_ARATH(UPF0481 protein At3g47200 OS=Arabidopsis thaliana OX=3702 GN=At3g47200 PE=2 SV=1)	PF03140.15(DUF247:Plant protein of unknown function)
MTR_8g061230	5.47663	2.45329	1.31575e-06	0.000215538	yes	up	14.1733	59.6967	14.69	14.6	13.23	48.66	62.35	68.08		3-hydroxyacyl-CoA dehyrogenase	GO:0006631(biological_process:fatty acid metabolic process); GO:0046685(biological_process:response to arsenic-containing substance); GO:0009853(biological_process:photorespiration); GO:0070403(molecular_function:NAD+ binding); GO:0003857(molecular_function:3-hydroxyacyl-CoA dehydrogenase activity); GO:0055114(biological_process:oxidation-reduction process); GO:0016491(molecular_function:oxidored…	K00074	paaH, hbd, fadB, mmgB	map00360(Phenylalanine metabolism); map00650(Butanoate metabolism)	COG1250(I:Lipid transport and metabolism)	XP_003628547.1(uncharacterized protein LOC11410682 [Medicago truncatula])	sp|Q45223|HBD_BRADU(3-hydroxybutyryl-CoA dehydrogenase OS=Bradyrhizobium diazoefficiens (strain JCM 10833 / IAM 13628 / NBRC 14792 / USDA 110) OX=224911 GN=hbdA PE=3 SV=1)	PF02737.18(3HCDH_N:3-hydroxyacyl-CoA dehydrogenase, NAD binding domain); PF00725.22(3HCDH:3-hydroxyacyl-CoA dehydrogenase, C-terminal domain); PF03446.15(NAD_binding_2:NAD binding domain of 6-phosphogluconate dehydrogenase)
MTR_5g079950	7.99254	2.99865	1.38295e-06	0.000215585	yes	up	7.44	58.95	7.52	5.4	9.4	63.97	50.67	62.21		expansin A10	GO:0005618(cellular_component:cell wall); GO:0009664(biological_process:plant-type cell wall organization); GO:0016020(cellular_component:membrane); GO:0005576(cellular_component:extracellular region); GO:0071555(biological_process:cell wall organization)				ENOG410YEM2(S:Function unknown)	RHN56978.1(putative expansin/Lol pI [Medicago truncatula])	sp|O48818|EXPA4_ARATH(Expansin-A4 OS=Arabidopsis thaliana OX=3702 GN=EXPA4 PE=1 SV=1)	PF01357.21(Pollen_allerg_1:Pollen allergen); PF03330.18(DPBB_1:Lytic transglycolase)
MTR_2g063510	0.0413368	-4.59643	1.27282e-06	0.000215821	yes	down	64.3533	2.62	77.1	59.31	56.65	2.09	1.51	4.26		DNA-3-methyladenine glycosylase I	GO:0016787(molecular_function:hydrolase activity); GO:0006284(biological_process:base-excision repair); GO:0006281(biological_process:DNA repair); GO:0016798(molecular_function:hydrolase activity, acting on glycosyl bonds); GO:0008725(molecular_function:DNA-3-methyladenine glycosylase activity); GO:0003824(molecular_function:catalytic activity); GO:0008152(biological_process:metabolic process)	K01246	tag	map03410(Base excision repair)	COG2818(L:Replication, recombination and repair)	XP_003595924.1(uncharacterized protein LOC11445011 [Medicago truncatula])	sp|Q7VG78|GUAA_HELHP(Probable GMP synthase [glutamine-hydrolyzing] OS=Helicobacter hepaticus (strain ATCC 51449 / 3B1) OX=235279 GN=guaA PE=3 SV=1)	PF03352.13(Adenine_glyco:Methyladenine glycosylase)
MTR_8g039100	0.0318439	-4.97284	1.31013e-06	0.000215837	yes	down	4.73667	0.15	5.09	4.89	4.23	0.07	0.13	0.25		phosphatidylinositol-4-phosphate 5-kinase family protein	GO:0016308(molecular_function:1-phosphatidylinositol-4-phosphate 5-kinase activity); GO:0016310(biological_process:phosphorylation); GO:0016301(molecular_function:kinase activity); GO:0016307(molecular_function:phosphatidylinositol phosphate kinase activity); GO:0000166(molecular_function:nucleotide binding); GO:0016740(molecular_function:transferase activity); GO:0046488(biological_process:phosp…	K00889	PIP5K	map04070(Phosphatidylinositol signaling system); map04144(Endocytosis); map00562(Inositol phosphate metabolism)	COG5253(T:Signal transduction mechanisms)	XP_003627844.2(phosphatidylinositol 4-phosphate 5-kinase 6 [Medicago truncatula])	sp|Q9SFB8|PI5K6_ARATH(Phosphatidylinositol 4-phosphate 5-kinase 6 OS=Arabidopsis thaliana OX=3702 GN=PIP5K6 PE=2 SV=1)	PF01504.18(PIP5K:Phosphatidylinositol-4-phosphate 5-Kinase); PF02493.20(MORN:MORN repeat)
MTR_5g010050	5.72374	2.51696	1.38004e-06	0.000216294	yes	up	3.46667	19.36	3.18	3.99	3.23	17.65	19.55	20.88		SnoaL-like domain protein	GO:0016021(cellular_component:integral component of membrane)				ENOG410YPYB(S:Function unknown)	AES94025.2(SnoaL-like domain protein [Medicago truncatula])	None	PF12680.7(SnoaL_2:SnoaL-like domain)
MTR_5g072930	74.5565	6.22026	1.32848e-06	0.0002164	yes	up	2.06333	138.327	2.41	2.78	1	82.21	156.42	176.35		cytochrome P450 family 71 protein	GO:0004497(molecular_function:monooxygenase activity); GO:0016020(cellular_component:membrane); GO:0020037(molecular_function:heme binding); GO:0016709(molecular_function:oxidoreductase activity, acting on paired donors, with incorporation or reduction of molecular oxygen, NAD(P)H as one donor, and incorporation of one atom of oxygen); GO:0016021(cellular_component:integral component of membrane)…				COG2124(S:Function unknown)	XP_003615837.2(cytochrome P450 83B1 [Medicago truncatula])	sp|O65782|C83B1_ARATH(Cytochrome P450 83B1 OS=Arabidopsis thaliana OX=3702 GN=CYP83B1 PE=1 SV=1)	PF00067.22(p450:Cytochrome P450)
MTR_4g013210	8.71942	3.12423	1.42081e-06	0.000216823	yes	up	4.34333	37.4167	4.43	3.5	5.1	39.94	40.89	31.42		fatty acyl-CoA synthetase family protein	GO:0003824(molecular_function:catalytic activity); GO:0016874(molecular_function:ligase activity)	K18660	ACSF3	map00280(Valine, leucine and isoleucine degradation)	COG0318(I:Lipid transport and metabolism); COG0318(Q:Secondary metabolites biosynthesis, transport and catabolism)	KEH28802.1(fatty acyl-CoA synthetase family protein [Medicago truncatula])	sp|Q8H151|AAE13_ARATH(Malonate--CoA ligase OS=Arabidopsis thaliana OX=3702 GN=AAE13 PE=1 SV=2)	PF00501.28(AMP-binding:AMP-binding enzyme); PF13193.6(AMP-binding_C:AMP-binding enzyme C-terminal domain)
MTR_4g070860	7.15481	2.83891	1.29405e-06	0.000216884	yes	up	26.3767	170.58	21.73	27.02	30.38	188.15	118.89	204.7		BZIP transcription factor bZIP124	GO:0043565(molecular_function:sequence-specific DNA binding); GO:0044212(molecular_function:transcription regulatory region DNA binding); GO:0003700(molecular_function:transcription factor activity, sequence-specific DNA binding); GO:0005634(cellular_component:nucleus); GO:0006355(biological_process:regulation of transcription, DNA-templated); GO:0045893(biological_process:positive regulation of …				ENOG410YNBU(K:Transcription)	XP_003606980.1(bZIP transcription factor 11 [Medicago truncatula])	sp|C0Z2L5|BZP44_ARATH(bZIP transcription factor 44 OS=Arabidopsis thaliana OX=3702 GN=BZIP44 PE=1 SV=1)	PF00170.21(bZIP_1:bZIP transcription factor); PF07716.15(bZIP_2:Basic region leucine zipper)
MTR_1g077890	25.5923	4.67764	1.30905e-06	0.000216891	yes	up	3.38333	83.8167	2.99	3.71	3.45	73.6	116.14	61.71		cystathionine beta-lyase/cystathionine gamma-synthase	GO:0005737(cellular_component:cytoplasm); GO:0016846(molecular_function:carbon-sulfur lyase activity); GO:0003824(molecular_function:catalytic activity); GO:0004123(molecular_function:cystathionine gamma-lyase activity); GO:0018826(molecular_function:methionine gamma-lyase activity); GO:0019346(biological_process:transsulfuration); GO:0019343(biological_process:cysteine biosynthetic process via c…	K01761	E4.4.1.11	map00270(Cysteine and methionine metabolism); map00450(Selenocompound metabolism)	COG0626(E:Amino acid transport and metabolism)	XP_013468871.1(methionine gamma-lyase [Medicago truncatula])	sp|Q9SGU9|MGL_ARATH(Methionine gamma-lyase OS=Arabidopsis thaliana OX=3702 GN=MGL PE=1 SV=1)	PF01053.20(Cys_Met_Meta_PP:Cys/Met metabolism PLP-dependent enzyme); PF00155.21(Aminotran_1_2:Aminotransferase class I and II); PF00266.19(Aminotran_5:Aminotransferase class-V)
MTR_3g020880	37.7432	5.23815	1.41457e-06	0.000217013	yes	up	3.21667	123.743	1.85	4.82	2.98	110.07	146.8	114.36		subtilisin inhibitor 1	GO:0010951(biological_process:negative regulation of endopeptidase activity); GO:0009611(biological_process:response to wounding); GO:0004867(molecular_function:serine-type endopeptidase inhibitor activity)				ENOG410XYBF(S:Function unknown); COG1446(E:Amino acid transport and metabolism)	XP_003598781.1(subtilisin inhibitor CLSI-I [Medicago truncatula])	sp|P16064|ICI1_PHAAN(Subtilisin inhibitor 1 OS=Phaseolus angularis OX=3914 PE=1 SV=1)	PF00280.18(potato_inhibit:Potato inhibitor I family)
MTR_8g006730	0.197005	-2.34369	1.4072e-06	0.000217031	yes	down	61.86	12.2567	68.06	56.26	61.26	12.12	8.87	15.78		UDP-glucosyltransferase family protein	GO:0016758(molecular_function:transferase activity, transferring hexosyl groups); GO:0016021(cellular_component:integral component of membrane); GO:0016740(molecular_function:transferase activity); GO:0016757(molecular_function:transferase activity, transferring glycosyl groups)	K08237	E2.4.1.218		COG1819(S:Function unknown)	XP_013443799.1(hydroquinone glucosyltransferase [Medicago truncatula])	sp|Q9AR73|HQGT_RAUSE(Hydroquinone glucosyltransferase OS=Rauvolfia serpentina OX=4060 GN=AS PE=1 SV=1)	PF00201.18(UDPGT:UDP-glucoronosyl and UDP-glucosyl transferase)
MTR_2g036670	0.00312119	-8.32369	1.43043e-06	0.000217148	yes	down	12.5667	0.0233333	11.47	10	16.23	0	0.07	0		transcription factor/transcription regulator					ENOG410YVN8(K:Transcription)	XP_003594956.1(transcription factor bHLH146 [Medicago truncatula])	sp|Q9SUM5|BH146_ARATH(Transcription factor bHLH146 OS=Arabidopsis thaliana OX=3702 GN=BHLH146 PE=2 SV=1)
MTR_8g464760	7.71395	2.94747	1.34062e-06	0.000217158	yes	up	2.78	21.57	2.14	3.17	3.03	19	19.7	26.01		membrane lipoprotein lipid attachment site-like protein, putative					COG5429(S:Function unknown)	XP_013445575.1(uncharacterized protein LOC25502570 [Medicago truncatula])		PF06764.11(DUF1223:Protein of unknown function (DUF1223))
MTR_3g088010	0.11342	-3.14025	1.3793e-06	0.000217353	yes	down	43.3133	4.85333	34.61	42.32	53.01	4.03	5.33	5.2		DUF740 family protein					ENOG410YK28(S:Function unknown)	XP_003602028.1(uncharacterized protein LOC11408948 [Medicago truncatula])		PF05340.12(DUF740:Protein of unknown function (DUF740))
MTR_4g108700	15.1984	3.92584	1.40371e-06	0.000217651	yes	up	6.00333	84.3067	8.68	3.42	5.91	76.36	93.3	83.26		transmembrane protein, putative	GO:0016021(cellular_component:integral component of membrane)				ENOG41117NA(S:Function unknown)	KEH31936.1(transmembrane protein, putative [Medicago truncatula])	None
MTR_6g037610	72.3981	6.17788	1.35954e-06	0.00021779	yes	up	0.19	13.6733	0.17	0.25	0.15	14.07	18.19	8.76		AP2 domain class transcription factor	GO:0003700(molecular_function:transcription factor activity, sequence-specific DNA binding); GO:0006355(biological_process:regulation of transcription, DNA-templated); GO:0005634(cellular_component:nucleus); GO:0006351(biological_process:transcription, DNA-templated); GO:0003677(molecular_function:DNA binding)				ENOG411198J(K:Transcription)	XP_013451886.1(ethylene-responsive transcription factor ERF110 [Medicago truncatula])	sp|Q70II3|EF110_ARATH(Ethylene-responsive transcription factor ERF110 OS=Arabidopsis thaliana OX=3702 GN=ERF110 PE=2 SV=2)	PF00847.20(AP2:AP2 domain)
MTR_1g071680	0.0124525	-6.32742	1.37479e-06	0.000217825	yes	down	9.29333	0.113333	10.89	9.28	7.71	0.14	0.02	0.18		type I inositol-1,4,5-trisphosphate 5-phosphatase	GO:0016787(molecular_function:hydrolase activity); GO:0052658(molecular_function:inositol-1,4,5-trisphosphate 5-phosphatase activity); GO:0052659(molecular_function:inositol-1,3,4,5-tetrakisphosphate 5-phosphatase activity); GO:0004439(molecular_function:phosphatidylinositol-4,5-bisphosphate 5-phosphatase activity); GO:0034485(molecular_function:phosphatidylinositol-3,4,5-trisphosphate 5-phosphat…				COG5411(T:Signal transduction mechanisms)	XP_003590607.1(type I inositol polyphosphate 5-phosphatase 4 [Medicago truncatula])	sp|Q8GTS0|IP5P4_ARATH(Type I inositol polyphosphate 5-phosphatase 4 OS=Arabidopsis thaliana OX=3702 GN=IP5P4 PE=2 SV=1)	PF03372.23(Exo_endo_phos:Endonuclease/Exonuclease/phosphatase family)
MTR_8g009110	8.47005	3.08237	1.44338e-06	0.000217973	yes	up	12.5	102.923	13.96	11.64	11.9	106.68	117.61	84.48		1-aminocyclopropane-1-carboxylate oxidase-like protein	GO:0046872(molecular_function:metal ion binding); GO:0050590(molecular_function:desacetoxyvindoline 4-hydroxylase activity); GO:0055114(biological_process:oxidation-reduction process); GO:0016491(molecular_function:oxidoreductase activity)				COG3491(S:Function unknown)	XP_003626788.2(uncharacterized protein LOC11434998 [Medicago truncatula])	sp|Q8H1S4|ACCH3_ARATH(1-aminocyclopropane-1-carboxylate oxidase homolog 3 OS=Arabidopsis thaliana OX=3702 GN=At1g06650 PE=2 SV=1)	PF03171.20(2OG-FeII_Oxy:2OG-Fe(II) oxygenase superfamily); PF14226.6(DIOX_N:non-haem dioxygenase in morphine synthesis N-terminal)
MTR_5g074290	13.564	3.76171	1.36844e-06	0.000218011	yes	up	5.58	73.72	5.32	6.11	5.31	66.41	94.56	60.19		DUF4228 domain protein					ENOG410YSF4(S:Function unknown)	XP_003615940.1(uncharacterized protein LOC11406004 [Medicago truncatula])		PF14009.6(DUF4228:Domain of unknown function (DUF4228))
MTR_1g036460	3628.98	11.8253	1.30843e-06	0.000218034	yes	up	0	23.13	0	0	0	29.06	20.75	19.58		caffeic acid O-methyltransferase	GO:0008757(molecular_function:S-adenosylmethionine-dependent methyltransferase activity); GO:0005829(cellular_component:cytosol); GO:0016740(molecular_function:transferase activity); GO:0008171(molecular_function:O-methyltransferase activity); GO:0019438(biological_process:aromatic compound biosynthetic process); GO:0008168(molecular_function:methyltransferase activity); GO:0046983(molecular_func…	K13066	E2.1.1.68, COMT	map00940(Phenylpropanoid biosynthesis)	ENOG410XS7T(S:Function unknown)	XP_013466815.1(isoliquiritigenin 2'-O-methyltransferase [Medicago truncatula])	sp|P93324|CHOMT_MEDSA(Isoliquiritigenin 2'-O-methyltransferase OS=Medicago sativa OX=3879 PE=1 SV=1)	PF00891.18(Methyltransf_2:O-methyltransferase domain); PF08100.11(Dimerisation:Dimerisation domain)
MTR_2g015580	5.05768	2.33848	1.35907e-06	0.000218923	yes	up	8.18333	41.1967	9.23	7.17	8.15	45.7	32.03	45.86		GDSL-like lipase/acylhydrolase	GO:0016787(molecular_function:hydrolase activity); GO:0050285(molecular_function:sinapine esterase activity); GO:0016788(molecular_function:hydrolase activity, acting on ester bonds)	K21026	AAE	map00901(Indole alkaloid biosynthesis)	COG3240(G:Carbohydrate transport and metabolism)	XP_003593736.1(GDSL esterase/lipase At1g28580 [Medicago truncatula])	sp|Q8RXT9|GDL8_ARATH(GDSL esterase/lipase At1g28590 OS=Arabidopsis thaliana OX=3702 GN=At1g28590 PE=2 SV=2)	PF00657.22(Lipase_GDSL:GDSL-like Lipase/Acylhydrolase)
MTR_4g029130	0.0157804	-5.98572	1.45727e-06	0.000218931	yes	down	37.4933	0.616667	43.81	40.41	28.26	0.44	0.21	1.2		hypothetical protein					ENOG410YV28(S:Function unknown)	XP_013455187.1(uncharacterized protein LOC25491721 [Medicago truncatula])
MTR_4g461080	13.5577	3.76104	1.47619e-06	0.000219499	yes	up	0.866667	10.2067	0.96	0.78	0.86	9.06	7.67	13.89		Dof-type zinc finger DNA-binding family protein	GO:0006355(biological_process:regulation of transcription, DNA-templated); GO:0005634(cellular_component:nucleus); GO:0003677(molecular_function:DNA binding)				ENOG410YM1Y(S:Function unknown); ENOG410YKK8(S:Function unknown)	KEH30071.1(Dof-type zinc finger DNA-binding family protein [Medicago truncatula])	sp|Q84TE9|DOF53_ARATH(Dof zinc finger protein DOF5.3 OS=Arabidopsis thaliana OX=3702 GN=DOF5.3 PE=2 SV=1)	PF02701.15(zf-Dof:Dof domain, zinc finger)
MTR_8g065010	0.00114952	-9.76475	1.47039e-06	0.000219763	yes	down	33.1533	0.03	44.48	38.8	16.18	0	0.09	0		polygalacturonase plant-like protein	GO:0016787(molecular_function:hydrolase activity); GO:0005975(biological_process:carbohydrate metabolic process); GO:0016798(molecular_function:hydrolase activity, acting on glycosyl bonds); GO:0004650(molecular_function:polygalacturonase activity); GO:0071555(biological_process:cell wall organization); GO:0005576(cellular_component:extracellular region); GO:0008152(biological_process:metabolic p…				COG5434(M:Cell wall/membrane/envelope biogenesis)	XP_013446019.1(polygalacturonase At1g48100 [Medicago truncatula])	sp|Q949Z1|PGLR4_ARATH(Polygalacturonase At1g48100 OS=Arabidopsis thaliana OX=3702 GN=At1g48100 PE=2 SV=1)	PF00295.17(Glyco_hydro_28:Glycosyl hydrolases family 28); PF12708.7(Pectate_lyase_3:Pectate lyase superfamily protein); PF13229.6(Beta_helix:Right handed beta helix region)
MTR_5g020990	6.87873	2.78214	1.50426e-06	0.00022253	yes	up	11.08	82.94	11.68	10.07	11.49	100.29	66.03	82.5		P-loop nucleoside triphosphate hydrolase superfamily protein	GO:0016787(molecular_function:hydrolase activity); GO:0005524(molecular_function:ATP binding); GO:0000166(molecular_function:nucleotide binding)	K08900	BCS1		COG0465(O:Posttranslational modification, protein turnover, chaperones)	XP_003612072.1(AAA-ATPase At3g50940 [Medicago truncatula])	sp|Q8GW96|AATP3_ARATH(AAA-ATPase At2g18193 OS=Arabidopsis thaliana OX=3702 GN=At2g18193 PE=2 SV=1)	PF00004.29(AAA:ATPase family associated with various cellular activities (AAA)); PF14363.6(AAA_assoc:Domain associated at C-terminal with AAA); PF00910.22(RNA_helicase:RNA helicase); PF13191.6(AAA_16:AAA ATPase domain); PF05673.13(DUF815:Protein of unknown function (DUF815))
MTR_2g035210	351.218	8.45622	1.55203e-06	0.000223886	yes	up	2.16667	724.08	4.11	0.65	1.74	901.1	720.2	550.94		ABA-responsive protein	GO:0038023(molecular_function:signaling receptor activity); GO:0009738(biological_process:abscisic acid-activated signaling pathway); GO:0006952(biological_process:defense response); GO:0004864(molecular_function:protein phosphatase inhibitor activity); GO:0009607(biological_process:response to biotic stimulus); GO:0032515(biological_process:negative regulation of phosphoprotein phosphatase activ…					XP_003594838.2(ABA-responsive protein ABR17 [Medicago truncatula])	sp|Q06931|ABR17_PEA(ABA-responsive protein ABR17 OS=Pisum sativum OX=3888 PE=2 SV=1)	PF00407.19(Bet_v_1:Pathogenesis-related protein Bet v I family)
MTR_3g027940	0.0264637	-5.23984	1.53788e-06	0.000224074	yes	down	65.3767	1.7	74.8	67.66	53.67	2.79	1.09	1.22		DNA-damage-repair/toleration DRT100-like protein	GO:0016787(molecular_function:hydrolase activity); GO:0016798(molecular_function:hydrolase activity, acting on glycosyl bonds); GO:0005515(molecular_function:protein binding); GO:0008152(biological_process:metabolic process); GO:0004650(molecular_function:polygalacturonase activity)				COG4886(S:Function unknown)	XP_003599106.1(DNA damage-repair/toleration protein DRT100 [Medicago truncatula])	sp|Q00874|DR100_ARATH(DNA damage-repair/toleration protein DRT100 OS=Arabidopsis thaliana OX=3702 GN=DRT100 PE=2 SV=2)	PF13855.6(LRR_8:Leucine rich repeat); PF12799.7(LRR_4:Leucine Rich repeats (2 copies)); PF08263.12(LRRNT_2:Leucine rich repeat N-terminal domain); PF00560.33(LRR_1:Leucine Rich Repeat)
MTR_5g006750	0.0428228	-4.54548	1.56912e-06	0.000224121	yes	down	249.32	10.8833	170.7	257.27	319.99	11.33	6.42	14.9		12-oxophytodienoate reductase-like protein	GO:0003824(molecular_function:catalytic activity); GO:0016491(molecular_function:oxidoreductase activity); GO:0016629(molecular_function:12-oxophytodienoate reductase activity); GO:0055114(biological_process:oxidation-reduction process); GO:0010181(molecular_function:FMN binding)	K05894	OPR	map00592(alpha-Linolenic acid metabolism)	COG1902(C:Energy production and conversion)	XP_003610764.1(12-oxophytodienoate reductase 2 [Medicago truncatula])	sp|Q8GYB8|OPR2_ARATH(12-oxophytodienoate reductase 2 OS=Arabidopsis thaliana OX=3702 GN=OPR2 PE=1 SV=2)	PF00724.20(Oxidored_FMN:NADH:flavin oxidoreductase / NADH oxidase family)
MTR_5g020060	168.88	7.39986	1.53137e-06	0.000224253	yes	up	0.0733333	13.5933	0.13	0.09	0	14	8.75	18.03		plant/MUD21-2 protein					ENOG410ZEZZ(S:Function unknown)	XP_003611987.1(uncharacterized protein LOC11405634 [Medicago truncatula])
MTR_7g092510	0.131975	-2.92166	1.54948e-06	0.000224636	yes	down	31.0967	4.17333	29.34	30.31	33.64	3.86	2.74	5.92		transcription factor	GO:0006355(biological_process:regulation of transcription, DNA-templated); GO:0046983(molecular_function:protein dimerization activity); GO:0003677(molecular_function:DNA binding)				ENOG410YEV1(K:Transcription)	XP_003625196.1(transcription factor bHLH48 [Medicago truncatula])	sp|Q8VZ02|BH048_ARATH(Transcription factor bHLH48 OS=Arabidopsis thaliana OX=3702 GN=BHLH48 PE=2 SV=1)	PF00010.26(HLH:Helix-loop-helix DNA-binding domain)
MTR_7g106600	10.1924	3.34942	1.56729e-06	0.000224968	yes	up	11.0367	107.91	9.41	12.65	11.05	129.35	89.61	104.77		dihydroneopterin aldolase	GO:0004150(molecular_function:dihydroneopterin aldolase activity); GO:0016829(molecular_function:lyase activity); GO:0046654(biological_process:tetrahydrofolate biosynthetic process); GO:0006760(biological_process:folic acid-containing compound metabolic process); GO:0046656(biological_process:folic acid biosynthetic process)	K01633	folB	map00790(Folate biosynthesis)	COG1539(H:Coenzyme transport and metabolism)	XP_013450239.1(dihydroneopterin aldolase 2 [Medicago truncatula])	sp|Q9FM54|FOLB2_ARATH(Dihydroneopterin aldolase 2 OS=Arabidopsis thaliana OX=3702 GN=FOLB2 PE=1 SV=1)	PF02152.18(FolB:Dihydroneopterin aldolase)
MTR_5g088770	231.794	7.8567	1.52871e-06	0.000225	yes	up	0.39	91.8533	0.33	0.55	0.29	154.36	66.06	55.14		cysteine protease inhibitor cystatin	GO:0010466(biological_process:negative regulation of peptidase activity); GO:0030414(molecular_function:peptidase inhibitor activity); GO:0006508(biological_process:proteolysis); GO:0010951(biological_process:negative regulation of endopeptidase activity); GO:0004869(molecular_function:cysteine-type endopeptidase inhibitor activity); GO:0008233(molecular_function:peptidase activity)				ENOG410YV6K(S:Function unknown)	XP_003617185.1(cysteine proteinase inhibitor [Medicago truncatula])	sp|Q06445|CYTI_VIGUN(Cysteine proteinase inhibitor OS=Vigna unguiculata OX=3917 PE=1 SV=1)	PF16845.5(SQAPI:Aspartic acid proteinase inhibitor); PF00031.21(Cystatin:Cystatin domain)
MTR_2g026685	0.0302909	-5.04497	1.60548e-06	0.000225976	yes	down	57.6933	1.74333	69.72	59.26	44.1	2.76	1.07	1.4		heavy metal transport/detoxification superfamily protein	GO:0046872(molecular_function:metal ion binding); GO:0030001(biological_process:metal ion transport)				COG2608(S:Function unknown)	XP_013462940.1(heavy metal-associated isoprenylated plant protein 7 isoform X2 [Medicago truncatula])	sp|Q9C5D3|HIP7_ARATH(Heavy metal-associated isoprenylated plant protein 7 OS=Arabidopsis thaliana OX=3702 GN=HIPP07 PE=1 SV=1)	PF00403.26(HMA:Heavy-metal-associated domain)
MTR_1g027680	258.882	8.01615	1.59199e-06	0.000226273	yes	up	0.0233333	6.08667	0.03	0.04	0	7.39	6.83	4.04		stress-induced receptor-like kinase	GO:0006468(biological_process:protein phosphorylation); GO:0016301(molecular_function:kinase activity); GO:0008889(molecular_function:glycerophosphodiester phosphodiesterase activity); GO:0016310(biological_process:phosphorylation); GO:0016021(cellular_component:integral component of membrane); GO:0016020(cellular_component:membrane); GO:0030247(molecular_function:polysaccharide binding); GO:0000…				COG0515(T:Signal transduction mechanisms)	KEH40352.1(stress-induced receptor-like kinase [Medicago truncatula])	sp|P93604|LRK10_WHEAT(Rust resistance kinase Lr10 OS=Triticum aestivum OX=4565 GN=LRK10 PE=2 SV=1)	PF00069.25(Pkinase:Protein kinase domain); PF07714.17(Pkinase_Tyr:Protein tyrosine kinase); PF13947.6(GUB_WAK_bind:Wall-associated receptor kinase galacturonan-binding)
MTR_5g082520	0.0465411	-4.42535	1.60358e-06	0.000226809	yes	down	7.13667	0.326667	8.19	6.9	6.32	0.2	0.31	0.47		cytochrome P450 family monooxygenase	GO:0004497(molecular_function:monooxygenase activity); GO:0016705(molecular_function:oxidoreductase activity, acting on paired donors, with incorporation or reduction of molecular oxygen); GO:0020037(molecular_function:heme binding); GO:0016132(biological_process:brassinosteroid biosynthetic process); GO:0016021(cellular_component:integral component of membrane); GO:0010268(biological_process:bra…	K09588	CYP90A1, CPD	map00905(Brassinosteroid biosynthesis)	COG2124(Q:Secondary metabolites biosynthesis, transport and catabolism)	XP_003616626.2(cytochrome P450 90A1 [Medicago truncatula])	sp|Q42569|C90A1_ARATH(Cytochrome P450 90A1 OS=Arabidopsis thaliana OX=3702 GN=CYP90A1 PE=2 SV=1)	PF00067.22(p450:Cytochrome P450)
MTR_4g094882	0.235769	-2.08455	1.64685e-06	0.000227383	yes	down	33.12	7.77333	38.61	31.95	28.8	6.98	7.06	9.28		chromosome-associated kinesin KIF4A-like protein	GO:0016787(molecular_function:hydrolase activity); GO:0008574(molecular_function:ATP-dependent microtubule motor activity, plus-end-directed); GO:0008017(molecular_function:microtubule binding); GO:0007018(biological_process:microtubule-based movement); GO:0000166(molecular_function:nucleotide binding); GO:0003777(molecular_function:microtubule motor activity); GO:0016887(molecular_function:ATPas…	K10395	KIF4_21_27		COG5059(K:Transcription)	XP_013457437.1(kinesin-like protein KIN-4A isoform X1 [Medicago truncatula])	sp|A0A068FIK2|KN4A_GOSHI(Kinesin-like protein KIN-4A OS=Gossypium hirsutum OX=3635 GN=KIN4A PE=2 SV=1)	PF00225.23(Kinesin:Kinesin motor domain); PF16796.5(Microtub_bd:Microtubule binding)
MTR_2g102730	1918.54	10.9058	1.65496e-06	0.000227419	yes	up	0	10.7133	0	0	0	8.48	8.96	14.7		phototropic-responsive NPH3 family protein					ENOG410YFS1(S:Function unknown)	XP_003597825.1(root phototropism protein 3 [Medicago truncatula])	sp|Q9FMF5|RPT3_ARATH(Root phototropism protein 3 OS=Arabidopsis thaliana OX=3702 GN=RPT3 PE=1 SV=2)	PF03000.14(NPH3:NPH3 family)
MTR_4g026430	0.047098	-4.40819	1.64023e-06	0.000227552	yes	down	101.877	4.73333	96.95	90.64	118.04	7	3.7	3.5		hypothetical protein						AES87389.1(hypothetical protein MTR_4g026430 [Medicago truncatula])	None
MTR_4g122180	0.00381771	-8.03308	1.63381e-06	0.000227752	yes	down	26.1067	0.0166667	28.25	28.64	21.43	0	0.05	0		hypothetical protein	GO:0016021(cellular_component:integral component of membrane)					RHN64373.1(hypothetical protein MtrunA17_Chr4g0068421 [Medicago truncatula])
MTR_8g075280	0.017758	-5.81539	1.674e-06	0.000227876	yes	down	79.3433	1.40333	77.38	84.48	76.17	2.36	0.41	1.44		transmembrane protein, putative	GO:0016787(molecular_function:hydrolase activity); GO:0016020(cellular_component:membrane); GO:0016021(cellular_component:integral component of membrane); GO:0008661(molecular_function:1-deoxy-D-xylulose-5-phosphate synthase activity); GO:0022821(molecular_function:potassium ion antiporter activity); GO:0008559(molecular_function:xenobiotic-transporting ATPase activity); GO:0090333(biological_pro…				ENOG410XSE0(G:Carbohydrate transport and metabolism)	AET03751.2(transmembrane protein, putative [Medicago truncatula])	sp|Q3EAQ5|PTR36_ARATH(Probable peptide/nitrate transporter At3g43790 OS=Arabidopsis thaliana OX=3702 GN=ZIFL2 PE=2 SV=2)	PF13292.6(DXP_synthase_N:1-deoxy-D-xylulose-5-phosphate synthase)
MTR_4g129650	52.403	5.71158	1.66721e-06	0.000228023	yes	up	3.1	169.697	1.51	4.95	2.84	222.02	177.06	110.01		nodulin MtN21/EamA-like transporter family protein	GO:0022857(molecular_function:transmembrane transporter activity); GO:0016020(cellular_component:membrane); GO:0016021(cellular_component:integral component of membrane); GO:0055085(biological_process:transmembrane transport); GO:0005886(cellular_component:plasma membrane)				ENOG411087W(S:Function unknown); ENOG410ZZXZ(S:Function unknown)	XP_013458553.1(WAT1-related protein At4g28040 [Medicago truncatula])	sp|Q9M0B8|WTR37_ARATH(WAT1-related protein At4g30420 OS=Arabidopsis thaliana OX=3702 GN=At4g30420 PE=3 SV=1)	PF00892.20(EamA:EamA-like transporter family)
MTR_3g467100	16.5843	4.05175	1.63276e-06	0.000228705	yes	up	73.3667	1215.34	72.58	49.07	98.45	1459.23	848.08	1338.72		Lipid transfer protein	GO:0008289(molecular_function:lipid binding); GO:0006869(biological_process:lipid transport)					XP_013460446.1(non-specific lipid-transfer protein 1 [Medicago truncatula])	sp|Q9ATH2|NLTP_CORAV(Non-specific lipid-transfer protein Cor a 8 OS=Corylus avellana OX=13451 PE=1 SV=1)	PF14368.6(LTP_2:Probable lipid transfer)
MTR_2g031560	0.0814202	-3.61847	1.70691e-06	0.000230195	yes	down	7.57333	0.606667	5.89	7.61	9.22	0.57	0.61	0.64		reticuline oxidase-like protein	GO:0050660(molecular_function:flavin adenine dinucleotide binding); GO:0008762(molecular_function:UDP-N-acetylmuramate dehydrogenase activity); GO:0016021(cellular_component:integral component of membrane); GO:0016020(cellular_component:membrane); GO:0055114(biological_process:oxidation-reduction process); GO:0071949(molecular_function:FAD binding); GO:0050328(molecular_function:tetrahydroberberi…				COG0277(S:Function unknown)	XP_013463040.1(berberine bridge enzyme-like 8 isoform X1 [Medicago truncatula])	sp|Q9SA85|BBE8_ARATH(Berberine bridge enzyme-like 8 OS=Arabidopsis thaliana OX=3702 GN=At1g30700 PE=2 SV=1)	PF01565.23(FAD_binding_4:FAD binding domain); PF08031.12(BBE:Berberine and berberine like)
MTR_4g115530	0.249137	-2.00499	1.70261e-06	0.000230687	yes	down	44.2633	11.8967	48.5	42.84	41.45	9.97	11.13	14.59		glycosyltransferase	GO:0016021(cellular_component:integral component of membrane); GO:0016740(molecular_function:transferase activity); GO:0006486(biological_process:protein glycosylation); GO:0016757(molecular_function:transferase activity, transferring glycosyl groups)	K18789	XGD1		ENOG410XTFH(S:Function unknown)	XP_003609423.2(probable glycosyltransferase At3g42180 [Medicago truncatula])	sp|Q94AA9|XGD1_ARATH(Xylogalacturonan beta-1,3-xylosyltransferase OS=Arabidopsis thaliana OX=3702 GN=XGD1 PE=1 SV=2)	PF03016.15(Exostosin:Exostosin family)
MTR_4g130860	4.7606	2.25114	1.74707e-06	0.00023344	yes	up	151.59	756.943	157.05	146.03	151.69	786.89	709.4	774.54		cytosol aminopeptidase family protein	GO:0005737(cellular_component:cytoplasm); GO:0004177(molecular_function:aminopeptidase activity); GO:0016787(molecular_function:hydrolase activity); GO:0019538(biological_process:protein metabolic process); GO:0030145(molecular_function:manganese ion binding); GO:0005622(cellular_component:intracellular); GO:0006508(biological_process:proteolysis); GO:0008235(molecular_function:metalloexopeptidas…	K01255	CARP, pepA	map00480(Glutathione metabolism)	COG0260(E:Amino acid transport and metabolism)	XP_003610319.1(leucine aminopeptidase 1 [Medicago truncatula])	sp|Q6K669|AMPL2_ORYSJ(Leucine aminopeptidase 2, chloroplastic OS=Oryza sativa subsp. japonica OX=39947 GN=Os02g0794700 PE=2 SV=1)	PF00883.21(Peptidase_M17:Cytosol aminopeptidase family, catalytic domain); PF02789.17(Peptidase_M17_N:Cytosol aminopeptidase family, N-terminal domain)
MTR_2g037850	0.0489435	-4.35274	1.74672e-06	0.000234473	yes	down	108.277	5.42	108.54	106.96	109.33	6.34	2.55	7.37		subtilisin-like serine protease	GO:0004252(molecular_function:serine-type endopeptidase activity); GO:0016787(molecular_function:hydrolase activity); GO:0005618(cellular_component:cell wall); GO:0016020(cellular_component:membrane); GO:0006508(biological_process:proteolysis); GO:0008233(molecular_function:peptidase activity); GO:0008236(molecular_function:serine-type peptidase activity)				COG1404(M:Cell wall/membrane/envelope biogenesis)	XP_003595054.2(subtilisin-like protease SBT2.6 [Medicago truncatula])	sp|Q9SZV5|SBT26_ARATH(Subtilisin-like protease SBT2.6 OS=Arabidopsis thaliana OX=3702 GN=SBT2.6 PE=2 SV=1)	PF00082.22(Peptidase_S8:Subtilase family); PF05922.16(Inhibitor_I9:Peptidase inhibitor I9); PF17766.1(fn3_6:Fibronectin type-III domain); PF06280.12(fn3_5:Fn3-like domain); PF02225.22(PA:PA domain)
MTR_0018s0260	5.90219	2.56125	1.78859e-06	0.00023789	yes	up	12.1633	71.34	10.76	11.75	13.98	83.49	57.88	72.65		succinate dehydrogenase [ubiquinone] iron-sulfur subunit	GO:0016491(molecular_function:oxidoreductase activity); GO:0022900(biological_process:electron transport chain); GO:0051538(molecular_function:3 iron, 4 sulfur cluster binding); GO:0051539(molecular_function:4 iron, 4 sulfur cluster binding); GO:0051536(molecular_function:iron-sulfur cluster binding); GO:0051537(molecular_function:2 iron, 2 sulfur cluster binding); GO:0005739(cellular_component:m…	K00235	SDHB, SDH2	map00020(Citrate cycle (TCA cycle)); map00190(Oxidative phosphorylation); map04714(Thermogenesis)	COG0479(C:Energy production and conversion)	XP_013443377.1(succinate dehydrogenase [ubiquinone] iron-sulfur subunit 2, mitochondrial [Medicago truncatula])	sp|Q8LB02|SDHB2_ARATH(Succinate dehydrogenase [ubiquinone] iron-sulfur subunit 2, mitochondrial OS=Arabidopsis thaliana OX=3702 GN=SDH2-2 PE=1 SV=2)	PF13085.6(Fer2_3:2Fe-2S iron-sulfur cluster binding domain); PF13534.6(Fer4_17:4Fe-4S dicluster domain); PF13237.6(Fer4_10:4Fe-4S dicluster domain); PF13183.6(Fer4_8:4Fe-4S dicluster domain)
MTR_6g012520	0.00412534	-7.92127	1.84586e-06	0.000240003	yes	down	10.1467	0.04	10.6	10.35	9.49	0	0	0.12		expansin A10	GO:0009664(biological_process:plant-type cell wall organization); GO:0005618(cellular_component:cell wall); GO:0016021(cellular_component:integral component of membrane); GO:0016020(cellular_component:membrane); GO:0071555(biological_process:cell wall organization); GO:0005576(cellular_component:extracellular region)	K20628	exlX		ENOG4111DWI(G:Carbohydrate transport and metabolism)	RHN50061.1(putative expansin/Lol pI [Medicago truncatula])	sp|Q9LDR9|EXP10_ARATH(Expansin-A10 OS=Arabidopsis thaliana OX=3702 GN=EXPA10 PE=2 SV=1)	PF01357.21(Pollen_allerg_1:Pollen allergen); PF03330.18(DPBB_1:Lytic transglycolase)
MTR_1g085070	19.1962	4.26275	1.84087e-06	0.000240432	yes	up	3.58333	67.6633	3.54	3.18	4.03	70.06	86.74	46.19		pectinacetylesterase family protein	GO:0016787(molecular_function:hydrolase activity); GO:0005618(cellular_component:cell wall); GO:0052793(molecular_function:pectin acetylesterase activity); GO:0071555(biological_process:cell wall organization); GO:0005576(cellular_component:extracellular region); GO:0009505(cellular_component:plant-type cell wall)	K19882	NOTUM		ENOG410XQKD(S:Function unknown)	AES61515.1(pectinacetylesterase family protein [Medicago truncatula])	sp|Q9SFF6|PAE12_ARATH(Pectin acetylesterase 12 OS=Arabidopsis thaliana OX=3702 GN=PAE12 PE=2 SV=1)	PF03283.13(PAE:Pectinacetylesterase)
MTR_2g090265	0.000749148	-10.3825	1.83837e-06	0.000241193	yes	down	9.78667	0	10.85	9.5	9.01	0	0	0		expansin-like protein B1	GO:0006949(biological_process:syncytium formation); GO:0005576(cellular_component:extracellular region); GO:0019953(biological_process:sexual reproduction); GO:0009506(cellular_component:plasmodesma)	K20628	exlX		ENOG410YA5Q(G:Carbohydrate transport and metabolism)	XP_013465078.1(expansin-B3 [Medicago truncatula])	sp|Q9M0I2|EXPB3_ARATH(Expansin-B3 OS=Arabidopsis thaliana OX=3702 GN=EXPB3 PE=2 SV=2)	PF01357.21(Pollen_allerg_1:Pollen allergen); PF03330.18(DPBB_1:Lytic transglycolase)
MTR_4g070320	0.00767771	-7.02511	1.83706e-06	0.000242117	yes	down	98.08	0.73	141.46	91.74	61.04	1.2	0.7	0.29		transcription factor	GO:0043565(molecular_function:sequence-specific DNA binding); GO:0003700(molecular_function:transcription factor activity, sequence-specific DNA binding); GO:0005634(cellular_component:nucleus); GO:0009637(biological_process:response to blue light); GO:0006355(biological_process:regulation of transcription, DNA-templated); GO:0006351(biological_process:transcription, DNA-templated); GO:0003677(mo…				ENOG410YGAM(K:Transcription)	XP_003606932.1(transcription factor bHLH63 [Medicago truncatula])	sp|Q9CAA9|BH049_ARATH(Transcription factor bHLH49 OS=Arabidopsis thaliana OX=3702 GN=BHLH49 PE=1 SV=1)	PF00010.26(HLH:Helix-loop-helix DNA-binding domain)
MTR_1g037630	0.0445908	-4.48711	1.82918e-06	0.000242179	yes	down	12.7	0.556667	17.5	11.35	9.25	0.76	0.39	0.52		aspartic proteinase nepenthesin-like protein	GO:0006508(biological_process:proteolysis); GO:0008233(molecular_function:peptidase activity); GO:0004190(molecular_function:aspartic-type endopeptidase activity); GO:0030163(biological_process:protein catabolic process); GO:0016787(molecular_function:hydrolase activity)				ENOG410XNV7(O:Posttranslational modification, protein turnover, chaperones)	XP_013466887.1(aspartyl protease AED3 [Medicago truncatula])	sp|O04496|AED3_ARATH(Aspartyl protease AED3 OS=Arabidopsis thaliana OX=3702 GN=AED3 PE=1 SV=1)	PF14543.6(TAXi_N:Xylanase inhibitor N-terminal); PF14541.6(TAXi_C:Xylanase inhibitor C-terminal); PF00026.23(Asp:Eukaryotic aspartyl protease)
MTR_2g054750	0.00229646	-8.76637	1.87419e-06	0.000242598	yes	down	41.7833	0.0866667	26.79	51.16	47.4	0.26	0	0		zinc finger (Ran-binding) family protein	GO:0046872(molecular_function:metal ion binding)				ENOG410YNCK(S:Function unknown)	XP_013463922.1(zinc finger Ran-binding domain-containing protein 2 [Medicago truncatula])		PF00641.18(zf-RanBP:Zn-finger in Ran binding protein and others)
MTR_1g022350	0.0410084	-4.60794	1.88747e-06	0.000243232	yes	down	19.4267	0.823333	14.97	16.49	26.82	0.86	0.5	1.11		ubiquitin-protein ligase, putative	GO:0005737(cellular_component:cytoplasm); GO:0005634(cellular_component:nucleus); GO:0016874(molecular_function:ligase activity)				ENOG410XRTN(B:Chromatin structure and dynamics)	XP_013466119.1(U-box domain-containing protein 5 [Medicago truncatula])	sp|O23225|PUB5_ARATH(U-box domain-containing protein 5 OS=Arabidopsis thaliana OX=3702 GN=PUB5 PE=3 SV=3)
MTR_7g093950	22.3452	4.48189	1.91871e-06	0.000245079	yes	up	0.55	12.98	0.34	0.54	0.77	12.51	8.64	17.79		gibberellin receptor GID1c-like protein	GO:0016787(molecular_function:hydrolase activity); GO:0052689(molecular_function:carboxylic ester hydrolase activity); GO:0080030(molecular_function:methyl indole-3-acetate esterase activity)	K14493	GID1	map04075(Plant hormone signal transduction)	COG0657(S:Function unknown)	XP_003625327.1(gibberellin receptor GID1B [Medicago truncatula])	sp|Q9LYC1|GID1B_ARATH(Gibberellin receptor GID1B OS=Arabidopsis thaliana OX=3702 GN=GID1B PE=1 SV=1)	PF07859.13(Abhydrolase_3:alpha/beta hydrolase fold); PF00135.28(COesterase:Carboxylesterase family)
MTR_4g104320	0.0109408	-6.51413	1.91464e-06	0.000245641	yes	down	554.537	6.32333	637.06	580.86	445.69	3.02	3.93	12.02		pectate lyase family protein	GO:0090378(biological_process:seed trichome elongation); GO:0030570(molecular_function:pectate lyase activity); GO:0016829(molecular_function:lyase activity); GO:0045490(biological_process:pectin catabolic process); GO:0046872(molecular_function:metal ion binding); GO:0009530(cellular_component:primary cell wall)	K01728	pel	map00040(Pentose and glucuronate interconversions)	COG3866(G:Carbohydrate transport and metabolism)	XP_003608909.1(probable pectate lyase 22 [Medicago truncatula])	sp|Q93Z25|PLY22_ARATH(Probable pectate lyase 22 OS=Arabidopsis thaliana OX=3702 GN=At5g63180 PE=2 SV=1)	PF00544.19(Pec_lyase_C:Pectate lyase); PF13229.6(Beta_helix:Right handed beta helix region)
MTR_5g042590	5.95621	2.57439	2.02762e-06	0.000252321	yes	up	2.00333	12.0933	1.84	2.16	2.01	12.37	8.38	15.53		eukaryotic translation initiation factor 2c	GO:0010050(biological_process:vegetative phase change); GO:0003676(molecular_function:nucleic acid binding); GO:0010492(biological_process:maintenance of shoot apical meristem identity); GO:0010599(biological_process:production of lsiRNA involved in RNA interference); GO:0035195(biological_process:gene silencing by miRNA); GO:0010267(biological_process:production of ta-siRNAs involved in RNA inte…	K11593	ELF2C, AGO		ENOG410XP07(S:Function unknown)	XP_003613916.1(protein argonaute 7 [Medicago truncatula])	sp|Q9C793|AGO7_ARATH(Protein argonaute 7 OS=Arabidopsis thaliana OX=3702 GN=AGO7 PE=2 SV=1)	PF02171.17(Piwi:Piwi domain); PF16486.5(ArgoN:N-terminal domain of argonaute); PF02170.22(PAZ:PAZ domain); PF08699.10(ArgoL1:Argonaute linker 1 domain); PF16488.5(ArgoL2:Argonaute linker 2 domain)
MTR_6g087680	0.220769	-2.17939	2.01933e-06	0.000252373	yes	down	36.3733	8.02667	38.97	39.21	30.94	7.1	7.22	9.76		ABIL1-like protein					ENOG410YW15(S:Function unknown); ENOG410YZ7R(S:Function unknown)	XP_003620605.1(probable protein ABIL5 [Medicago truncatula])	sp|Q8S8M5|ABIL1_ARATH(Protein ABIL1 OS=Arabidopsis thaliana OX=3702 GN=ABIL1 PE=1 SV=1)
MTR_7g096880	125.469	6.97119	1.99579e-06	0.000252699	yes	up	0.02	3.05667	0.03	0	0.03	2.96	2.66	3.55		high affinity inorganic phosphate transporter	GO:0016787(molecular_function:hydrolase activity); GO:0005315(molecular_function:inorganic phosphate transmembrane transporter activity); GO:0016021(cellular_component:integral component of membrane); GO:0016020(cellular_component:membrane); GO:0006817(biological_process:phosphate ion transport); GO:0022857(molecular_function:transmembrane transporter activity); GO:0055085(biological_process:tran…	K08176	PHO84		ENOG410ZVN7(G:Carbohydrate transport and metabolism)	XP_013449893.1(inorganic phosphate transporter 1-4 [Medicago truncatula])	sp|Q96303|PHT14_ARATH(Inorganic phosphate transporter 1-4 OS=Arabidopsis thaliana OX=3702 GN=PHT1-4 PE=1 SV=1)	PF00083.24(Sugar_tr:Sugar (and other) transporter); PF07690.16(MFS_1:Major Facilitator Superfamily)
MTR_8g016330	0.0672864	-3.89354	2.01651e-06	0.000253111	yes	down	25.4433	1.74667	28.03	24.26	24.04	1.82	0.86	2.56		receptor-like Serine/Threonine-kinase ALE2	GO:0006468(biological_process:protein phosphorylation); GO:0016301(molecular_function:kinase activity); GO:0016310(biological_process:phosphorylation); GO:0016021(cellular_component:integral component of membrane); GO:0016020(cellular_component:membrane); GO:0004672(molecular_function:protein kinase activity); GO:0005524(molecular_function:ATP binding)				COG0515(E:Amino acid transport and metabolism)	XP_013444324.1(receptor-like serine/threonine-protein kinase ALE2 [Medicago truncatula])	sp|Q8RWW0|ALE2_ARATH(Receptor-like serine/threonine-protein kinase ALE2 OS=Arabidopsis thaliana OX=3702 GN=ALE2 PE=1 SV=1)	PF07714.17(Pkinase_Tyr:Protein tyrosine kinase); PF00069.25(Pkinase:Protein kinase domain)
MTR_2g095440	5.95631	2.57442	1.99135e-06	0.000253242	yes	up	3.77333	22.67	3.36	3.58	4.38	17.17	21.93	28.91		ABC transporter family protein	GO:0016787(molecular_function:hydrolase activity); GO:0016887(molecular_function:ATPase activity); GO:0005524(molecular_function:ATP binding); GO:0000166(molecular_function:nucleotide binding)	K06185	ABCF2		COG0488(S:Function unknown)	XP_013465355.1(ABC transporter F family member 1 isoform X1 [Medicago truncatula])	sp|Q9FJH6|AB1F_ARATH(ABC transporter F family member 1 OS=Arabidopsis thaliana OX=3702 GN=ABCF1 PE=2 SV=1)	PF00005.27(ABC_tran:ABC transporter); PF12848.7(ABC_tran_Xtn:ABC transporter); PF13304.6(AAA_21:AAA domain, putative AbiEii toxin, Type IV TA system)
MTR_7g088790	73.5603	6.20086	2.045e-06	0.000253397	yes	up	0.423333	30.92	0.49	0.5	0.28	49.94	19.16	23.66		peptide/nitrate transporter	GO:0016021(cellular_component:integral component of membrane); GO:0016020(cellular_component:membrane); GO:0015333(molecular_function:peptide:proton symporter activity); GO:0022857(molecular_function:transmembrane transporter activity); GO:0005886(cellular_component:plasma membrane); GO:1904680(molecular_function:peptide transmembrane transporter activity); GO:0055085(biological_process:transmemb…	K14638	SLC15A3_4, PHT		COG3104(O:Posttranslational modification, protein turnover, chaperones)	XP_003624896.1(protein NRT1/ PTR FAMILY 3.1 [Medicago truncatula])	sp|Q9SX20|PTR18_ARATH(Protein NRT1/ PTR FAMILY 3.1 OS=Arabidopsis thaliana OX=3702 GN=NPF3.1 PE=2 SV=1)	PF00854.21(PTR2:POT family)
MTR_3g064140	4.10858	2.03864	2.0135e-06	0.000253832	yes	up	73.25	298.867	79.08	66.95	73.72	259.07	294.24	343.29		class I glutamine amidotransferase superfamily protein	GO:0061727(biological_process:methylglyoxal catabolic process to lactate); GO:0016829(molecular_function:lyase activity); GO:0006541(biological_process:glutamine metabolic process); GO:0016740(molecular_function:transferase activity); GO:0004462(molecular_function:lactoylglutathione lyase activity); GO:0019249(biological_process:lactate biosynthetic process); GO:0008233(molecular_function:peptida…	K18881	DJ1D	map00620(Pyruvate metabolism)	COG0693(S:Function unknown)	XP_003600603.1(protein DJ-1 homolog D [Medicago truncatula])	sp|Q9M8R4|DJ1D_ARATH(Protein DJ-1 homolog D OS=Arabidopsis thaliana OX=3702 GN=DJ1D PE=1 SV=1)	PF01965.24(DJ-1_PfpI:DJ-1/PfpI family); PF00117.28(GATase:Glutamine amidotransferase class-I); PF17124.5(ThiJ_like:ThiJ/PfpI family-like)
MTR_2g072930	2519.53	11.2989	2.06686e-06	0.000255015	yes	up	0	17.03	0	0	0	21.25	11.46	18.38		2OG-Fe(II) oxygenase family oxidoreductase	GO:0102805(molecular_function:codeine O-demethylase activity); GO:0102804(molecular_function:oripavine 6-O-demethylase activity); GO:0102803(molecular_function:thebane O-demethylase activity); GO:0102802(molecular_function:thebaine 6-O-demethylase activity); GO:0051213(molecular_function:dioxygenase activity); GO:0008168(molecular_function:methyltransferase activity); GO:0046872(molecular_functio…				COG3491(S:Function unknown)	KEH38521.1(2OG-Fe(II) oxygenase family oxidoreductase [Medicago truncatula])	sp|Q39224|SRG1_ARATH(Protein SRG1 OS=Arabidopsis thaliana OX=3702 GN=SRG1 PE=2 SV=1)	PF14226.6(DIOX_N:non-haem dioxygenase in morphine synthesis N-terminal)
MTR_7g090370	7.05656	2.81897	2.08469e-06	0.000255044	yes	up	2.60333	18.5833	2.17	2.78	2.86	18.94	14.07	22.74		haloacid dehalogenase-like hydrolase family protein	GO:0050124(molecular_function:N-acylneuraminate-9-phosphatase activity); GO:0016787(molecular_function:hydrolase activity); GO:0046685(biological_process:response to arsenic-containing substance); GO:0016311(biological_process:dephosphorylation)				COG1011(O:Posttranslational modification, protein turnover, chaperones)	XP_003625047.1(haloacid dehalogenase-like hydrolase domain-containing protein 3 [Medicago truncatula])	sp|Q5HZL9|HDHD3_XENLA(Haloacid dehalogenase-like hydrolase domain-containing protein 3 OS=Xenopus laevis OX=8355 GN=hdhd3 PE=2 SV=1)	PF13419.6(HAD_2:Haloacid dehalogenase-like hydrolase); PF00702.26(Hydrolase:haloacid dehalogenase-like hydrolase); PF13242.6(Hydrolase_like:HAD-hyrolase-like)
MTR_5g055470	0.123424	-3.0183	2.07894e-06	0.000255419	yes	down	25.82	3.23333	29.37	25.98	22.11	3.14	2.02	4.54		LRR receptor-like kinase	GO:0006468(biological_process:protein phosphorylation); GO:0016301(molecular_function:kinase activity); GO:0016310(biological_process:phosphorylation); GO:0016021(cellular_component:integral component of membrane); GO:0016020(cellular_component:membrane); GO:0016740(molecular_function:transferase activity); GO:0004672(molecular_function:protein kinase activity); GO:0005524(molecular_function:ATP …				ENOG4111API(T:Signal transduction mechanisms)	XP_003614559.1(probable leucine-rich repeat receptor-like protein kinase At1g68400 [Medicago truncatula])	sp|Q9M9C5|Y1680_ARATH(Probable leucine-rich repeat receptor-like protein kinase At1g68400 OS=Arabidopsis thaliana OX=3702 GN=At1g68400 PE=1 SV=1)	PF00069.25(Pkinase:Protein kinase domain); PF07714.17(Pkinase_Tyr:Protein tyrosine kinase); PF08263.12(LRRNT_2:Leucine rich repeat N-terminal domain); PF12799.7(LRR_4:Leucine Rich repeats (2 copies)); PF13855.6(LRR_8:Leucine rich repeat)
MTR_8g101360	0.270377	-1.88695	2.12516e-06	0.000257821	yes	down	57.8033	15.5667	58.39	53.3	61.72	15.81	14.32	16.57		auxin response factor 2	GO:0009734(biological_process:auxin-activated signaling pathway); GO:0009725(biological_process:response to hormone); GO:0005634(cellular_component:nucleus); GO:0006355(biological_process:regulation of transcription, DNA-templated); GO:0006351(biological_process:transcription, DNA-templated); GO:0005515(molecular_function:protein binding); GO:0003677(molecular_function:DNA binding)				ENOG410YDIT(L:Replication, recombination and repair)	XP_003630611.1(auxin response factor 19 isoform X2 [Medicago truncatula])	sp|Q6YZW0|ARFU_ORYSJ(Auxin response factor 21 OS=Oryza sativa subsp. japonica OX=39947 GN=ARF21 PE=2 SV=2)	PF06507.13(Auxin_resp:Auxin response factor); PF02362.21(B3:B3 DNA binding domain); PF02309.16(AUX_IAA:AUX/IAA family)
MTR_4g026380	0.0354456	-4.81825	2.12441e-06	0.000258812	yes	down	125.643	4.34	108.13	133.46	135.34	6.06	3.78	3.18		hypothetical protein						AES87384.1(hypothetical protein MTR_4g026380 [Medicago truncatula])	None
MTR_2g015040	0.023335	-5.42136	2.15399e-06	0.000260229	yes	down	34.2467	0.813333	25.77	24.01	52.96	0.76	0.48	1.2		ethylene response factor	GO:0003700(molecular_function:transcription factor activity, sequence-specific DNA binding); GO:0006355(biological_process:regulation of transcription, DNA-templated); GO:0005634(cellular_component:nucleus); GO:0006351(biological_process:transcription, DNA-templated); GO:0003677(molecular_function:DNA binding)				ENOG410YP8B(K:Transcription)	XP_003593690.1(pathogenesis-related genes transcriptional activator PTI5 [Medicago truncatula])	sp|O04681|PTI5_SOLLC(Pathogenesis-related genes transcriptional activator PTI5 OS=Solanum lycopersicum OX=4081 GN=PTI5 PE=2 SV=1)	PF00847.20(AP2:AP2 domain)
MTR_5g056140	46.5432	5.5405	2.20857e-06	0.000263529	yes	up	0.463333	21.02	0.54	0.2	0.65	20.48	26.43	16.15		S1/P1 nuclease family protein	GO:0016787(molecular_function:hydrolase activity); GO:0004519(molecular_function:endonuclease activity); GO:0016788(molecular_function:hydrolase activity, acting on ester bonds); GO:0006308(biological_process:DNA catabolic process); GO:0090305(biological_process:nucleic acid phosphodiester bond hydrolysis); GO:0003676(molecular_function:nucleic acid binding)				ENOG410ZWW3(S:Function unknown); ENOG4111UE2(S:Function unknown)	XP_003614608.1(endonuclease 2 [Medicago truncatula])	sp|Q9C9G4|ENDO2_ARATH(Endonuclease 2 OS=Arabidopsis thaliana OX=3702 GN=ENDO2 PE=1 SV=1)	PF02265.16(S1-P1_nuclease:S1/P1 Nuclease)
MTR_7g076670	0.197687	-2.33871	2.20344e-06	0.000264003	yes	down	70.0533	13.8867	72.91	69.54	67.71	14.82	9.48	17.36		phosphomannomutase A1	GO:0005737(cellular_component:cytoplasm); GO:0006013(biological_process:mannose metabolic process); GO:0006972(biological_process:hyperosmotic response); GO:0006487(biological_process:protein N-linked glycosylation); GO:0005829(cellular_component:cytosol); GO:0010498(biological_process:proteasomal protein catabolic process); GO:0045047(biological_process:protein targeting to ER); GO:0009298(biolo…	K17497	PMM	map00520(Amino sugar and nucleotide sugar metabolism); map00051(Fructose and mannose metabolism)	COG0561(S:Function unknown)	XP_003623886.2(phosphomannomutase [Medicago truncatula])	sp|Q1W376|PMM_SOYBN(Phosphomannomutase OS=Glycine max OX=3847 PE=2 SV=1)	PF03332.13(PMM:Eukaryotic phosphomannomutase); PF08282.12(Hydrolase_3:haloacid dehalogenase-like hydrolase)
MTR_8g099410	0.142879	-2.80713	2.27153e-06	0.00026451	yes	down	133.61	18.9967	156.05	141.34	103.44	14.49	17.16	25.34		endo-1,4-beta-glucanase	GO:0016787(molecular_function:hydrolase activity); GO:0005975(biological_process:carbohydrate metabolic process); GO:0008810(molecular_function:cellulase activity); GO:0030246(molecular_function:carbohydrate binding); GO:0030245(biological_process:cellulose catabolic process); GO:0000272(biological_process:polysaccharide catabolic process); GO:0003824(molecular_function:catalytic activity); GO:00…				ENOG410XPC9(S:Function unknown)	XP_013447186.1(endoglucanase 6 [Medicago truncatula])	sp|Q42059|GUN6_ARATH(Endoglucanase 6 OS=Arabidopsis thaliana OX=3702 GN=At1g64390 PE=2 SV=2)	PF00759.19(Glyco_hydro_9:Glycosyl hydrolase family 9); PF09478.10(CBM49:Carbohydrate binding domain CBM49)
MTR_7g023690	1477.35	10.5288	2.19974e-06	0.000264653	yes	up	0.0666667	117.153	0	0.2	0	199.13	83.08	69.25		polygalacturonase inhibitor protein	GO:0005515(molecular_function:protein binding)				ENOG410YB0Y(S:Function unknown)	XP_003621811.1(polygalacturonase inhibitor [Medicago truncatula])	sp|Q9M5J9|PGIP1_ARATH(Polygalacturonase inhibitor 1 OS=Arabidopsis thaliana OX=3702 GN=PGIP1 PE=1 SV=1)	PF13855.6(LRR_8:Leucine rich repeat); PF12799.7(LRR_4:Leucine Rich repeats (2 copies)); PF08263.12(LRRNT_2:Leucine rich repeat N-terminal domain); PF00560.33(LRR_1:Leucine Rich Repeat)
MTR_8g447000	0.087664	-3.51187	2.25512e-06	0.000264725	yes	down	56.8733	5.09	55.39	57.53	57.7	3.47	3.6	8.2		DNA-3-methyladenine glycosylase I	GO:0016787(molecular_function:hydrolase activity); GO:0006284(biological_process:base-excision repair); GO:0006281(biological_process:DNA repair); GO:0016798(molecular_function:hydrolase activity, acting on glycosyl bonds); GO:0008725(molecular_function:DNA-3-methyladenine glycosylase activity); GO:0003824(molecular_function:catalytic activity); GO:0008152(biological_process:metabolic process)	K01246	tag	map03410(Base excision repair)	COG2818(L:Replication, recombination and repair)	XP_013445298.1(uncharacterized protein LOC25502437 [Medicago truncatula])	sp|Q7VG78|GUAA_HELHP(Probable GMP synthase [glutamine-hydrolyzing] OS=Helicobacter hepaticus (strain ATCC 51449 / 3B1) OX=235279 GN=guaA PE=3 SV=1)	PF03352.13(Adenine_glyco:Methyladenine glycosylase)
MTR_1g089500	0.124583	-3.00482	2.28321e-06	0.000264807	yes	down	20.3533	2.51	26.3	17.75	17.01	1.84	2.63	3.06		Rac GTPase activating protein	GO:0007165(biological_process:signal transduction)				ENOG410XRR2(S:Function unknown)	XP_003591605.2(rho GTPase-activating protein 2 [Medicago truncatula])	sp|F4JI46|RGAP2_ARATH(Rho GTPase-activating protein 2 OS=Arabidopsis thaliana OX=3702 GN=ROPGAP2 PE=1 SV=1)	PF00620.27(RhoGAP:RhoGAP domain); PF00786.28(PBD:P21-Rho-binding domain)
MTR_4g094560	61.409	5.94038	2.30305e-06	0.000264987	yes	up	1.42	316.467	0.86	1.88	1.52	276.82	471.89	200.69		stress up-regulated Nod 19 protein	GO:0008270(molecular_function:zinc ion binding); GO:0003676(molecular_function:nucleic acid binding); GO:0004386(molecular_function:helicase activity)				ENOG4111H2B(S:Function unknown)	XP_013457319.1(uncharacterized protein LOC25493379 [Medicago truncatula])		PF07712.12(SURNod19:Stress up-regulated Nod 19)
MTR_3g461440	0.215592	-2.21363	2.31221e-06	0.000264991	yes	down	35.43	7.55667	31.15	39.95	35.19	7.77	7.27	7.63		transmembrane amino acid transporter family protein	GO:0003333(biological_process:amino acid transmembrane transport); GO:0016021(cellular_component:integral component of membrane); GO:0016020(cellular_component:membrane); GO:0015171(molecular_function:amino acid transmembrane transporter activity); GO:0005886(cellular_component:plasma membrane)				COG0814(E:Amino acid transport and metabolism)	XP_013460083.1(probable amino acid permease 7 [Medicago truncatula])	sp|Q9FF99|AAP7_ARATH(Probable amino acid permease 7 OS=Arabidopsis thaliana OX=3702 GN=AAP7 PE=2 SV=1)	PF01490.18(Aa_trans:Transmembrane amino acid transporter protein); PF03222.13(Trp_Tyr_perm:Tryptophan/tyrosine permease family)
MTR_4g055310	101.28	6.66221	2.23062e-06	0.000265069	yes	up	0.446667	43.2267	0.81	0.24	0.29	64.11	33.47	32.1		arogenate/prephenate dehydratase	GO:0008652(biological_process:cellular amino acid biosynthetic process); GO:0009536(cellular_component:plastid); GO:0009570(cellular_component:chloroplast stroma); GO:0016829(molecular_function:lyase activity); GO:0004664(molecular_function:prephenate dehydratase activity); GO:0009073(biological_process:aromatic amino acid family biosynthetic process); GO:0009094(biological_process:L-phenylalanin…	K05359	ADT, PDT	map00400(Phenylalanine, tyrosine and tryptophan biosynthesis)	COG0077(E:Amino acid transport and metabolism)	XP_003606257.1(arogenate dehydratase 3, chloroplastic [Medicago truncatula])	sp|Q9ZUY3|AROD3_ARATH(Arogenate dehydratase 3, chloroplastic OS=Arabidopsis thaliana OX=3702 GN=ADT3 PE=1 SV=1)	PF00800.18(PDT:Prephenate dehydratase)
MTR_8g023150	0.0685538	-3.86662	2.32221e-06	0.000265088	yes	down	95.89	6.39	75.53	100.25	111.89	7.54	7.01	4.62		pectinesterase/pectinesterase inhibitor	GO:0042545(biological_process:cell wall modification); GO:0016787(molecular_function:hydrolase activity); GO:0046910(molecular_function:pectinesterase inhibitor activity); GO:0016020(cellular_component:membrane); GO:0005618(cellular_component:cell wall); GO:0016021(cellular_component:integral component of membrane); GO:0005802(cellular_component:trans-Golgi network); GO:0030599(molecular_function…	K01051	E3.1.1.11	map00040(Pentose and glucuronate interconversions)	COG4677(S:Function unknown)	XP_003627449.1(pectinesterase 3 [Medicago truncatula])	sp|Q43111|PME3_PHAVU(Pectinesterase 3 OS=Phaseolus vulgaris OX=3885 GN=MPE3 PE=2 SV=1)	PF01095.19(Pectinesterase:Pectinesterase); PF04043.15(PMEI:Plant invertase/pectin methylesterase inhibitor)
MTR_8g080770	4.00639	2.0023	2.29627e-06	0.00026526	yes	up	2.35333	9.99667	2.46	2.35	2.25	8.57	9.76	11.66		cytokinin receptor histidine kinase	GO:0018106(biological_process:peptidyl-histidine phosphorylation); GO:0016301(molecular_function:kinase activity); GO:0000155(molecular_function:phosphorelay sensor kinase activity); GO:0016021(cellular_component:integral component of membrane); GO:0016020(cellular_component:membrane); GO:0016310(biological_process:phosphorylation); GO:0005622(cellular_component:intracellular); GO:0016740(molecul…	K14489	AHK2_3_4	map04075(Plant hormone signal transduction)	COG0642(T:Signal transduction mechanisms)	XP_013446582.1(histidine kinase 3 [Medicago truncatula])	sp|Q9C5U1|AHK3_ARATH(Histidine kinase 3 OS=Arabidopsis thaliana OX=3702 GN=AHK3 PE=1 SV=1)	PF03924.13(CHASE:CHASE domain); PF02518.26(HATPase_c:Histidine kinase-, DNA gyrase B-, and HSP90-like ATPase); PF00072.24(Response_reg:Response regulator receiver domain); PF00512.25(HisKA:His Kinase A (phospho-acceptor) domain)
MTR_5g005220	8.18153	3.03237	2.26951e-06	0.000265341	yes	up	12.7067	104.66	9.52	14.08	14.52	121.14	80.79	112.05		XYPPX repeat protein								PF02162.17(XYPPX:XYPPX repeat (two copies))
MTR_1g095900	5.70735	2.51282	2.25299e-06	0.00026555	yes	up	12.3967	70.5433	10.02	11.79	15.38	65.28	67.99	78.36		ureidoglycolate hydrolase	GO:0016787(molecular_function:hydrolase activity); GO:0004848(molecular_function:ureidoglycolate hydrolase activity)				ENOG4111K8A(S:Function unknown)	XP_003591981.1(uncharacterized protein LOC11408525 [Medicago truncatula])		PF04115.12(Ureidogly_lyase:Ureidoglycolate lyase)
MTR_7g098700	0.186111	-2.42577	2.33689e-06	0.000265719	yes	down	12.2733	2.24	13.58	11.3	11.94	2.41	2.21	2.1		tyrosine/DOPA decarboxylase	GO:0019752(biological_process:carboxylic acid metabolic process); GO:0016829(molecular_function:lyase activity); GO:0006520(biological_process:cellular amino acid metabolic process); GO:0016831(molecular_function:carboxy-lyase activity); GO:0006587(biological_process:serotonin biosynthetic process from tryptophan); GO:0003824(molecular_function:catalytic activity); GO:0030170(molecular_function:p…	K01592	TYDC	map00950(Isoquinoline alkaloid biosynthesis); map00350(Tyrosine metabolism)	COG0076(S:Function unknown)	AES81613.1(tyrosine/DOPA decarboxylase [Medicago truncatula])	sp|Q8RY79|TYDC1_ARATH(Tyrosine decarboxylase 1 OS=Arabidopsis thaliana OX=3702 GN=ELI5 PE=1 SV=1)	PF00282.19(Pyridoxal_deC:Pyridoxal-dependent decarboxylase conserved domain)
MTR_5g014300	15.8945	3.99046	2.24949e-06	0.000266221	yes	up	1.23	13.6167	0.97	1.1	1.62	11.89	9.37	19.59		NAC transcription factor-like protein	GO:0006355(biological_process:regulation of transcription, DNA-templated); GO:0005634(cellular_component:nucleus); GO:0003677(molecular_function:DNA binding)				ENOG410YB66(S:Function unknown)	XP_003611470.2(NAC domain-containing protein 71 [Medicago truncatula])	sp|O49697|NAC71_ARATH(NAC domain-containing protein 71 OS=Arabidopsis thaliana OX=3702 GN=NAC071 PE=2 SV=1)	PF02365.15(NAM:No apical meristem (NAM) protein)
MTR_2g086510	5.27144	2.3982	2.38854e-06	0.00027053	yes	up	7.06333	36.6	6.49	7.55	7.15	42.46	32.01	35.33		2Fe-2S ferredoxin superfamily protein	GO:0009536(cellular_component:plastid); GO:0051536(molecular_function:iron-sulfur cluster binding); GO:0051537(molecular_function:2 iron, 2 sulfur cluster binding); GO:0022900(biological_process:electron transport chain); GO:0009055(molecular_function:electron carrier activity); GO:0046872(molecular_function:metal ion binding); GO:0055114(biological_process:oxidation-reduction process); GO:000950…	K02639	petF	map00195(Photosynthesis)	COG0633(J:Translation, ribosomal structure and biogenesis)	XP_003596823.1(ferredoxin, root R-B2 [Medicago truncatula])	sp|P27788|FER3_MAIZE(Ferredoxin-3, chloroplastic OS=Zea mays OX=4577 GN=FDX3 PE=1 SV=1)	PF00111.27(Fer2:2Fe-2S iron-sulfur cluster binding domain)
MTR_6g016470	113.972	6.83253	2.44769e-06	0.000276151	yes	up	0.0366667	4.49333	0.07	0.02	0.02	6.76	2.63	4.09		calcium-transporting ATPase	GO:0016787(molecular_function:hydrolase activity); GO:0099132(deleted:old GO); GO:0006811(biological_process:ion transport); GO:0016020(cellular_component:membrane); GO:0070588(biological_process:calcium ion transmembrane transport); GO:0006816(biological_process:calcium ion transport); GO:0000166(molecular_function:nucleotide binding); GO:0005388(molecular_function:calcium-transporting ATPase ac…	K01537	E3.6.3.8		ENOG410XNNC(P:Inorganic ion transport and metabolism)	XP_013451181.1(putative calcium-transporting ATPase 13, plasma membrane-type [Medicago truncatula])	sp|Q9LIK7|ACA13_ARATH(Putative calcium-transporting ATPase 13, plasma membrane-type OS=Arabidopsis thaliana OX=3702 GN=ACA13 PE=3 SV=1)	PF00689.21(Cation_ATPase_C:Cation transporting ATPase, C-terminus); PF00122.20(E1-E2_ATPase:E1-E2 ATPase); PF00702.26(Hydrolase:haloacid dehalogenase-like hydrolase); PF00690.26(Cation_ATPase_N:Cation transporter/ATPase, N-terminus); PF13246.6(Cation_ATPase:Cation transport ATPase (P-type))
MTR_4g024630	7.96012	2.99279	2.52737e-06	0.000282939	yes	up	3.69333	28.3367	4.73	3.33	3.02	33.93	26.76	24.32		plastid transketolase	GO:0004802(molecular_function:transketolase activity); GO:0003824(molecular_function:catalytic activity); GO:0005829(cellular_component:cytosol); GO:0006098(biological_process:pentose-phosphate shunt); GO:0016740(molecular_function:transferase activity)	K00615	E2.2.1.1, tktA, tktB	map00030(Pentose phosphate pathway); map00710(Carbon fixation in photosynthetic organisms)	COG0021(E:Amino acid transport and metabolism)	XP_003605140.1(transketolase, chloroplastic [Medicago truncatula])	sp|Q43848|TKTC_SOLTU(Transketolase, chloroplastic OS=Solanum tuberosum OX=4113 PE=2 SV=1)	PF00456.21(Transketolase_N:Transketolase, thiamine diphosphate binding domain); PF02779.24(Transket_pyr:Transketolase, pyrimidine binding domain); PF02780.20(Transketolase_C:Transketolase, C-terminal domain); PF00676.20(E1_dh:Dehydrogenase E1 component)
MTR_5g045600	0.27605	-1.857	2.53719e-06	0.000282945	yes	down	16.41	4.92	19.09	15.09	15.05	4.57	4.49	5.7		inactive purple acid phosphatase-like protein	GO:0016311(biological_process:dephosphorylation); GO:0016787(molecular_function:hydrolase activity); GO:0046872(molecular_function:metal ion binding); GO:0003993(molecular_function:acid phosphatase activity)				COG1409(U:Intracellular trafficking, secretion, and vesicular transport)	XP_003614162.2(probable inactive purple acid phosphatase 1 [Medicago truncatula])	sp|Q9LMX4|PPA1_ARATH(Probable inactive purple acid phosphatase 1 OS=Arabidopsis thaliana OX=3702 GN=PAP1 PE=2 SV=1)	PF17808.1(fn3_PAP:Fn3-like domain from Purple Acid Phosphatase); PF00149.28(Metallophos:Calcineurin-like phosphoesterase); PF14008.6(Metallophos_C:Iron/zinc purple acid phosphatase-like protein C); PF16656.5(Pur_ac_phosph_N:Purple acid Phosphatase, N-terminal domain); PF12850.7(Metallophos_2:Calcineurin-like phosphoesterase superfamily domain)
MTR_4g075333	0.0516864	-4.27407	2.52687e-06	0.000283979	yes	down	680.36	35.1167	798.4	663.39	579.29	49.54	19.88	35.93		pollen protein Ole E I-like protein	GO:0016021(cellular_component:integral component of membrane)				ENOG410YNJG(S:Function unknown)	XP_013456554.1(proline-rich protein 4 [Medicago truncatula])	sp|Q9T0I5|PRP4_ARATH(Proline-rich protein 4 OS=Arabidopsis thaliana OX=3702 GN=PRP4 PE=2 SV=1)	PF01190.17(Pollen_Ole_e_I:Pollen proteins Ole e I like)
MTR_8g077420	0.00223807	-8.80353	2.57666e-06	0.000286246	yes	down	149.297	0.583333	137.38	173.45	137.06	1.75	0	0		MYB family transcription factor	GO:0005634(cellular_component:nucleus); GO:0003677(molecular_function:DNA binding)				COG5269(K:Transcription)	AET03907.1(MYB family transcription factor [Medicago truncatula])	sp|Q58FS3|RAD_ANTMA(Transcription factor RADIALIS OS=Antirrhinum majus OX=4151 GN=RAD PE=1 SV=1)	PF00249.31(Myb_DNA-binding:Myb-like DNA-binding domain)
MTR_8g064840	3.33767	1.73884	2.59388e-06	0.00028706	yes	up	16.8567	55.88	16.42	16.04	18.11	52.48	53.21	61.95		protein disulfide isomerase (PDI)-like protein	GO:0016853(molecular_function:isomerase activity); GO:0005623(cellular_component:cell); GO:0004095(molecular_function:carnitine O-palmitoyltransferase activity); GO:0045454(biological_process:cell redox homeostasis); GO:0055114(biological_process:oxidation-reduction process); GO:0016491(molecular_function:oxidoreductase activity)	K17609	NXN		ENOG410ZIWC(O:Posttranslational modification, protein turnover, chaperones)	XP_013446003.1(probable nucleoredoxin 1 [Medicago truncatula])	sp|O80763|NRX1_ARATH(Probable nucleoredoxin 1 OS=Arabidopsis thaliana OX=3702 GN=At1g60420 PE=1 SV=1)	PF13905.6(Thioredoxin_8:Thioredoxin-like); PF00578.21(AhpC-TSA:AhpC/TSA family); PF08534.10(Redoxin:Redoxin); PF00085.20(Thioredoxin:Thioredoxin); PF13098.6(Thioredoxin_2:Thioredoxin-like domain); PF02630.14(SCO1-SenC:SCO1/SenC)
MTR_3g054010	9.85015	3.30015	2.6372e-06	0.000289642	yes	up	1.67667	16.4267	1.7	1.41	1.92	21.16	11.74	16.38		extracellular ligand-gated ion channel protein	GO:0016021(cellular_component:integral component of membrane); GO:0016020(cellular_component:membrane)				ENOG410XQ41(O:Posttranslational modification, protein turnover, chaperones)	XP_013459882.1(uncharacterized protein LOC25489025 [Medicago truncatula])		PF12056.8(DUF3537:Protein of unknown function (DUF3537))
MTR_3g467120	0.2493	-2.00405	2.64928e-06	0.000289871	yes	down	24.1633	6.00667	25.44	23.53	23.52	6.2	5.81	6.01		bZIP transcription factor	GO:0003700(molecular_function:transcription factor activity, sequence-specific DNA binding); GO:0006355(biological_process:regulation of transcription, DNA-templated); GO:0005634(cellular_component:nucleus)				ENOG410YGG3(S:Function unknown)	XP_013460447.1(transcription factor RF2b [Medicago truncatula])	sp|Q6S4P4|RF2B_ORYSJ(Transcription factor RF2b OS=Oryza sativa subsp. japonica OX=39947 GN=RF2b PE=1 SV=2)	PF00170.21(bZIP_1:bZIP transcription factor); PF07716.15(bZIP_2:Basic region leucine zipper)
MTR_3g035660	0.152071	-2.71719	2.63476e-06	0.000290475	yes	down	14.12	2.09	15.55	14.44	12.37	1.91	2.48	1.88		NAD(P)H-quinone oxidoreductase subunit 2	GO:0009535(cellular_component:chloroplast thylakoid membrane); GO:0048038(molecular_function:quinone binding); GO:0015935(cellular_component:small ribosomal subunit); GO:0019684(biological_process:photosynthesis, light reaction); GO:0008137(molecular_function:NADH dehydrogenase (ubiquinone) activity); GO:0016021(cellular_component:integral component of membrane); GO:0016020(cellular_component:mem…	K02992;K05573	RP-S7, MRPS7, rpsG;ndhB	map03010(Ribosome); map00190(Oxidative phosphorylation)	COG1007(S:Function unknown)	AES69829.1(NAD(P)H-quinone oxidoreductase subunit 2 [Medicago truncatula])	sp|P0CC48|NU2C1_COFAR(NAD(P)H-quinone oxidoreductase subunit 2 A, chloroplastic OS=Coffea arabica OX=13443 GN=ndhB1 PE=3 SV=1)	PF00361.20(Proton_antipo_M:Proton-conducting membrane transporter); PF00177.21(Ribosomal_S7:Ribosomal protein S7p/S5e); PF00164.25(Ribosom_S12_S23:Ribosomal protein S12/S23)
MTR_7g061840	0.143532	-2.80056	2.67574e-06	0.000291666	yes	down	150.143	21.0167	152.99	159.5	137.94	16.48	25.39	21.18		double-strand telomere-binding protein, putative	GO:0003677(molecular_function:DNA binding)				ENOG4111EC3(S:Function unknown); ENOG4111PQU(K:Transcription)	XP_013448864.1(telomere repeat-binding protein 5 isoform X1 [Medicago truncatula])	sp|Q9C7B1|TRP3_ARATH(Telomere repeat-binding protein 3 OS=Arabidopsis thaliana OX=3702 GN=TRP3 PE=1 SV=1)	PF00249.31(Myb_DNA-binding:Myb-like DNA-binding domain)
MTR_5g016440	203.339	7.66774	2.73174e-06	0.000296655	yes	up	0.373333	73.11	0.6	0.35	0.17	123.58	52.92	42.83		cytochrome P450 family protein	GO:0016020(cellular_component:membrane); GO:0004497(molecular_function:monooxygenase activity); GO:0070330(molecular_function:aromatase activity); GO:0020037(molecular_function:heme binding); GO:0016021(cellular_component:integral component of membrane); GO:0016705(molecular_function:oxidoreductase activity, acting on paired donors, with incorporation or reduction of molecular oxygen); GO:0005506…	K07418	CYP2J	map00590(Arachidonic acid metabolism); map00591(Linoleic acid metabolism)	COG2124(Q:Secondary metabolites biosynthesis, transport and catabolism)	XP_003611660.2(cytochrome P450 81E8-like [Medicago truncatula])	sp|Q6WNQ8|C81E8_MEDTR(Cytochrome P450 81E8 OS=Medicago truncatula OX=3880 GN=CYP81E8 PE=2 SV=1)	PF00067.22(p450:Cytochrome P450)
MTR_8g106210	0.172921	-2.53181	2.74468e-06	0.000296948	yes	down	40.9233	7.13333	49.47	39.72	33.58	6.35	5.35	9.7		hypothetical protein					ENOG410Y96Q(S:Function unknown)	XP_003631021.1(IRK-interacting protein [Medicago truncatula])	sp|Q9LXU9|IRKI_ARATH(IRK-interacting protein OS=Arabidopsis thaliana OX=3702 GN=IRKI PE=1 SV=1)
MTR_7g097060	0.282972	-1.82127	2.76978e-06	0.000298549	yes	down	31	8.69333	31.71	30.17	31.12	9.1	7.8	9.18		arabinose 5-phosphate isomerase, putative	GO:0097367(molecular_function:carbohydrate derivative binding); GO:1901135(biological_process:carbohydrate derivative metabolic process); GO:0005975(biological_process:carbohydrate metabolic process); GO:0016853(molecular_function:isomerase activity); GO:0030554(molecular_function:adenyl nucleotide binding)	K06041	kdsD, kpsF		COG0794(S:Function unknown)	XP_013449907.2(probable arabinose 5-phosphate isomerase [Medicago truncatula])	sp|Q9M1T1|SETH3_ARATH(Probable arabinose 5-phosphate isomerase OS=Arabidopsis thaliana OX=3702 GN=SETH3 PE=2 SV=1)	PF01380.22(SIS:SIS domain); PF00571.28(CBS:CBS domain); PF13580.6(SIS_2:SIS domain)
MTR_5g045770	416.563	8.70239	2.93658e-06	0.000299811	yes	up	0.2	79.2633	0	0.51	0.09	70.35	107.19	60.25		cytochrome P450 family 71 protein	GO:0004497(molecular_function:monooxygenase activity); GO:0020037(molecular_function:heme binding); GO:0016021(cellular_component:integral component of membrane); GO:0016705(molecular_function:oxidoreductase activity, acting on paired donors, with incorporation or reduction of molecular oxygen); GO:0005506(molecular_function:iron ion binding); GO:0046872(molecular_function:metal ion binding); GO:…				COG2124(Q:Secondary metabolites biosynthesis, transport and catabolism)	XP_003614173.1(cytochrome P450 83B1 [Medicago truncatula])	sp|O65782|C83B1_ARATH(Cytochrome P450 83B1 OS=Arabidopsis thaliana OX=3702 GN=CYP83B1 PE=1 SV=1)	PF00067.22(p450:Cytochrome P450)
MTR_1g077790	0.044396	-4.49343	2.91611e-06	0.000299832	yes	down	19.0367	0.823333	27.73	16.73	12.65	0.84	0.75	0.88		plastocyanin-like domain protein	GO:0046658(cellular_component:anchored component of plasma membrane); GO:0016021(cellular_component:integral component of membrane); GO:0022900(biological_process:electron transport chain); GO:0009055(molecular_function:electron carrier activity)				ENOG410YR23(S:Function unknown)	XP_013468863.1(mavicyanin [Medicago truncatula])	sp|Q9T076|ENL2_ARATH(Early nodulin-like protein 2 OS=Arabidopsis thaliana OX=3702 GN=At4g27520 PE=1 SV=1)	PF02298.17(Cu_bind_like:Plastocyanin-like domain)
MTR_8g041390	20.1259	4.33098	2.90888e-06	0.000300153	yes	up	1.98333	40.36	1.37	1.66	2.92	47.92	24.86	48.3		nodulin MtN21/EamA-like transporter family protein	GO:0022857(molecular_function:transmembrane transporter activity); GO:0016020(cellular_component:membrane); GO:0016021(cellular_component:integral component of membrane); GO:0055085(biological_process:transmembrane transport); GO:0005886(cellular_component:plasma membrane)				ENOG410YD20(S:Function unknown)	XP_003628011.1(WAT1-related protein At5g07050 [Medicago truncatula])	sp|Q9FL41|WTR38_ARATH(WAT1-related protein At5g07050 OS=Arabidopsis thaliana OX=3702 GN=At5g07050 PE=2 SV=1)	PF00892.20(EamA:EamA-like transporter family)
MTR_3g082130	0.0821495	-3.60561	2.87792e-06	0.000300163	yes	down	7.32667	0.606667	5.78	6.36	9.84	0.58	0.43	0.81		receptor-like protein	GO:0006468(biological_process:protein phosphorylation); GO:0016301(molecular_function:kinase activity); GO:0016310(biological_process:phosphorylation); GO:0016021(cellular_component:integral component of membrane); GO:0016020(cellular_component:membrane); GO:0004674(molecular_function:protein serine/threonine kinase activity); GO:0016740(molecular_function:transferase activity); GO:0005515(molecu…				COG4886(S:Function unknown)	XP_003601478.2(receptor-like protein EIX1 [Medicago truncatula])	sp|Q6JN47|EIX1_SOLLC(Receptor-like protein EIX1 OS=Solanum lycopersicum OX=4081 GN=EIX1 PE=2 SV=2)	PF13855.6(LRR_8:Leucine rich repeat); PF12799.7(LRR_4:Leucine Rich repeats (2 copies)); PF08263.12(LRRNT_2:Leucine rich repeat N-terminal domain)
MTR_5g020980	6.67072	2.73784	2.8677e-06	0.000300176	yes	up	11.2633	74.7167	12.79	11.38	9.62	93.75	53.81	76.59		P-loop nucleoside triphosphate hydrolase superfamily protein	GO:0016787(molecular_function:hydrolase activity); GO:0005524(molecular_function:ATP binding); GO:0000166(molecular_function:nucleotide binding)	K08900	BCS1		COG0465(S:Function unknown)	XP_003612071.2(AAA-ATPase At5g17760 [Medicago truncatula])	sp|Q9FN75|AATPI_ARATH(AAA-ATPase At5g17760 OS=Arabidopsis thaliana OX=3702 GN=At5g17760 PE=3 SV=1)	PF14363.6(AAA_assoc:Domain associated at C-terminal with AAA); PF00004.29(AAA:ATPase family associated with various cellular activities (AAA)); PF05496.12(RuvB_N:Holliday junction DNA helicase RuvB P-loop domain); PF13191.6(AAA_16:AAA ATPase domain)
MTR_4g070430	87.4446	6.4503	2.90318e-06	0.000300634	yes	up	2.24	199.523	3.03	1.75	1.94	266.77	72.12	259.68		glucose-1-phosphate adenylyltransferase family protein	GO:0016779(molecular_function:nucleotidyltransferase activity); GO:0009536(cellular_component:plastid); GO:0005978(biological_process:glycogen biosynthetic process); GO:0008878(molecular_function:glucose-1-phosphate adenylyltransferase activity); GO:0016740(molecular_function:transferase activity); GO:0000166(molecular_function:nucleotide binding); GO:0009058(biological_process:biosynthetic proce…	K00975	glgC	map00520(Amino sugar and nucleotide sugar metabolism); map00500(Starch and sucrose metabolism)	COG0448(G:Carbohydrate transport and metabolism)	XP_003606943.1(glucose-1-phosphate adenylyltransferase large subunit 1 [Medicago truncatula])	sp|Q00081|GLGL1_SOLTU(Glucose-1-phosphate adenylyltransferase large subunit 1 (Fragment) OS=Solanum tuberosum OX=4113 GN=AGPS1 PE=1 SV=1)	PF00483.23(NTP_transferase:Nucleotidyl transferase)
MTR_4g079500	0.00257017	-8.60392	2.93455e-06	0.000300662	yes	down	17.9933	0.0366667	25.33	17.96	10.69	0	0.11	0		bZIP family transcription factor	GO:0003700(molecular_function:transcription factor activity, sequence-specific DNA binding); GO:0006355(biological_process:regulation of transcription, DNA-templated)					XP_003607550.1(basic leucine zipper 34 [Medicago truncatula])	sp|F4IN23|BZP34_ARATH(Basic leucine zipper 34 OS=Arabidopsis thaliana OX=3702 GN=BZIP34 PE=1 SV=1)	PF00170.21(bZIP_1:bZIP transcription factor); PF07716.15(bZIP_2:Basic region leucine zipper); PF03131.17(bZIP_Maf:bZIP Maf transcription factor)
MTR_3g110330	0.0440829	-4.50364	2.86278e-06	0.000300748	yes	down	236.683	10.36	228.03	249.37	232.65	15.74	5.68	9.66		NADP-dependent malic enzyme-like protein	GO:0016491(molecular_function:oxidoreductase activity); GO:0006090(biological_process:pyruvate metabolic process); GO:0004473(molecular_function:malate dehydrogenase (decarboxylating) (NADP+) activity); GO:0051287(molecular_function:NAD binding); GO:0004471(molecular_function:malate dehydrogenase (decarboxylating) (NAD+) activity); GO:0004470(molecular_function:malic enzyme activity); GO:0046872(…	K00029	E1.1.1.40, maeB	map00620(Pyruvate metabolism); map00710(Carbon fixation in photosynthetic organisms)	COG0281(G:Carbohydrate transport and metabolism)	XP_013462050.1(NADP-dependent malic enzyme [Medicago truncatula])	sp|P12628|MAOX_PHAVU(NADP-dependent malic enzyme OS=Phaseolus vulgaris OX=3885 GN=ME1 PE=2 SV=1)	PF03949.15(Malic_M:Malic enzyme, NAD binding domain); PF00390.19(malic:Malic enzyme, N-terminal domain)
MTR_7g086990	7.70848	2.94645	2.82207e-06	0.00030083	yes	up	12.8967	99.1067	9.92	14.74	14.03	102.96	100.08	94.28		hypothetical protein	GO:0003677(molecular_function:DNA binding)					AES80962.1(hypothetical protein MTR_7g086990 [Medicago truncatula])	None
MTR_4g478210	6.13276	2.61654	2.85514e-06	0.000301035	yes	up	6.18333	37.9733	4.94	5.79	7.82	37.3	34	42.62		hypothetical protein					ENOG410YXME(S:Function unknown)	XP_013456646.1(uncharacterized protein LOC25494439 [Medicago truncatula])
MTR_1g116890	612.091	9.2576	2.8372e-06	0.000301335	yes	up	0.01	8.72333	0	0.03	0	10.32	11.07	4.78		cytochrome P450 family protein	GO:0004497(molecular_function:monooxygenase activity); GO:0016020(cellular_component:membrane); GO:0020037(molecular_function:heme binding); GO:0016709(molecular_function:oxidoreductase activity, acting on paired donors, with incorporation or reduction of molecular oxygen, NAD(P)H as one donor, and incorporation of one atom of oxygen); GO:0016021(cellular_component:integral component of membrane)…	K20618	CYP76A26	map00902(Monoterpenoid biosynthesis)	COG2124(S:Function unknown)	XP_003592855.1(cytochrome P450 76A1 [Medicago truncatula])	sp|W8JIS5|IO_CATRO(Iridoid oxidase OS=Catharanthus roseus OX=4058 GN=IO PE=1 SV=1)	PF00067.22(p450:Cytochrome P450)
MTR_6g034030	38.9992	5.28537	2.90195e-06	0.000301584	yes	up	5.90667	223.497	7.23	5.13	5.36	311.23	236.83	122.43		C4-dicarboxylate transporter/malic acid transporter	GO:0016021(cellular_component:integral component of membrane); GO:0016020(cellular_component:membrane); GO:0006873(biological_process:cellular ion homeostasis); GO:0055085(biological_process:transmembrane transport); GO:0005623(cellular_component:cell); GO:0015698(biological_process:inorganic anion transport); GO:0008308(molecular_function:voltage-gated anion channel activity)				ENOG4111I0D(P:Inorganic ion transport and metabolism)	XP_013451726.1(S-type anion channel SLAH2 isoform X1 [Medicago truncatula])	sp|Q9FLV9|SLAH3_ARATH(S-type anion channel SLAH3 OS=Arabidopsis thaliana OX=3702 GN=SLAH3 PE=1 SV=1)	PF03595.17(SLAC1:Voltage-dependent anion channel)
MTR_1g068600	3.52411	1.81726	2.8203e-06	0.000301751	yes	up	35.7867	124.603	37.25	35.01	35.1	116.75	127.15	129.91		histone H2A 6	GO:0005694(cellular_component:chromosome); GO:0005634(cellular_component:nucleus); GO:0046982(molecular_function:protein heterodimerization activity); GO:0000786(cellular_component:nucleosome); GO:0003677(molecular_function:DNA binding)	K11252	H2B		ENOG4111NV5(B:Chromatin structure and dynamics)	XP_003590511.1(probable histone H2B.3 [Medicago truncatula])	sp|O22582|H2B_GOSHI(Histone H2B OS=Gossypium hirsutum OX=3635 GN=HIS2B PE=2 SV=3)	PF00125.24(Histone:Core histone H2A/H2B/H3/H4); PF00808.23(CBFD_NFYB_HMF:Histone-like transcription factor (CBF/NF-Y) and archaeal histone)
MTR_1g018940	0.226111	-2.1449	2.85183e-06	0.000301784	yes	down	32.6267	7.37	38.86	31.09	27.93	6.34	6.32	9.45		chromosome-associated kinesin KIF4A-like protein	GO:0016787(molecular_function:hydrolase activity); GO:0008574(molecular_function:ATP-dependent microtubule motor activity, plus-end-directed); GO:0008017(molecular_function:microtubule binding); GO:0007018(biological_process:microtubule-based movement); GO:0000166(molecular_function:nucleotide binding); GO:0003777(molecular_function:microtubule motor activity); GO:0016887(molecular_function:ATPas…	K10395	KIF4_21_27		COG5059(Z:Cytoskeleton)	XP_003589144.1(kinesin-like protein KIN-4A isoform X2 [Medicago truncatula])	sp|A0A068FIK2|KN4A_GOSHI(Kinesin-like protein KIN-4A OS=Gossypium hirsutum OX=3635 GN=KIN4A PE=2 SV=1)	PF00225.23(Kinesin:Kinesin motor domain); PF16796.5(Microtub_bd:Microtubule binding)
MTR_2g094020	200.392	7.64668	2.96743e-06	0.000301897	yes	up	0.47	70.6367	0.45	0.51	0.45	62.81	118.14	30.96		beta-galactosidase-like protein	GO:0016787(molecular_function:hydrolase activity); GO:0005975(biological_process:carbohydrate metabolic process); GO:0005618(cellular_component:cell wall); GO:0030246(molecular_function:carbohydrate binding); GO:0016798(molecular_function:hydrolase activity, acting on glycosyl bonds); GO:0005773(cellular_component:vacuole); GO:0004565(molecular_function:beta-galactosidase activity); GO:0008152(bi…				COG1874(G:Carbohydrate transport and metabolism)	XP_003597215.2(beta-galactosidase 8 [Medicago truncatula])	sp|Q9SCV4|BGAL8_ARATH(Beta-galactosidase 8 OS=Arabidopsis thaliana OX=3702 GN=BGAL8 PE=2 SV=2)	PF01301.19(Glyco_hydro_35:Glycosyl hydrolases family 35); PF17834.1(GHD:Beta-sandwich domain in beta galactosidase); PF02140.18(Gal_Lectin:Galactose binding lectin domain); PF02449.15(Glyco_hydro_42:Beta-galactosidase); PF13364.6(BetaGal_dom4_5:Beta-galactosidase jelly roll domain)
MTR_5g007717	14.6959	3.87735	2.81908e-06	0.000302737	yes	up	2.31333	43.4267	1.75	2.67	2.52	48.79	24.82	56.67		chalcone and stilbene synthase family protein	GO:0016210(molecular_function:naringenin-chalcone synthase activity); GO:0016740(molecular_function:transferase activity); GO:0009813(biological_process:flavonoid biosynthetic process); GO:0003824(molecular_function:catalytic activity); GO:0009058(biological_process:biosynthetic process); GO:0016746(molecular_function:transferase activity, transferring acyl groups); GO:0016747(molecular_function:…	K00660	CHS	map04712(Circadian rhythm - plant); map00941(Flavonoid biosynthesis)	COG3424(Q:Secondary metabolites biosynthesis, transport and catabolism)	XP_013453347.1(chalcone synthase 9 [Medicago truncatula])	sp|P30077|CHS9_MEDSA(Chalcone synthase 9 OS=Medicago sativa OX=3879 GN=CHS9 PE=2 SV=1)	PF00195.19(Chal_sti_synt_N:Chalcone and stilbene synthases, N-terminal domain); PF02797.15(Chal_sti_synt_C:Chalcone and stilbene synthases, C-terminal domain); PF08541.10(ACP_syn_III_C:3-Oxoacyl-[acyl-carrier-protein (ACP)] synthase III C terminal); PF08545.10(ACP_syn_III:3-Oxoacyl-[acyl-carrier-protein (ACP)] synthase III); PF08392.12(FAE1_CUT1_RppA:FAE1/Type III polyketide synthase-like protein)
MTR_1g093980	0.0213923	-5.54677	3.02868e-06	0.000304919	yes	down	629.153	14.19	376.21	727.45	783.8	8.08	9.48	25.01		hypothetical protein						AES62104.1(hypothetical protein MTR_1g093980 [Medicago truncatula])	None
MTR_1g019510	29.9241	4.90324	3.00976e-06	0.000305133	yes	up	0.77	19.3867	0.25	1.89	0.17	12.96	26.34	18.86		UDP-glucosyltransferase family protein	GO:0016758(molecular_function:transferase activity, transferring hexosyl groups); GO:0016740(molecular_function:transferase activity); GO:0050505(molecular_function:hydroquinone glucosyltransferase activity); GO:0016757(molecular_function:transferase activity, transferring glycosyl groups)	K08237	E2.4.1.218		COG1819(S:Function unknown)	XP_003589194.3(hydroquinone glucosyltransferase [Medicago truncatula])	sp|Q9AR73|HQGT_RAUSE(Hydroquinone glucosyltransferase OS=Rauvolfia serpentina OX=4060 GN=AS PE=1 SV=1)	PF00201.18(UDPGT:UDP-glucoronosyl and UDP-glucosyl transferase)
MTR_3g110280	9.15235	3.19414	3.04424e-06	0.000305424	yes	up	1.75	15.7867	1.52	1.83	1.9	17.79	15.86	13.71		glycoside hydrolase family 18 protein	GO:0016787(molecular_function:hydrolase activity); GO:0005975(biological_process:carbohydrate metabolic process); GO:0008061(molecular_function:chitin binding); GO:0004553(molecular_function:hydrolase activity, hydrolyzing O-glycosyl compounds)	K01183	E3.2.1.14	map00520(Amino sugar and nucleotide sugar metabolism)	COG3325(G:Carbohydrate transport and metabolism)	XP_013462046.2(class V chitinase [Medicago truncatula])	sp|O81862|CHIC_ARATH(Class V chitinase OS=Arabidopsis thaliana OX=3702 GN=ChiC PE=1 SV=1)	PF00704.28(Glyco_hydro_18:Glycosyl hydrolases family 18)
MTR_8g009020	0.0320027	-4.96566	3.02777e-06	0.000305889	yes	down	19.51	0.443333	24.34	18.64	15.55	0.23	0.3	0.8		helix loop helix DNA-binding domain protein	GO:0046983(molecular_function:protein dimerization activity); GO:0003677(molecular_function:DNA binding)					RHN38761.1(putative transcription factor bHLH family [Medicago truncatula])	sp|Q9T072|BH025_ARATH(Transcription factor bHLH25 OS=Arabidopsis thaliana OX=3702 GN=BHLH25 PE=2 SV=2)	PF00010.26(HLH:Helix-loop-helix DNA-binding domain)
MTR_5g046110	9.27858	3.2139	3.08857e-06	0.000306688	yes	up	2.31333	21.0333	2.9	2.29	1.75	25.69	19.03	18.38		salicylic acid carboxyl methyltransferase	GO:0008168(molecular_function:methyltransferase activity); GO:0016740(molecular_function:transferase activity); GO:0032259(biological_process:methylation); GO:0008757(molecular_function:S-adenosylmethionine-dependent methyltransferase activity)				ENOG4111GV5(S:Function unknown)	AES97152.1(salicylic acid carboxyl methyltransferase [Medicago truncatula])	sp|Q9AR07|JMT_ARATH(Jasmonate O-methyltransferase OS=Arabidopsis thaliana OX=3702 GN=JMT PE=1 SV=3)	PF03492.15(Methyltransf_7:SAM dependent carboxyl methyltransferase)
MTR_8g076680	30.8376	4.94662	3.08425e-06	0.000307312	yes	up	0.333333	8.50667	0.32	0.33	0.35	11.28	7.66	6.58		epoxide hydrolase	GO:0004301(molecular_function:epoxide hydrolase activity); GO:0003824(molecular_function:catalytic activity); GO:0016787(molecular_function:hydrolase activity)				COG0596(S:Function unknown)	XP_013446375.1(uncharacterized protein LOC25501614 [Medicago truncatula])	sp|I6YGS0|EPHA_MYCTU(Epoxide hydrolase A OS=Mycobacterium tuberculosis (strain ATCC 25618 / H37Rv) OX=83332 GN=ephA PE=1 SV=1)	PF00561.20(Abhydrolase_1:alpha/beta hydrolase fold); PF12697.7(Abhydrolase_6:Alpha/beta hydrolase family); PF12146.8(Hydrolase_4:Serine aminopeptidase, S33); PF06500.11(DUF1100:Alpha/beta hydrolase of unknown function (DUF1100))
MTR_2g048210	0.162478	-2.62168	3.07636e-06	0.000307583	yes	down	22.36	3.65	25.31	20.69	21.08	4.02	2.32	4.61		outer arm dynein light chain 1	GO:0005515(molecular_function:protein binding)				COG4886(S:Function unknown)	XP_003595480.2(187-kDa microtubule-associated protein AIR9 isoform X2 [Medicago truncatula])	sp|F4IIU4|AIR9_ARATH(187-kDa microtubule-associated protein AIR9 OS=Arabidopsis thaliana OX=3702 GN=AIR9 PE=1 SV=1)	PF12799.7(LRR_4:Leucine Rich repeats (2 copies)); PF13855.6(LRR_8:Leucine rich repeat); PF14580.6(LRR_9:Leucine-rich repeat)
MTR_2g100850	3.12356	1.64319	3.12168e-06	0.000307867	yes	up	21.1833	66.1133	21.68	19.83	22.04	63.6	56.42	78.32		clavaminate synthase-like plant protein	GO:0005634(cellular_component:nucleus); GO:0055114(biological_process:oxidation-reduction process); GO:0016491(molecular_function:oxidoreductase activity)				ENOG410XPT7(O:Posttranslational modification, protein turnover, chaperones)	XP_003597673.1(clavaminate synthase-like protein At3g21360 [Medicago truncatula])	sp|Q9LIG0|Y3136_ARATH(Clavaminate synthase-like protein At3g21360 OS=Arabidopsis thaliana OX=3702 GN=At3g21360 PE=1 SV=1)	PF02668.16(TauD:Taurine catabolism dioxygenase TauD, TfdA family)
MTR_8g092890	0.0340779	-4.87502	3.12126e-06	0.000308876	yes	down	5.89667	0.206667	6.43	6.39	4.87	0.23	0.08	0.31		transducin/WD-like repeat-protein	GO:0043666(biological_process:regulation of phosphoprotein phosphatase activity); GO:0019888(molecular_function:protein phosphatase regulator activity); GO:0017137(molecular_function:Rab GTPase binding); GO:0005515(molecular_function:protein binding); GO:0008601(deleted:old GO); GO:0000159(cellular_component:protein phosphatase type 2A complex)	K20241	WDR44, RAB11BP		ENOG410YC12(S:Function unknown); ENOG410XQPJ(S:Function unknown)	XP_003630201.2(uncharacterized protein LOC11436750 isoform X1 [Medicago truncatula])	sp|Q498F0|WDR44_XENLA(WD repeat-containing protein 44 OS=Xenopus laevis OX=8355 GN=wdr44 PE=2 SV=1)	PF00400.32(WD40:WD domain, G-beta repeat); PF17005.5(WD40_like:WD40-like domain); PF16529.5(Ge1_WD40:WD40 region of Ge1, enhancer of mRNA-decapping protein)
MTR_3g464530	0.032928	-4.92454	3.20742e-06	0.000315251	yes	down	11.6733	0.583333	12.3	13.81	8.91	0.31	0.74	0.7		2OG-Fe(II) oxygenase family oxidoreductase	GO:0016491(molecular_function:oxidoreductase activity); GO:0046872(molecular_function:metal ion binding); GO:0055114(biological_process:oxidation-reduction process); GO:0051213(molecular_function:dioxygenase activity); GO:0045543(molecular_function:gibberellin 2-beta-dioxygenase activity)				COG3491(A:RNA processing and modification)	XP_013460280.1(gibberellin 2-beta-dioxygenase 8 [Medicago truncatula])	sp|O49561|G2OX8_ARATH(Gibberellin 2-beta-dioxygenase 8 OS=Arabidopsis thaliana OX=3702 GN=GA2OX8 PE=1 SV=2)	PF03171.20(2OG-FeII_Oxy:2OG-Fe(II) oxygenase superfamily); PF14226.6(DIOX_N:non-haem dioxygenase in morphine synthesis N-terminal)
MTR_4g068670	0.0392545	-4.671	3.23452e-06	0.000316841	yes	down	8.76667	0.333333	7.88	9.53	8.89	0.13	0.42	0.45		long-chain fatty acyl CoA ligase	GO:0102391(molecular_function:decanoate--CoA ligase activity); GO:0003824(molecular_function:catalytic activity); GO:0004467(molecular_function:long-chain fatty acid-CoA ligase activity); GO:0001676(biological_process:long-chain fatty acid metabolic process); GO:0003996(molecular_function:acyl-CoA ligase activity); GO:0016874(molecular_function:ligase activity)	K01897	ACSL, fadD	map04146(Peroxisome); map00071(Fatty acid degradation); map00061(Fatty acid biosynthesis); map04714(Thermogenesis)	COG1022(S:Function unknown)	XP_013456329.1(long chain acyl-CoA synthetase 2 [Medicago truncatula])	sp|Q9XIA9|LACS2_ARATH(Long chain acyl-CoA synthetase 2 OS=Arabidopsis thaliana OX=3702 GN=LACS2 PE=2 SV=1)	PF00501.28(AMP-binding:AMP-binding enzyme); PF13193.6(AMP-binding_C:AMP-binding enzyme C-terminal domain)
MTR_1g069470	0.0461299	-4.43815	3.28999e-06	0.000316921	yes	down	13.2033	0.583333	18.35	11.95	9.31	0.74	0.63	0.38		LRR receptor-like kinase family protein	GO:0006468(biological_process:protein phosphorylation); GO:0016020(cellular_component:membrane); GO:0033612(molecular_function:receptor serine/threonine kinase binding); GO:0016310(biological_process:phosphorylation); GO:0016021(cellular_component:integral component of membrane); GO:0004672(molecular_function:protein kinase activity); GO:0016301(molecular_function:kinase activity); GO:0000166(mol…				COG4886(S:Function unknown)	KEH42461.1(LRR receptor-like kinase family protein [Medicago truncatula])	sp|Q9M0G7|MIK1_ARATH(MDIS1-interacting receptor like kinase 1 OS=Arabidopsis thaliana OX=3702 GN=MIK1 PE=1 SV=1)	PF00069.25(Pkinase:Protein kinase domain); PF13855.6(LRR_8:Leucine rich repeat); PF07714.17(Pkinase_Tyr:Protein tyrosine kinase); PF12799.7(LRR_4:Leucine Rich repeats (2 copies)); PF08263.12(LRRNT_2:Leucine rich repeat N-terminal domain)
MTR_2g009390	3.62133	1.85652	3.24704e-06	0.000316996	yes	up	142.96	517.373	132.52	144.04	152.32	519.36	451.25	581.51		FKBP-type peptidyl-prolyl cis-trans isomerase	GO:0005737(cellular_component:cytoplasm); GO:0000394(biological_process:RNA splicing, via endonucleolytic cleavage and ligation); GO:0016853(molecular_function:isomerase activity); GO:0005829(cellular_component:cytosol); GO:0000413(biological_process:protein peptidyl-prolyl isomerization); GO:0003755(molecular_function:peptidyl-prolyl cis-trans isomerase activity); GO:0061077(biological_process:c…	K01802	E5.2.1.8		COG0545(O:Posttranslational modification, protein turnover, chaperones)	XP_003593250.1(peptidyl-prolyl cis-trans isomerase FKBP12 [Medicago truncatula])	sp|O04287|FKB12_VICFA(Peptidyl-prolyl cis-trans isomerase FKBP12 OS=Vicia faba OX=3906 GN=FKBP12 PE=1 SV=1)	PF00254.28(FKBP_C:FKBP-type peptidyl-prolyl cis-trans isomerase)
MTR_4g065150	0.176521	-2.50209	3.27516e-06	0.000317603	yes	down	47.1967	8.42667	53.61	45.58	42.4	9.84	5.63	9.81		DUF1680 domain protein	GO:0003824(molecular_function:catalytic activity); GO:0046556(molecular_function:alpha-L-arabinofuranosidase activity); GO:0046373(biological_process:L-arabinose metabolic process)	K09955	K09955		COG3533(S:Function unknown)	XP_003606745.2(uncharacterized protein LOC11412462 isoform X2 [Medicago truncatula])		PF07944.12(Glyco_hydro_127:Beta-L-arabinofuranosidase, GH127)
MTR_1g034360	0.0591283	-4.08001	3.28739e-06	0.000317726	yes	down	23.6167	1.36667	29.77	24.84	16.24	1.94	1.07	1.09		long-chain fatty acyl CoA ligase	GO:0102391(molecular_function:decanoate--CoA ligase activity); GO:0003824(molecular_function:catalytic activity); GO:0004467(molecular_function:long-chain fatty acid-CoA ligase activity); GO:0001676(biological_process:long-chain fatty acid metabolic process); GO:0003996(molecular_function:acyl-CoA ligase activity); GO:0016874(molecular_function:ligase activity)	K01897	ACSL, fadD	map04146(Peroxisome); map00071(Fatty acid degradation); map00061(Fatty acid biosynthesis); map04714(Thermogenesis)	COG1022(I:Lipid transport and metabolism)	XP_013466729.1(long chain acyl-CoA synthetase 2 [Medicago truncatula])	sp|Q9XIA9|LACS2_ARATH(Long chain acyl-CoA synthetase 2 OS=Arabidopsis thaliana OX=3702 GN=LACS2 PE=2 SV=1)	PF00501.28(AMP-binding:AMP-binding enzyme); PF13193.6(AMP-binding_C:AMP-binding enzyme C-terminal domain)
MTR_4g471590	0.167388	-2.57873	3.27034e-06	0.000318199	yes	down	47.89	7.96667	37.32	46.04	60.31	8.34	7.08	8.48		GATA type zinc finger transcription factor family protein	GO:0043565(molecular_function:sequence-specific DNA binding); GO:0003700(molecular_function:transcription factor activity, sequence-specific DNA binding); GO:0005634(cellular_component:nucleus); GO:0006355(biological_process:regulation of transcription, DNA-templated); GO:0008270(molecular_function:zinc ion binding); GO:0003677(molecular_function:DNA binding); GO:0046872(molecular_function:metal …				COG5641(S:Function unknown)	XP_003607047.1(GATA transcription factor 7 isoform X2 [Medicago truncatula])	sp|Q9FH57|GATA5_ARATH(GATA transcription factor 5 OS=Arabidopsis thaliana OX=3702 GN=GATA5 PE=2 SV=1)	PF00320.27(GATA:GATA zinc finger)
MTR_1g050640	5.39605	2.4319	3.46647e-06	0.000319081	yes	up	59.3267	316.263	54.99	53.87	69.12	372.65	282.23	293.91		peptidase inhibitor I9	GO:0016787(molecular_function:hydrolase activity); GO:0008233(molecular_function:peptidase activity); GO:0043086(biological_process:negative regulation of catalytic activity); GO:0006661(biological_process:phosphatidylinositol biosynthetic process)					XP_003590254.1(subtilisin-like protease SBT3.17 [Medicago truncatula])	sp|Q9C7U8|SBT3H_ARATH(Subtilisin-like protease SBT3.17 OS=Arabidopsis thaliana OX=3702 GN=SBT3.17 PE=3 SV=1)	PF05922.16(Inhibitor_I9:Peptidase inhibitor I9)
MTR_7g104330	10.8181	3.43538	3.46642e-06	0.000320092	yes	up	1.81333	19.15	1.69	2.01	1.74	23.14	20.26	14.05		purple acid phosphatase superfamily protein	GO:0016311(biological_process:dephosphorylation); GO:0016787(molecular_function:hydrolase activity); GO:0016021(cellular_component:integral component of membrane); GO:0046872(molecular_function:metal ion binding); GO:0003993(molecular_function:acid phosphatase activity)				COG1409(S:Function unknown)	XP_003625794.1(purple acid phosphatase 22 [Medicago truncatula])	sp|Q8S340|PPA22_ARATH(Purple acid phosphatase 22 OS=Arabidopsis thaliana OX=3702 GN=PAP22 PE=2 SV=1)	PF00149.28(Metallophos:Calcineurin-like phosphoesterase); PF16656.5(Pur_ac_phosph_N:Purple acid Phosphatase, N-terminal domain); PF14008.6(Metallophos_C:Iron/zinc purple acid phosphatase-like protein C)
MTR_6g092540	0.106609	-3.2296	3.37025e-06	0.000320394	yes	down	98.5533	10.3033	124.24	107.78	63.64	9.65	11.1	10.16		MYB-like transcription factor family protein	GO:0005634(cellular_component:nucleus); GO:0008270(molecular_function:zinc ion binding); GO:0003676(molecular_function:nucleic acid binding); GO:0003677(molecular_function:DNA binding)				ENOG410YK2X(K:Transcription)	XP_003620926.1(transcription factor MYBS3 [Medicago truncatula])	sp|Q9LVS0|KUA1_ARATH(Transcription factor KUA1 OS=Arabidopsis thaliana OX=3702 GN=KUA1 PE=1 SV=1)	PF00249.31(Myb_DNA-binding:Myb-like DNA-binding domain)
MTR_5g034980	3.92932	1.97428	3.33834e-06	0.000320513	yes	up	29.0767	99.7133	23.08	40.76	23.39	115.84	90.81	92.49		nodulin MtN21/EamA-like transporter family protein	GO:0022857(molecular_function:transmembrane transporter activity); GO:0016020(cellular_component:membrane); GO:0016021(cellular_component:integral component of membrane); GO:0055085(biological_process:transmembrane transport); GO:0005886(cellular_component:plasma membrane)				ENOG41114N0(S:Function unknown)	XP_003613292.1(WAT1-related protein At3g28050 [Medicago truncatula])	sp|Q94JU2|WTR18_ARATH(WAT1-related protein At3g28050 OS=Arabidopsis thaliana OX=3702 GN=At3g28050 PE=2 SV=1)	PF00892.20(EamA:EamA-like transporter family)
MTR_1g023700	28.3876	4.82719	3.36154e-06	0.000320618	yes	up	0.633333	18.1433	0.44	0.71	0.75	9.67	22.32	22.44		cytochrome P450 family 71 protein	GO:0004497(molecular_function:monooxygenase activity); GO:0016705(molecular_function:oxidoreductase activity, acting on paired donors, with incorporation or reduction of molecular oxygen); GO:0020037(molecular_function:heme binding); GO:0016021(cellular_component:integral component of membrane); GO:0016020(cellular_component:membrane); GO:0005506(molecular_function:iron ion binding); GO:0046872(m…				COG2124(K:Transcription)	XP_003589391.2(cytochrome P450 83B1 [Medicago truncatula])	sp|O65782|C83B1_ARATH(Cytochrome P450 83B1 OS=Arabidopsis thaliana OX=3702 GN=CYP83B1 PE=1 SV=1)	PF00067.22(p450:Cytochrome P450)
MTR_4g117040	40.1046	5.3257	3.46174e-06	0.000320681	yes	up	0.27	24.86	0.43	0.09	0.29	22.66	23.81	28.11		cysteine-rich RLK (receptor-like kinase) protein	GO:0006468(biological_process:protein phosphorylation); GO:0016301(molecular_function:kinase activity); GO:0005975(biological_process:carbohydrate metabolic process); GO:0016310(biological_process:phosphorylation); GO:0016021(cellular_component:integral component of membrane); GO:0016020(cellular_component:membrane); GO:0016740(molecular_function:transferase activity); GO:0008061(molecular_functi…	K04733	IRAK4		COG3325(G:Carbohydrate transport and metabolism)	XP_013458150.1(cysteine-rich receptor-like protein kinase 10 [Medicago truncatula])	sp|Q9LW83|CE101_ARATH(G-type lectin S-receptor-like serine/threonine-protein kinase CES101 OS=Arabidopsis thaliana OX=3702 GN=CES101 PE=2 SV=2)	PF00704.28(Glyco_hydro_18:Glycosyl hydrolases family 18); PF00069.25(Pkinase:Protein kinase domain); PF07714.17(Pkinase_Tyr:Protein tyrosine kinase)
MTR_8g071000	0.0765541	-3.70738	3.35118e-06	0.000320684	yes	down	4.66	0.35	5.63	4.35	4	0.25	0.41	0.39		Sec14p-like phosphatidylinositol transfer family protein					ENOG410XRSQ(S:Function unknown)	XP_013446269.1(phosphatidylinositol/phosphatidylcholine transfer protein SFH13 isoform X1 [Medicago truncatula])	sp|Q501H5|SFH13_ARATH(Phosphatidylinositol/phosphatidylcholine transfer protein SFH13 OS=Arabidopsis thaliana OX=3702 GN=SFH13 PE=2 SV=1)	PF00650.20(CRAL_TRIO:CRAL/TRIO domain); PF03765.15(CRAL_TRIO_N:CRAL/TRIO, N-terminal domain)
MTR_4g095018	0.252903	-1.98334	3.42357e-06	0.000321251	yes	down	21.9	5.45333	21.96	20.22	23.52	5.6	5.4	5.36		carbohydrate-binding protein of the ER protein	GO:0006468(biological_process:protein phosphorylation); GO:0016021(cellular_component:integral component of membrane); GO:0016020(cellular_component:membrane); GO:0004674(molecular_function:protein serine/threonine kinase activity); GO:0004672(molecular_function:protein kinase activity); GO:0005524(molecular_function:ATP binding)	K04733	IRAK4		COG0515(T:Signal transduction mechanisms)	KEH31503.1(carbohydrate-binding protein of the ER protein [Medicago truncatula])	sp|O22187|Y2232_ARATH(Probable receptor-like protein kinase At2g23200 OS=Arabidopsis thaliana OX=3702 GN=At2g23200 PE=3 SV=1)	PF12819.7(Malectin_like:Malectin-like domain); PF07714.17(Pkinase_Tyr:Protein tyrosine kinase); PF00069.25(Pkinase:Protein kinase domain); PF11721.8(Malectin:Malectin domain)
MTR_5g055680	454.219	8.82725	3.45751e-06	0.000321316	yes	up	0.353333	160.407	0.51	0.55	0	195.48	186.96	98.78		flavonol synthase/flavanone 3-hydroxylase	GO:0102805(molecular_function:codeine O-demethylase activity); GO:0102804(molecular_function:oripavine 6-O-demethylase activity); GO:0102803(molecular_function:thebane O-demethylase activity); GO:0102802(molecular_function:thebaine 6-O-demethylase activity); GO:0050589(molecular_function:leucocyanidin oxygenase activity); GO:0032259(biological_process:methylation); GO:0008168(molecular_function:m…				COG3491(S:Function unknown)	XP_024639313.1(protein SRG1 [Medicago truncatula])	sp|Q39224|SRG1_ARATH(Protein SRG1 OS=Arabidopsis thaliana OX=3702 GN=SRG1 PE=2 SV=1)	PF03171.20(2OG-FeII_Oxy:2OG-Fe(II) oxygenase superfamily); PF14226.6(DIOX_N:non-haem dioxygenase in morphine synthesis N-terminal)
MTR_2g096010	0.196816	-2.34508	3.4357e-06	0.000321349	yes	down	9.31	1.84667	9.87	9.04	9.02	1.71	1.31	2.52		P-loop nucleoside triphosphate hydrolase superfamily protein	GO:0016787(molecular_function:hydrolase activity); GO:0008574(molecular_function:ATP-dependent microtubule motor activity, plus-end-directed); GO:0008017(molecular_function:microtubule binding); GO:0007018(biological_process:microtubule-based movement); GO:0000166(molecular_function:nucleotide binding); GO:0005524(molecular_function:ATP binding); GO:0016887(molecular_function:ATPase activity); GO…	K10398	KIF11, EG5		COG5059(Z:Cytoskeleton)	AES67545.2(P-loop nucleoside triphosphate hydrolase superfamily protein [Medicago truncatula])	sp|Q9LZU5|KN5D_ARATH(Kinesin-like protein KIN-5D OS=Arabidopsis thaliana OX=3702 GN=KIN5D PE=3 SV=1)	PF00225.23(Kinesin:Kinesin motor domain); PF16796.5(Microtub_bd:Microtubule binding)
MTR_3g466770	0.109325	-3.1933	3.41684e-06	0.00032166	yes	down	195.473	22.3567	188.26	186.2	211.96	22.39	27.16	17.52		hypothetical protein	GO:0003964(molecular_function:RNA-directed DNA polymerase activity); GO:0016301(molecular_function:kinase activity); GO:0003676(molecular_function:nucleic acid binding)					KEH34459.1(hypothetical protein MTR_3g466770 [Medicago truncatula])	None
MTR_4g086260	8.93945	3.16019	3.40799e-06	0.000321872	yes	up	10.7133	97.1867	8.86	12.99	10.29	64.93	90.83	135.8		EF hand calcium-binding family protein	GO:0005509(molecular_function:calcium ion binding); GO:0005739(cellular_component:mitochondrion)	K13448	CML	map04626(Plant-pathogen interaction)	COG5126(S:Function unknown)	XP_003607987.2(calmodulin-like protein 1 [Medicago truncatula])	sp|Q9ZQE6|CML30_ARATH(Calmodulin-like protein 30 OS=Arabidopsis thaliana OX=3702 GN=CML30 PE=2 SV=1)	PF00036.32(EF-hand_1:EF hand); PF13202.6(EF-hand_5:EF hand); PF13833.6(EF-hand_8:EF-hand domain pair); PF13405.6(EF-hand_6:EF-hand domain); PF13499.6(EF-hand_7:EF-hand domain pair); PF10591.9(SPARC_Ca_bdg:Secreted protein acidic and rich in cysteine Ca binding region); PF12763.7(EF-hand_4:Cytoskeletal-regulatory complex EF hand)
MTR_1g088660	13.4498	3.74951	3.39916e-06	0.000322087	yes	up	5.43	70.66	5.38	5.34	5.57	71.05	92.14	48.79		E3 ubiquitin-protein ligase BAH1-like protein, putative	GO:0046872(molecular_function:metal ion binding); GO:0016874(molecular_function:ligase activity)	K16275	BAH, NLA		ENOG4110S99(O:Posttranslational modification, protein turnover, chaperones)	XP_003591544.1(E3 ubiquitin-protein ligase BAH1 isoform X1 [Medicago truncatula])	sp|Q9SRX9|BAH1_ARATH(E3 ubiquitin-protein ligase BAH1 OS=Arabidopsis thaliana OX=3702 GN=BAH1 PE=1 SV=1)	PF13920.6(zf-C3HC4_3:Zinc finger, C3HC4 type (RING finger)); PF13445.6(zf-RING_UBOX:RING-type zinc-finger); PF00097.25(zf-C3HC4:Zinc finger, C3HC4 type (RING finger)); PF13639.6(zf-RING_2:Ring finger domain); PF14634.6(zf-RING_5:zinc-RING finger domain); PF15227.6(zf-C3HC4_4:zinc finger of C3HC4-type, RING); PF03105.19(SPX:SPX domain); PF13923.6(zf-C3HC4_2:Zinc finger, C3HC4 type (RING finger))
MTR_8g070880	0.118332	-3.07908	3.45592e-06	0.000322201	yes	down	200.18	26.03	229.08	173.07	198.39	21.94	17.83	38.32		LRR receptor-like kinase	GO:0006468(biological_process:protein phosphorylation); GO:0016301(molecular_function:kinase activity); GO:0016310(biological_process:phosphorylation); GO:0016021(cellular_component:integral component of membrane); GO:0016020(cellular_component:membrane); GO:0016740(molecular_function:transferase activity); GO:0000166(molecular_function:nucleotide binding); GO:0004674(molecular_function:protein s…				COG0515(S:Function unknown)	XP_013446242.1(probable leucine-rich repeat receptor-like protein kinase At5g49770 [Medicago truncatula])	sp|Q9LT96|Y5977_ARATH(Probable leucine-rich repeat receptor-like protein kinase At5g49770 OS=Arabidopsis thaliana OX=3702 GN=At5g49770 PE=1 SV=1)	PF07714.17(Pkinase_Tyr:Protein tyrosine kinase); PF00069.25(Pkinase:Protein kinase domain); PF13855.6(LRR_8:Leucine rich repeat); PF12799.7(LRR_4:Leucine Rich repeats (2 copies)); PF08263.12(LRRNT_2:Leucine rich repeat N-terminal domain)
MTR_1g013050	3.8961	1.96203	3.54207e-06	0.000325008	yes	up	37.35	144.787	37.66	36.45	37.94	162.19	114.96	157.21		aspartate aminotransferase	GO:0004069(molecular_function:L-aspartate:2-oxoglutarate aminotransferase activity); GO:0003824(molecular_function:catalytic activity); GO:0006520(biological_process:cellular amino acid metabolic process); GO:0016740(molecular_function:transferase activity); GO:0008483(molecular_function:transaminase activity); GO:0009058(biological_process:biosynthetic process); GO:0030170(molecular_function:pyr…	K00811	ASP5	map00220(Arginine biosynthesis); map00270(Cysteine and methionine metabolism); map00330(Arginine and proline metabolism); map00950(Isoquinoline alkaloid biosynthesis); map00250(Alanine, aspartate and glutamate metabolism); map00360(Phenylalanine metabolism); map00350(Tyrosine metabolism); map00960(Tropane, piperidine and pyridine alkaloid biosynthesis); map00400(Phenylalanine, tyrosine and trypto…	COG1448(T:Signal transduction mechanisms)	XP_013465824.1(aspartate aminotransferase P2, mitochondrial isoform X1 [Medicago truncatula])	sp|P26563|AATM_LUPAN(Aspartate aminotransferase P2, mitochondrial (Fragment) OS=Lupinus angustifolius OX=3871 PE=2 SV=1)	PF00155.21(Aminotran_1_2:Aminotransferase class I and II)
MTR_5g020020	0.141885	-2.81721	3.5626e-06	0.00032586	yes	down	77.0933	11.6533	74.02	78.61	78.65	7.99	8.97	18		cytochrome P450 family protein	GO:0016020(cellular_component:membrane); GO:0004497(molecular_function:monooxygenase activity); GO:0010268(biological_process:brassinosteroid homeostasis); GO:0020037(molecular_function:heme binding); GO:0016132(biological_process:brassinosteroid biosynthetic process); GO:0016021(cellular_component:integral component of membrane); GO:0016705(molecular_function:oxidoreductase activity, acting on p…	K09587	CYP90B1, DWF4	map00905(Brassinosteroid biosynthesis)	COG2124(L:Replication, recombination and repair)	XP_003611982.2(cytochrome P450 90B1 [Medicago truncatula])	sp|O64989|C90B1_ARATH(Cytochrome P450 90B1 OS=Arabidopsis thaliana OX=3702 GN=CYP90B1 PE=1 SV=2)	PF00067.22(p450:Cytochrome P450)
MTR_3g450310	534.082	9.06092	3.5847e-06	0.000326851	yes	up	0.0466667	30.11	0.14	0	0	47.37	23.56	19.4		myb-like DNA-binding domain, shaqkyf class protein	GO:0005634(cellular_component:nucleus); GO:0016021(cellular_component:integral component of membrane); GO:0003677(molecular_function:DNA binding)				ENOG410ZNMQ(S:Function unknown)	KEH33664.1(myb-like DNA-binding domain, shaqkyf class protein [Medicago truncatula])	sp|Q700D9|MYBF_ARATH(Putative Myb family transcription factor At1g14600 OS=Arabidopsis thaliana OX=3702 GN=At1g14600 PE=2 SV=2)	PF00249.31(Myb_DNA-binding:Myb-like DNA-binding domain)
MTR_0275s0010	0.295123	-1.76061	3.60253e-06	0.000327446	yes	down	70.5	20.6033	74.37	64.47	72.66	18.65	20.75	22.41		glucose-6-phosphate 1-dehydrogenase	GO:0050661(molecular_function:NADP binding); GO:0016614(molecular_function:oxidoreductase activity, acting on CH-OH group of donors); GO:0004345(molecular_function:glucose-6-phosphate dehydrogenase activity); GO:0006098(biological_process:pentose-phosphate shunt); GO:0006006(biological_process:glucose metabolic process); GO:0055114(biological_process:oxidation-reduction process)	K00036	G6PD, zwf	map00480(Glutathione metabolism); map00030(Pentose phosphate pathway)	COG0364(G:Carbohydrate transport and metabolism)	KEH16215.1(glucose-6-phosphate 1-dehydrogenase, partial [Medicago truncatula])	sp|Q43839|G6PDC_SOLTU(Glucose-6-phosphate 1-dehydrogenase, chloroplastic OS=Solanum tuberosum OX=4113 PE=1 SV=1)	PF02781.16(G6PD_C:Glucose-6-phosphate dehydrogenase, C-terminal domain); PF00479.22(G6PD_N:Glucose-6-phosphate dehydrogenase, NAD binding domain)
MTR_4g097380	218.202	7.76952	3.61474e-06	0.000327529	yes	up	0.263333	57.24	0.16	0.44	0.19	86.77	59	25.95		four ACT domain ACT domain protein which protein	GO:0008773(molecular_function:[protein-PII] uridylyltransferase activity)				ENOG410Y9V6(S:Function unknown)	XP_003608551.2(ACT domain-containing protein ACR1 [Medicago truncatula])	sp|Q9FHP1|ACR1_ARATH(ACT domain-containing protein ACR1 OS=Arabidopsis thaliana OX=3702 GN=ACR1 PE=2 SV=1)	PF01842.25(ACT:ACT domain); PF13291.6(ACT_4:ACT domain); PF13740.6(ACT_6:ACT domain)
MTR_1g096530	0.00652285	-7.26028	3.63469e-06	0.000328311	yes	down	54.83	0.356667	56.28	55.15	53.06	0.88	0	0.19		sequence-specific DNA binding transcription factors;transcription regulators [Source:Projected from Arabidopsis thaliana (AT2G47270) TAIR;Acc:AT2G47270]	GO:0046983(molecular_function:protein dimerization activity)				ENOG4111CN7(K:Transcription)	KEH43563.1(hypothetical protein MTR_1g096530 [Medicago truncatula])	sp|O22901|BH151_ARATH(Transcription factor UPBEAT1 OS=Arabidopsis thaliana OX=3702 GN=UPB1 PE=2 SV=1)
MTR_6g046440	0.171849	-2.54079	3.65795e-06	0.000328366	yes	down	13.48	2.29667	16.11	14.47	9.86	2.47	1.94	2.48		disease resistance protein RGA4	GO:0016787(molecular_function:hydrolase activity); GO:0043531(molecular_function:ADP binding)					AES75531.2(disease resistance protein RGA4 [Medicago truncatula])	sp|Q7XA42|RGA1_SOLBU(Putative disease resistance protein RGA1 OS=Solanum bulbocastanum OX=147425 GN=RGA1 PE=2 SV=2)	PF00931.22(NB-ARC:NB-ARC domain); PF18052.1(Rx_N:Rx N-terminal domain); PF12799.7(LRR_4:Leucine Rich repeats (2 copies)); PF13855.6(LRR_8:Leucine rich repeat); PF13191.6(AAA_16:AAA ATPase domain); PF13401.6(AAA_22:AAA domain)
MTR_8g106700	4.67283	2.2243	3.65116e-06	0.000328774	yes	up	13.69	56.4	12.85	13.18	15.04	56.53	55.95	56.72		GTP-binding elongation factor Tu family protein	GO:0006414(biological_process:translational elongation); GO:0005829(cellular_component:cytosol); GO:0003924(molecular_function:GTPase activity); GO:0006412(biological_process:translation); GO:0018444(cellular_component:translation release factor complex); GO:0003746(molecular_function:translation elongation factor activity); GO:0003747(molecular_function:translation release factor activity); GO:0…	K03267	ERF3, GSPT	map03015(mRNA surveillance pathway)	COG5256(J:Translation, ribosomal structure and biogenesis)	XP_003631062.1(eukaryotic peptide chain release factor GTP-binding subunit ERF3A isoform X1 [Medicago truncatula])	sp|Q8R050|ERF3A_MOUSE(Eukaryotic peptide chain release factor GTP-binding subunit ERF3A OS=Mus musculus OX=10090 GN=Gspt1 PE=1 SV=2)	PF00009.27(GTP_EFTU:Elongation factor Tu GTP binding domain); PF03143.17(GTP_EFTU_D3:Elongation factor Tu C-terminal domain); PF03144.25(GTP_EFTU_D2:Elongation factor Tu domain 2)
MTR_5g037950	96.8523	6.59771	3.69467e-06	0.000329621	yes	up	0.36	36.5267	0.64	0.21	0.23	20.63	24.21	64.74		thioredoxin	GO:0005623(cellular_component:cell); GO:0045454(biological_process:cell redox homeostasis); GO:0015035(molecular_function:protein disulfide oxidoreductase activity); GO:0006662(biological_process:glycerol ether metabolic process); GO:0055114(biological_process:oxidation-reduction process); GO:0016491(molecular_function:oxidoreductase activity)	K03671	trxA		COG0526(O:Posttranslational modification, protein turnover, chaperones)	XP_003613549.1(thioredoxin H2 [Medicago truncatula])	sp|Q38879|TRXH2_ARATH(Thioredoxin H2 OS=Arabidopsis thaliana OX=3702 GN=TRX2 PE=2 SV=2)	PF00085.20(Thioredoxin:Thioredoxin); PF13098.6(Thioredoxin_2:Thioredoxin-like domain); PF13905.6(Thioredoxin_8:Thioredoxin-like); PF14595.6(Thioredoxin_9:Thioredoxin); PF08534.10(Redoxin:Redoxin); PF04756.13(OST3_OST6:OST3 / OST6 family, transporter family); PF13899.6(Thioredoxin_7:Thioredoxin-like); PF13728.6(TraF:F plasmid transfer operon protein)
MTR_3g016200	212.28	7.72983	3.68462e-06	0.00032974	yes	up	4.63333	950.103	9.97	2.55	1.38	1007.34	874.77	968.2		transmembrane protein, putative	GO:0016021(cellular_component:integral component of membrane)					AES68854.1(transmembrane protein, putative [Medicago truncatula])	None
MTR_2g029860	10.77	3.42895	3.76168e-06	0.00033457	yes	up	3.39333	35.73	4.67	3.05	2.46	45.06	30.63	31.5		peroxidase family protein	GO:0020037(molecular_function:heme binding); GO:0006979(biological_process:response to oxidative stress); GO:0098869(biological_process:cellular oxidant detoxification); GO:0005576(cellular_component:extracellular region); GO:0042744(biological_process:hydrogen peroxide catabolic process); GO:0046872(molecular_function:metal ion binding); GO:0004601(molecular_function:peroxidase activity); GO:005…	K00430	E1.11.1.7	map00940(Phenylpropanoid biosynthesis)		XP_003594498.1(peroxidase 15 [Medicago truncatula])	sp|Q9LEH3|PER15_IPOBA(Peroxidase 15 OS=Ipomoea batatas OX=4120 GN=pod PE=1 SV=1)	PF00141.23(peroxidase:Peroxidase)
MTR_3g057800	109.199	6.77082	3.80008e-06	0.000336952	yes	up	0.0233333	2.95333	0.04	0.03	0	3	3.11	2.75		cytochrome P450 family 71 protein	GO:0004497(molecular_function:monooxygenase activity); GO:0016020(cellular_component:membrane); GO:0020037(molecular_function:heme binding); GO:0016709(molecular_function:oxidoreductase activity, acting on paired donors, with incorporation or reduction of molecular oxygen, NAD(P)H as one donor, and incorporation of one atom of oxygen); GO:0016021(cellular_component:integral component of membrane)…				COG2124(S:Function unknown)	XP_003600316.2(cytochrome P450 71D10 [Medicago truncatula])	sp|O48923|C71DA_SOYBN(Cytochrome P450 71D10 OS=Glycine max OX=3847 GN=CYP71D10 PE=2 SV=1)	PF00067.22(p450:Cytochrome P450)
MTR_3g099150	0.235165	-2.08826	3.90552e-06	0.000338032	yes	down	19.3633	4.53667	23.77	16.69	17.63	4.41	3.77	5.43		nodulin-like/MFS transporter	GO:0016021(cellular_component:integral component of membrane); GO:0016020(cellular_component:membrane)				ENOG410Y8WV(S:Function unknown); ENOG41105J2(S:Function unknown)	XP_003602802.1(protein NUCLEAR FUSION DEFECTIVE 4 [Medicago truncatula])	sp|F4I9E1|NFD4_ARATH(Protein NUCLEAR FUSION DEFECTIVE 4 OS=Arabidopsis thaliana OX=3702 GN=NFD4 PE=3 SV=1)	PF06813.13(Nodulin-like:Nodulin-like); PF07690.16(MFS_1:Major Facilitator Superfamily)
MTR_4g109090	0.309823	-1.69048	3.92205e-06	0.000338452	yes	down	24.13	7.51	23.92	22.24	26.23	7.1	7.19	8.24		cyclin-dependent kinase	GO:0006468(biological_process:protein phosphorylation); GO:0016310(biological_process:phosphorylation); GO:0005634(cellular_component:nucleus); GO:0016301(molecular_function:kinase activity); GO:0016740(molecular_function:transferase activity); GO:0004672(molecular_function:protein kinase activity); GO:0004693(molecular_function:cyclin-dependent protein serine/threonine kinase activity); GO:00055…				ENOG410XPIR(S:Function unknown)	XP_013457938.1(protein IMPAIRED IN BABA-INDUCED STERILITY 1 [Medicago truncatula])	sp|F4ICB6|IBS1_ARATH(Protein IMPAIRED IN BABA-INDUCED STERILITY 1 OS=Arabidopsis thaliana OX=3702 GN=IBS1 PE=3 SV=1)	PF00069.25(Pkinase:Protein kinase domain); PF07714.17(Pkinase_Tyr:Protein tyrosine kinase); PF14531.6(Kinase-like:Kinase-like)
MTR_4g080090	3.65528	1.86998	3.90393e-06	0.000338905	yes	up	97.9833	360.407	110.99	90.53	92.43	396.17	315.98	369.07		multiprotein bridging factor 1b-like protein	GO:0043565(molecular_function:sequence-specific DNA binding); GO:0003677(molecular_function:DNA binding)	K03627	MBF1		COG1813(K:Transcription)	XP_003607599.1(multiprotein-bridging factor 1b [Medicago truncatula])	sp|Q9LXT3|MBF1B_ARATH(Multiprotein-bridging factor 1b OS=Arabidopsis thaliana OX=3702 GN=MBF1B PE=2 SV=1)	PF08523.10(MBF1:Multiprotein bridging factor 1); PF01381.22(HTH_3:Helix-turn-helix)
MTR_4g079860	8.29286	3.05187	3.89914e-06	0.000339506	yes	up	0.783333	6.58333	0.92	0.77	0.66	5.2	4.94	9.61		phosphoenolpyruvate carboxylase	GO:0003824(molecular_function:catalytic activity); GO:0005829(cellular_component:cytosol); GO:0008964(molecular_function:phosphoenolpyruvate carboxylase activity); GO:0048046(cellular_component:apoplast); GO:0048366(biological_process:leaf development); GO:0006099(biological_process:tricarboxylic acid cycle); GO:0015977(biological_process:carbon fixation); GO:0016829(molecular_function:lyase acti…	K01595	ppc	map00620(Pyruvate metabolism); map00710(Carbon fixation in photosynthetic organisms)	COG2352(C:Energy production and conversion)	XP_003607582.1(phosphoenolpyruvate carboxylase isoform X1 [Medicago truncatula])	sp|P29196|CAPP_SOLTU(Phosphoenolpyruvate carboxylase OS=Solanum tuberosum OX=4113 GN=PPC1 PE=2 SV=2)	PF00311.17(PEPcase:Phosphoenolpyruvate carboxylase); PF14010.6(PEPcase_2:Phosphoenolpyruvate carboxylase)
MTR_6g004780	4.46151	2.15753	3.89348e-06	0.000340034	yes	up	7.79333	34.5433	8.29	6.39	8.7	38.51	27.91	37.21		sucrase/ferredoxin family protein	GO:0016787(molecular_function:hydrolase activity); GO:0016021(cellular_component:integral component of membrane); GO:0016020(cellular_component:membrane)				ENOG410ZGFF(S:Function unknown)	XP_013450758.2(altered inheritance of mitochondria protein 32 [Medicago truncatula])	sp|Q6BPT6|AIM32_DEBHA(Altered inheritance of mitochondria protein 32 OS=Debaryomyces hansenii (strain ATCC 36239 / CBS 767 / JCM 1990 / NBRC 0083 / IGC 2968) OX=284592 GN=AIM32 PE=3 SV=2)	PF06999.12(Suc_Fer-like:Sucrase/ferredoxin-like)
MTR_4g045887	0.00346958	-8.17102	3.84684e-06	0.000340059	yes	down	15.01	0.05	17.22	16.93	10.88	0.15	0	0		copper amine oxidase, enzyme domain protein	GO:0052593(molecular_function:tryptamine:oxygen oxidoreductase (deaminating) activity); GO:0005507(molecular_function:copper ion binding); GO:0052597(molecular_function:diamine oxidase activity); GO:0009308(biological_process:amine metabolic process); GO:0052595(molecular_function:aliphatic-amine oxidase activity); GO:0052594(molecular_function:aminoacetone:oxygen oxidoreductase(deaminating) acti…	K00276	AOC3, AOC2, tynA	map00260(Glycine, serine and threonine metabolism); map00960(Tropane, piperidine and pyridine alkaloid biosynthesis); map00950(Isoquinoline alkaloid biosynthesis); map00360(Phenylalanine metabolism); map00350(Tyrosine metabolism); map00410(beta-Alanine metabolism)	COG3733(Q:Secondary metabolites biosynthesis, transport and catabolism)	XP_013455559.1(primary amine oxidase [Medicago truncatula])	sp|Q43077|AMO_PEA(Primary amine oxidase OS=Pisum sativum OX=3888 PE=1 SV=1)	PF01179.20(Cu_amine_oxid:Copper amine oxidase, enzyme domain); PF02728.16(Cu_amine_oxidN3:Copper amine oxidase, N3 domain); PF02727.16(Cu_amine_oxidN2:Copper amine oxidase, N2 domain)
MTR_6g488050	0.00980662	-6.67203	3.89087e-06	0.000340833	yes	down	14.8967	0.13	18.22	14.61	11.86	0.22	0.17	0		bark storage-like protein	GO:0016787(molecular_function:hydrolase activity); GO:0016021(cellular_component:integral component of membrane); GO:0016798(molecular_function:hydrolase activity, acting on glycosyl bonds); GO:0003824(molecular_function:catalytic activity); GO:0009116(biological_process:nucleoside metabolic process); GO:0008152(biological_process:metabolic process)				COG0775(F:Nucleotide transport and metabolism)	XP_013453113.1(bark storage protein A [Medicago truncatula])	sp|Q07469|BSPA_POPDE(Bark storage protein A OS=Populus deltoides OX=3696 GN=BSPA PE=2 SV=1)	PF01048.20(PNP_UDP_1:Phosphorylase superfamily)
MTR_3g025870	0.316634	-1.65911	3.87515e-06	0.00034152	yes	down	25.5433	7.98333	27.45	23.74	25.44	7.59	7.87	8.49		hypothetical protein	GO:0008356(biological_process:asymmetric cell division)				ENOG41124V7(S:Function unknown)	XP_003598994.1(uncharacterized protein LOC11443749 [Medicago truncatula])
MTR_7g029365	33.9844	5.0868	3.88727e-06	0.00034155	yes	up	2.51667	81.4633	3.48	2.43	1.64	119.95	65.84	58.6		triacylglycerol lipase-like protein	GO:0016787(molecular_function:hydrolase activity); GO:0006629(biological_process:lipid metabolic process); GO:0016788(molecular_function:hydrolase activity, acting on ester bonds); GO:0016042(biological_process:lipid catabolic process); GO:0044255(biological_process:cellular lipid metabolic process); GO:0016298(molecular_function:lipase activity)				COG0596(S:Function unknown)	XP_013448021.1(triacylglycerol lipase 2 [Medicago truncatula])	sp|Q67ZU1|LIP2_ARATH(Triacylglycerol lipase 2 OS=Arabidopsis thaliana OX=3702 GN=LIP2 PE=2 SV=1)	PF04083.16(Abhydro_lipase:Partial alpha/beta-hydrolase lipase region); PF00561.20(Abhydrolase_1:alpha/beta hydrolase fold); PF12146.8(Hydrolase_4:Serine aminopeptidase, S33)
MTR_3g110320	17.1578	4.10079	4.03519e-06	0.000347182	yes	up	15.5433	261.09	16.72	12.59	17.32	346.02	272.78	164.47		glycoside hydrolase family 18 protein	GO:0016787(molecular_function:hydrolase activity); GO:0005975(biological_process:carbohydrate metabolic process); GO:0008061(molecular_function:chitin binding); GO:0004553(molecular_function:hydrolase activity, hydrolyzing O-glycosyl compounds)	K01183	E3.2.1.14	map00520(Amino sugar and nucleotide sugar metabolism)	COG3325(G:Carbohydrate transport and metabolism)	XP_013462048.1(class V chitinase isoform X1 [Medicago truncatula])	sp|O81862|CHIC_ARATH(Class V chitinase OS=Arabidopsis thaliana OX=3702 GN=ChiC PE=1 SV=1)	PF00704.28(Glyco_hydro_18:Glycosyl hydrolases family 18)
MTR_8g079360	32.7903	5.0352	4.11534e-06	0.000347885	yes	up	0.413333	15.1833	0.22	0.72	0.3	15.83	16.67	13.05		LRR and NB-ARC domain disease resistance protein	GO:0016787(molecular_function:hydrolase activity); GO:0043531(molecular_function:ADP binding)				COG4886(S:Function unknown)	XP_003629552.1(probable disease resistance protein At5g66900 isoform X1 [Medicago truncatula])	sp|Q9FKZ1|DRL42_ARATH(Probable disease resistance protein At5g66900 OS=Arabidopsis thaliana OX=3702 GN=At5g66900 PE=3 SV=1)	PF00931.22(NB-ARC:NB-ARC domain); PF12799.7(LRR_4:Leucine Rich repeats (2 copies)); PF13855.6(LRR_8:Leucine rich repeat); PF05659.11(RPW8:Arabidopsis broad-spectrum mildew resistance protein RPW8)
MTR_8g079840	0.161599	-2.62951	4.10657e-06	0.000348158	yes	down	25.16	4.34	27.03	27.65	20.8	4.19	2.86	5.97		transcription factor					ENOG410XUP5(S:Function unknown)	XP_003629592.1(uncharacterized protein LOC11406128 isoform X2 [Medicago truncatula])		PF04784.14(DUF547:Protein of unknown function, DUF547); PF14389.6(Lzipper-MIP1:Leucine-zipper of ternary complex factor MIP1)
MTR_7g007490	122.36	6.93499	4.23378e-06	0.000348746	yes	up	0.313333	50.2833	0.32	0.48	0.14	28.44	26.38	96.03		bidirectional sugar transporter	GO:0008515(molecular_function:sucrose transmembrane transporter activity); GO:0016021(cellular_component:integral component of membrane); GO:0016020(cellular_component:membrane); GO:0008643(biological_process:carbohydrate transport); GO:0032588(cellular_component:trans-Golgi network membrane); GO:0012506(cellular_component:vesicle membrane); GO:0005886(cellular_component:plasma membrane); GO:0071…	K15382	SLC50A, SWEET		ENOG4111M4R(V:Defense mechanisms)	XP_013447478.1(bidirectional sugar transporter NEC1 [Medicago truncatula])	sp|Q9FPN0|NEC1_PETHY(Bidirectional sugar transporter NEC1 OS=Petunia hybrida OX=4102 GN=NEC1 PE=2 SV=1)	PF03083.16(MtN3_slv:Sugar efflux transporter for intercellular exchange)
MTR_1g054675	3.93514	1.97642	4.10343e-06	0.000348912	yes	up	12.4633	49.3433	11.55	10.73	15.11	48.5	45.35	54.18		RNA recognition motif	GO:0003723(molecular_function:RNA binding); GO:0003676(molecular_function:nucleic acid binding)	K12900	FUSIP1	map03040(Spliceosome)	ENOG41122ZB(S:Function unknown); ENOG410YDCS(S:Function unknown)	XP_013467740.1(serine/arginine-rich SC35-like splicing factor SCL33 [Medicago truncatula])	sp|Q9SEU4|SRC33_ARATH(Serine/arginine-rich SC35-like splicing factor SCL33 OS=Arabidopsis thaliana OX=3702 GN=SCL33 PE=1 SV=1)	PF00076.22(RRM_1:RNA recognition motif. (a.k.a. RRM, RBD, or RNP domain))
MTR_3g088570	8.82551	3.14168	4.09277e-06	0.000349029	yes	up	12.6933	110.9	13.35	12.83	11.9	154.18	80.51	98.01		acyl-CoA N-acyltransferase (NAT) superfamily protein	GO:0016740(molecular_function:transferase activity); GO:0016301(molecular_function:kinase activity); GO:0016746(molecular_function:transferase activity, transferring acyl groups)	K06975	K06975		ENOG41124TU(S:Function unknown)	XP_003602064.2(acetyltransferase At1g77540 [Medicago truncatula])	sp|Q9CAQ2|Y1754_ARATH(Acetyltransferase At1g77540 OS=Arabidopsis thaliana OX=3702 GN=At1g77540 PE=1 SV=2)	PF14542.6(Acetyltransf_CG:GCN5-related N-acetyl-transferase)
MTR_2g042330	11.0398	3.46464	4.23216e-06	0.000349605	yes	up	46.8333	563.58	36.09	46.21	58.2	511.02	717.08	462.64		NAD-dependent aldehyde dehydrogenase family protein	GO:0008802(molecular_function:betaine-aldehyde dehydrogenase activity); GO:0004043(molecular_function:L-aminoadipate-semialdehyde dehydrogenase activity); GO:0043878(molecular_function:glyceraldehyde-3-phosphate dehydrogenase (NAD+) (non-phosphorylating) activity); GO:0016620(molecular_function:oxidoreductase activity, acting on the aldehyde or oxo group of donors, NAD or NADP as acceptor); GO:00…	K14085	ALDH7A1	map00310(Lysine degradation); map00280(Valine, leucine and isoleucine degradation); map00260(Glycine, serine and threonine metabolism); map00340(Histidine metabolism); map00330(Arginine and proline metabolism); map00053(Ascorbate and aldarate metabolism); map00380(Tryptophan metabolism); map00010(Glycolysis / Gluconeogenesis); map00620(Pyruvate metabolism); map00071(Fatty acid degradation); map00…	COG1012(V:Defense mechanisms)	XP_003595308.1(aldehyde dehydrogenase family 7 member A1 [Medicago truncatula])	sp|P25795|AL7A1_PEA(Aldehyde dehydrogenase family 7 member A1 OS=Pisum sativum OX=3888 PE=1 SV=3)	PF00171.22(Aldedh:Aldehyde dehydrogenase family)
MTR_4g073590	9.48749	3.24603	4.22076e-06	0.00034966	yes	up	17.7933	163.18	16.23	19.12	18.03	153.03	208.76	127.75		cofilin/actin-depolymerizing factor-like protein	GO:0015629(cellular_component:actin cytoskeleton); GO:0016021(cellular_component:integral component of membrane); GO:0016020(cellular_component:membrane); GO:0005622(cellular_component:intracellular); GO:0003779(molecular_function:actin binding); GO:0030042(biological_process:actin filament depolymerization)	K05765	CFL		ENOG41122P5(S:Function unknown)	AFK43299.1(unknown [Medicago truncatula])	sp|Q9ZNT3|ADF5_ARATH(Actin-depolymerizing factor 5 OS=Arabidopsis thaliana OX=3702 GN=ADF5 PE=1 SV=1)	PF00241.20(Cofilin_ADF:Cofilin/tropomyosin-type actin-binding protein)
MTR_1g084170	50.9997	5.67242	4.1997e-06	0.000349915	yes	up	0.703333	36.89	1	0.21	0.9	40.27	21.7	48.7		transmembrane protein, putative	GO:0016021(cellular_component:integral component of membrane); GO:0016020(cellular_component:membrane)				ENOG4111DSQ(S:Function unknown)	KEH43112.1(transmembrane protein, putative [Medicago truncatula])	None
MTR_5g026290	0.00539784	-7.5334	4.17643e-06	0.000349987	yes	down	138.723	0.756667	189.91	141.9	84.36	1.64	0.1	0.53		hypothetical protein	GO:0016021(cellular_component:integral component of membrane)					XP_003612548.1(uncharacterized protein LOC11426319 [Medicago truncatula])
MTR_7g024765	30.6924	4.93981	4.09197e-06	0.00034999	yes	up	0.703333	26.51	0.73	0.24	1.14	24.16	29.82	25.55		acetyltransferase (GNAT) domain protein	GO:0016740(molecular_function:transferase activity); GO:0047663(molecular_function:aminoglycoside 6'-N-acetyltransferase activity); GO:0016747(molecular_function:transferase activity, transferring acyl groups other than amino-acyl groups)				COG1670(J:Translation, ribosomal structure and biogenesis)	XP_013447883.1(uncharacterized protein LOC25497720 [Medicago truncatula])	sp|P05332|YP20_BACLI(Uncharacterized N-acetyltransferase p20 OS=Bacillus licheniformis OX=1402 GN=p20 PE=4 SV=1)	PF13302.7(Acetyltransf_3:Acetyltransferase (GNAT) domain); PF13420.7(Acetyltransf_4:Acetyltransferase (GNAT) domain); PF00583.25(Acetyltransf_1:Acetyltransferase (GNAT) family); PF13523.6(Acetyltransf_8:Acetyltransferase (GNAT) domain)
MTR_8g099375	0.026995	-5.21116	4.2178e-06	0.000350416	yes	down	30.7633	0.85	19.62	37.72	34.95	0.44	0.61	1.5		hypothetical protein						XP_013447182.1(uncharacterized protein LOC25502173 [Medicago truncatula])
MTR_3g084410	4.59299	2.19943	4.17344e-06	0.00035075	yes	up	54.41	247.483	47.15	59.26	56.82	220.71	260.42	261.32		selenium-binding-like protein	GO:0008430(molecular_function:selenium binding); GO:0004721(molecular_function:phosphoprotein phosphatase activity)	K17285	SELENBP1		ENOG410XP4F(S:Function unknown)	XP_003601694.1(selenium-binding protein 1 [Medicago truncatula])	sp|O23264|SEBP1_ARATH(Selenium-binding protein 1 OS=Arabidopsis thaliana OX=3702 GN=SBP1 PE=1 SV=1)	PF05694.11(SBP56:56kDa selenium binding protein (SBP56))
MTR_4g052840	0.315542	-1.6641	4.19905e-06	0.000350869	yes	down	33.0633	10.62	33.52	31.31	34.36	10.35	9.01	12.5		late embryogenesis abundant hydroxyproline-rich glycoprotein	GO:0009269(biological_process:response to desiccation)					XP_013455814.1(uncharacterized protein LOC25492276 isoform X2 [Medicago truncatula])		PF03168.13(LEA_2:Late embryogenesis abundant protein)
MTR_2g460800	0.160449	-2.63982	4.27234e-06	0.000350925	yes	down	38.74	6.22667	45.58	38.89	31.75	6.26	4	8.42		reticulon-like protein B2	GO:0016021(cellular_component:integral component of membrane); GO:0016020(cellular_component:membrane); GO:0005789(cellular_component:endoplasmic reticulum membrane)	K20720	RTN4		ENOG4111T8T(S:Function unknown)	XP_013464042.1(reticulon-like protein B21 [Medicago truncatula])	sp|Q56X72|RTNLS_ARATH(Reticulon-like protein B21 OS=Arabidopsis thaliana OX=3702 GN=RTNLB21 PE=2 SV=2)	PF02453.17(Reticulon:Reticulon); PF04842.12(DUF639:Plant protein of unknown function (DUF639))
MTR_4g120970	95.2507	6.57366	4.09111e-06	0.000350952	yes	up	11.1267	1103.96	13.97	9.86	9.55	1946.84	807.19	557.85		pathogenesis-related protein bet V I family protein	GO:0005737(cellular_component:cytoplasm); GO:0038023(molecular_function:signaling receptor activity); GO:0005634(cellular_component:nucleus); GO:0009738(biological_process:abscisic acid-activated signaling pathway); GO:0006952(biological_process:defense response); GO:0080163(biological_process:regulation of protein serine/threonine phosphatase activity); GO:0004864(molecular_function:protein phos…				ENOG410ZD18(S:Function unknown)	XP_013451645.1(ABA-responsive protein ABR18 [Medicago truncatula])	sp|Q06930|ABR18_PEA(ABA-responsive protein ABR18 OS=Pisum sativum OX=3888 PE=2 SV=1)	PF00407.19(Bet_v_1:Pathogenesis-related protein Bet v I family)
MTR_1g043760	4.95001	2.30743	4.17278e-06	0.000351714	yes	up	6.95667	34.0233	7.94	6.38	6.55	40.02	30.92	31.13		1-aminocyclopropane-1-carboxylate oxidase	GO:0046872(molecular_function:metal ion binding); GO:0055114(biological_process:oxidation-reduction process); GO:0050590(molecular_function:desacetoxyvindoline 4-hydroxylase activity); GO:0051213(molecular_function:dioxygenase activity); GO:0016491(molecular_function:oxidoreductase activity)				COG3491(S:Function unknown)	XP_003590081.2(1-aminocyclopropane-1-carboxylate oxidase homolog 1 [Medicago truncatula])	sp|Q84MB3|ACCH1_ARATH(1-aminocyclopropane-1-carboxylate oxidase homolog 1 OS=Arabidopsis thaliana OX=3702 GN=At1g06620 PE=2 SV=1)	PF03171.20(2OG-FeII_Oxy:2OG-Fe(II) oxygenase superfamily); PF14226.6(DIOX_N:non-haem dioxygenase in morphine synthesis N-terminal)
MTR_2g034480	333.386	8.38105	4.33582e-06	0.000355133	yes	up	0.54	171.27	0.61	0.56	0.45	218	240.41	55.4		glucan endo-1,3-beta-glucosidase	GO:0016787(molecular_function:hydrolase activity); GO:0005975(biological_process:carbohydrate metabolic process); GO:0016021(cellular_component:integral component of membrane); GO:0016020(cellular_component:membrane); GO:0016798(molecular_function:hydrolase activity, acting on glycosyl bonds); GO:0006952(biological_process:defense response); GO:0008152(biological_process:metabolic process); GO:00…				ENOG410YAHP(G:Carbohydrate transport and metabolism)	XP_003594775.2(glucan endo-1,3-beta-glucosidase [Medicago truncatula])	sp|Q03467|E13B_PEA(Glucan endo-1,3-beta-glucosidase OS=Pisum sativum OX=3888 PE=2 SV=1)	PF00332.18(Glyco_hydro_17:Glycosyl hydrolases family 17)
MTR_4g035870	0.127597	-2.97033	4.36418e-06	0.000355448	yes	down	86.2733	11.0767	102.98	85.93	69.91	13.54	6.89	12.8		plant invertase/pectin methylesterase inhibitor	GO:0016787(molecular_function:hydrolase activity); GO:0004857(molecular_function:enzyme inhibitor activity); GO:0043086(biological_process:negative regulation of catalytic activity); GO:0030599(molecular_function:pectinesterase activity)				ENOG410YKJY(S:Function unknown)	XP_013455330.1(21 kDa protein [Medicago truncatula])	sp|Q9SI74|PMI10_ARATH(Pectinesterase inhibitor 10 OS=Arabidopsis thaliana OX=3702 GN=PMEI10 PE=2 SV=1)	PF04043.15(PMEI:Plant invertase/pectin methylesterase inhibitor)
MTR_7g006630	0.00107939	-9.85557	4.35331e-06	0.000355562	yes	down	15.4167	0	15.25	14.81	16.19	0	0	0		flowering locus protein T		K16223	FT	map04712(Circadian rhythm - plant)	COG1881(S:Function unknown)	XP_003621056.2(protein FLOWERING LOCUS T [Medicago truncatula])	sp|Q9SXZ2|FT_ARATH(Protein FLOWERING LOCUS T OS=Arabidopsis thaliana OX=3702 GN=FT PE=1 SV=2)	PF01161.20(PBP:Phosphatidylethanolamine-binding protein)
MTR_1g023730	5.37173	2.42539	4.37849e-06	0.000355614	yes	up	6.79333	26.1367	6.58	7.39	6.41	26.29	29.18	22.94		cytochrome P450 family 71 protein	GO:0004497(molecular_function:monooxygenase activity); GO:0020037(molecular_function:heme binding); GO:0016021(cellular_component:integral component of membrane); GO:0016705(molecular_function:oxidoreductase activity, acting on paired donors, with incorporation or reduction of molecular oxygen); GO:0005506(molecular_function:iron ion binding); GO:0046872(molecular_function:metal ion binding); GO:…				COG2124(Q:Secondary metabolites biosynthesis, transport and catabolism)	XP_003589394.2(cytochrome P450 71B37 [Medicago truncatula])	sp|Q9LIP3|C71BY_ARATH(Cytochrome P450 71B37 OS=Arabidopsis thaliana OX=3702 GN=CYP71B37 PE=3 SV=2)	PF00067.22(p450:Cytochrome P450)
MTR_3g449840	0.107656	-3.2155	4.40721e-06	0.000355953	yes	down	445.467	50.03	386.82	439.58	510	41.88	30.49	77.72		hypothetical protein						KEH33646.1(hypothetical protein MTR_3g449840 [Medicago truncatula])	None
MTR_1g080820	228.881	7.83846	4.40341e-06	0.000356639	yes	up	2.02	460.113	3.62	0.82	1.62	649.28	168.02	563.04		Chitinase / Hevein / PR-4 / Wheatwin2	GO:0050832(biological_process:defense response to fungus); GO:0042742(biological_process:defense response to bacterium)				COG3979(G:Carbohydrate transport and metabolism)	XP_013468976.1(pathogenesis-related protein PR-4 [Medicago truncatula])	sp|P29062|PR4A_TOBAC(Pathogenesis-related protein PR-4A OS=Nicotiana tabacum OX=4097 PE=2 SV=1)	PF00967.17(Barwin:Barwin family)
MTR_3g111920	0.000702718	-10.4748	4.46336e-06	0.000359487	yes	down	37.8033	0	45.29	39.1	29.02	0	0	0		MYB family transcription factor	GO:0005634(cellular_component:nucleus); GO:0003677(molecular_function:DNA binding)				COG5269(S:Function unknown)	KEH36162.1(MYB family transcription factor [Medicago truncatula])	sp|F4JVB8|RADL1_ARATH(Protein RADIALIS-like 1 OS=Arabidopsis thaliana OX=3702 GN=RL1 PE=2 SV=1)	PF00249.31(Myb_DNA-binding:Myb-like DNA-binding domain)
MTR_3g110065	3.85401	1.94636	4.50106e-06	0.00036052	yes	up	40.6033	149.273	38.93	41.4	41.48	160.25	140.12	147.45		aspartate aminotransferase	GO:0005737(cellular_component:cytoplasm); GO:0003824(molecular_function:catalytic activity); GO:0008483(molecular_function:transaminase activity); GO:0006520(biological_process:cellular amino acid metabolic process); GO:0016740(molecular_function:transferase activity); GO:0004069(molecular_function:L-aspartate:2-oxoglutarate aminotransferase activity); GO:0009058(biological_process:biosynthetic p…	K14454	GOT1	map00220(Arginine biosynthesis); map00270(Cysteine and methionine metabolism); map00330(Arginine and proline metabolism); map00710(Carbon fixation in photosynthetic organisms); map00950(Isoquinoline alkaloid biosynthesis); map00250(Alanine, aspartate and glutamate metabolism); map00360(Phenylalanine metabolism); map00350(Tyrosine metabolism); map00960(Tropane, piperidine and pyridine alkaloid bio…	COG1448(E:Amino acid transport and metabolism)	XP_013461985.1(aspartate aminotransferase 1 [Medicago truncatula])	sp|P28011|AAT1_MEDSA(Aspartate aminotransferase 1 OS=Medicago sativa OX=3879 GN=AAT-1 PE=2 SV=2)	PF00155.21(Aminotran_1_2:Aminotransferase class I and II)
MTR_5g018300	6.79877	2.76527	4.49404e-06	0.000360955	yes	up	228.987	1426.73	224.95	223.39	238.62	1748.02	1330.83	1201.33		methylesterase	GO:0050410(molecular_function:3-oxolaurate decarboxylase activity); GO:0080032(molecular_function:methyl jasmonate esterase activity); GO:0080031(molecular_function:methyl salicylate esterase activity); GO:0080030(molecular_function:methyl indole-3-acetate esterase activity); GO:0102151(molecular_function:3-oxo-myristate decarboxylase activity); GO:0016829(molecular_function:lyase activity); GO:0…	K08233	PNAE	map00901(Indole alkaloid biosynthesis)	ENOG4111IVV(S:Function unknown)	XP_003611828.1(methylesterase 3 [Medicago truncatula])	sp|O80477|MES3_ARATH(Methylesterase 3 OS=Arabidopsis thaliana OX=3702 GN=MES3 PE=2 SV=1)	PF12697.7(Abhydrolase_6:Alpha/beta hydrolase family); PF00561.20(Abhydrolase_1:alpha/beta hydrolase fold); PF12146.8(Hydrolase_4:Serine aminopeptidase, S33); PF00975.20(Thioesterase:Thioesterase domain)
MTR_4g117960	169.746	7.40723	4.54281e-06	0.000362862	yes	up	0.0766667	12.5367	0.16	0	0.07	17.42	11.6	8.59		UDP-glucosyltransferase family protein	GO:0016758(molecular_function:transferase activity, transferring hexosyl groups); GO:0016740(molecular_function:transferase activity); GO:0016757(molecular_function:transferase activity, transferring glycosyl groups)				COG1819(S:Function unknown)	XP_013458221.1(scopoletin glucosyltransferase [Medicago truncatula])	sp|Q9AT54|SCGT_TOBAC(Scopoletin glucosyltransferase OS=Nicotiana tabacum OX=4097 GN=TOGT1 PE=1 SV=1)	PF00201.18(UDPGT:UDP-glucoronosyl and UDP-glucosyl transferase)
MTR_3g101260	258.598	8.01457	4.63887e-06	0.000367497	yes	up	0.446667	72.3567	0.38	0.62	0.34	70.39	113.44	33.24		plastocyanin-like domain protein	GO:0022900(biological_process:electron transport chain); GO:0009055(molecular_function:electron carrier activity)					AES73248.2(plastocyanin-like domain protein [Medicago truncatula])		PF02298.17(Cu_bind_like:Plastocyanin-like domain)
MTR_7g091880	47.6959	5.57579	4.62342e-06	0.000368286	yes	up	7.64333	386.877	7.17	7.17	8.59	185.35	246.23	729.05		galactinol-raffinose galactosyltransferase	GO:0003824(molecular_function:catalytic activity); GO:0016740(molecular_function:transferase activity); GO:0016757(molecular_function:transferase activity, transferring glycosyl groups)	K06617	E2.4.1.82	map00052(Galactose metabolism)	ENOG410YBU9(M:Cell wall/membrane/envelope biogenesis)	XP_013449630.1(probable galactinol--sucrose galactosyltransferase 2 [Medicago truncatula])	sp|Q94A08|RFS2_ARATH(Probable galactinol--sucrose galactosyltransferase 2 OS=Arabidopsis thaliana OX=3702 GN=RFS2 PE=2 SV=2)	PF05691.12(Raffinose_syn:Raffinose synthase or seed imbibition protein Sip1)
MTR_8g072430	0.191463	-2.38486	4.63885e-06	0.000368503	yes	down	18.3133	3.52333	21.69	16.85	16.4	3.79	2.35	4.43		kinesin-like calmodulin-binding protein	GO:0005856(cellular_component:cytoskeleton); GO:0016787(molecular_function:hydrolase activity); GO:0055114(biological_process:oxidation-reduction process); GO:0008569(molecular_function:ATP-dependent microtubule motor activity, minus-end-directed); GO:0008017(molecular_function:microtubule binding); GO:0007018(biological_process:microtubule-based movement); GO:0000166(molecular_function:nucleotid…				COG5059(Z:Cytoskeleton)	XP_003629038.2(kinesin-like protein KIN-14E [Medicago truncatula])	sp|Q7XPJ0|KN14I_ORYSJ(Kinesin-like protein KIN-14I OS=Oryza sativa subsp. japonica OX=39947 GN=KIN14I PE=2 SV=1)	PF00225.23(Kinesin:Kinesin motor domain); PF16796.5(Microtub_bd:Microtubule binding); PF00784.17(MyTH4:MyTH4 domain); PF00373.18(FERM_M:FERM central domain); PF09379.10(FERM_N:FERM N-terminal domain)
MTR_3g088150	13.3494	3.7387	4.69598e-06	0.00037	yes	up	7.24667	93.66	7.29	7.19	7.26	127.4	93.02	60.56		NAD-dependent aldehyde dehydrogenase family protein	GO:0009536(cellular_component:plastid); GO:0004028(molecular_function:3-chloroallyl aldehyde dehydrogenase activity); GO:0004029(molecular_function:aldehyde dehydrogenase (NAD) activity); GO:0005773(cellular_component:vacuole); GO:0016620(molecular_function:oxidoreductase activity, acting on the aldehyde or oxo group of donors, NAD or NADP as acceptor); GO:0055114(biological_process:oxidation-red…	K00128	ALDH	map00310(Lysine degradation); map00280(Valine, leucine and isoleucine degradation); map00330(Arginine and proline metabolism); map00903(Limonene and pinene degradation); map00053(Ascorbate and aldarate metabolism); map00380(Tryptophan metabolism); map00010(Glycolysis / Gluconeogenesis); map00620(Pyruvate metabolism); map00071(Fatty acid degradation); map00340(Histidine metabolism); map00561(Glyce…	COG1012(L:Replication, recombination and repair)	XP_003602042.2(aldehyde dehydrogenase family 3 member H1 [Medicago truncatula])	sp|Q70DU8|AL3H1_ARATH(Aldehyde dehydrogenase family 3 member H1 OS=Arabidopsis thaliana OX=3702 GN=ALDH3H1 PE=1 SV=2)	PF00171.22(Aldedh:Aldehyde dehydrogenase family); PF05893.14(LuxC:Acyl-CoA reductase (LuxC))
MTR_4g076255	16.443	4.0394	4.71485e-06	0.00037048	yes	up	3.89667	62	5.21	2.33	4.15	79.61	59.36	47.03		glucan endo-1,3-beta-glucosidase	GO:0016787(molecular_function:hydrolase activity); GO:0005975(biological_process:carbohydrate metabolic process); GO:0016798(molecular_function:hydrolase activity, acting on glycosyl bonds); GO:0008152(biological_process:metabolic process); GO:0004553(molecular_function:hydrolase activity, hydrolyzing O-glycosyl compounds); GO:0042973(molecular_function:glucan endo-1,3-beta-D-glucosidase activity)				ENOG410YAHP(G:Carbohydrate transport and metabolism)	XP_013456593.2(glucan endo-1,3-beta-glucosidase [Medicago truncatula])	sp|A7PQW3|E13B_VITVI(Glucan endo-1,3-beta-glucosidase OS=Vitis vinifera OX=29760 GN=VIT_06s0061g00120 PE=1 SV=2)	PF00332.18(Glyco_hydro_17:Glycosyl hydrolases family 17)
MTR_1g040195	0.242299	-2.04514	4.68997e-06	0.000370533	yes	down	143.007	33.04	143.67	152.37	132.98	28.15	23.29	47.68		benzyl alcohol O-benzoyltransferase	GO:0016740(molecular_function:transferase activity); GO:0016747(molecular_function:transferase activity, transferring acyl groups other than amino-acyl groups)	K19861	BEBT, AMAT		ENOG410YDJK(S:Function unknown)	KEH40970.1(benzyl alcohol O-benzoyltransferase [Medicago truncatula])	sp|Q8GT20|BEBT_TOBAC(Benzyl alcohol O-benzoyltransferase OS=Nicotiana tabacum OX=4097 GN=HSR201 PE=1 SV=1)	PF02458.15(Transferase:Transferase family)
MTR_7g009820	897.813	9.81027	4.80871e-06	0.000370821	yes	up	0.0266667	21.7133	0	0	0.08	26.03	29.98	9.13		polyvinylalcohol dehydrogenase-like protein	GO:0047059(molecular_function:polyvinyl alcohol dehydrogenase (cytochrome) activity); GO:0055114(biological_process:oxidation-reduction process); GO:0016491(molecular_function:oxidoreductase activity)				COG1520(S:Function unknown); ENOG4111JQF(S:Function unknown)	AES77370.1(polyvinylalcohol dehydrogenase-like protein [Medicago truncatula])	sp|P77931|PVADH_PSESP(Polyvinylalcohol dehydrogenase OS=Pseudomonas sp. OX=306 GN=pvaA PE=1 SV=1)	PF01011.21(PQQ:PQQ enzyme repeat); PF13360.6(PQQ_2:PQQ-like domain); PF13570.6(PQQ_3:PQQ-like domain)
MTR_7g080450	3.65957	1.87168	4.73441e-06	0.000371011	yes	up	6.98667	25.6767	6.14	6.86	7.96	23.7	23.05	30.28		lecithin:cholesterol acyltransferase family protein	GO:0016787(molecular_function:hydrolase activity); GO:0006629(biological_process:lipid metabolic process); GO:0052740(molecular_function:1-acyl-2-lysophosphatidylserine acylhydrolase activity); GO:0016740(molecular_function:transferase activity); GO:0016746(molecular_function:transferase activity, transferring acyl groups); GO:0052739(molecular_function:phosphatidylserine 1-acylhydrolase activity…				ENOG410Y9CF(S:Function unknown)	XP_003624211.1(phospholipase A(1) LCAT3 isoform X1 [Medicago truncatula])	sp|Q93V61|LCAT3_ARATH(Phospholipase A(1) LCAT3 OS=Arabidopsis thaliana OX=3702 GN=LCAT3 PE=1 SV=1)	PF02450.15(LCAT:Lecithin:cholesterol acyltransferase); PF06028.11(DUF915:Alpha/beta hydrolase of unknown function (DUF915)); PF07819.13(PGAP1:PGAP1-like protein)
MTR_4g129230	0.282857	-1.82186	4.75448e-06	0.00037158	yes	down	65.7633	16.9533	62.81	60.67	73.81	15.3	15.55	20.01		101 kDa heat shock protein	GO:0019538(biological_process:protein metabolic process); GO:0016787(molecular_function:hydrolase activity)				COG0542(G:Carbohydrate transport and metabolism)	AES92410.2(101 kDa heat shock protein [Medicago truncatula])	sp|Q9FHH2|SMAX1_ARATH(Protein SUPPRESSOR OF MAX2 1 OS=Arabidopsis thaliana OX=3702 GN=SMAX1 PE=1 SV=1)
MTR_7g076650	0.145575	-2.78017	4.79471e-06	0.000371719	yes	down	5.62667	0.823333	6.84	5.33	4.71	0.8	0.74	0.93		NADP-dependent malic enzyme	GO:0016491(molecular_function:oxidoreductase activity); GO:0006090(biological_process:pyruvate metabolic process); GO:0051287(molecular_function:NAD binding); GO:0004471(molecular_function:malate dehydrogenase (decarboxylating) (NAD+) activity); GO:0004470(molecular_function:malic enzyme activity); GO:0005739(cellular_component:mitochondrion); GO:0046872(molecular_function:metal ion binding); GO:…	K00028	E1.1.1.39	map00620(Pyruvate metabolism); map00710(Carbon fixation in photosynthetic organisms)	COG0281(S:Function unknown)	KEH23342.1(NADP-dependent malic enzyme [Medicago truncatula])	sp|P37225|MAON_SOLTU(NAD-dependent malic enzyme 59 kDa isoform, mitochondrial OS=Solanum tuberosum OX=4113 PE=1 SV=1)	PF03949.15(Malic_M:Malic enzyme, NAD binding domain); PF00390.19(malic:Malic enzyme, N-terminal domain)
MTR_6g033450	2033.5	10.9897	4.80843e-06	0.000371788	yes	up	0.0866667	171.847	0.26	0	0	313.5	119.04	83		pathogenesis-related protein bet V I family protein	GO:0005737(cellular_component:cytoplasm); GO:0038023(molecular_function:signaling receptor activity); GO:0005634(cellular_component:nucleus); GO:0009738(biological_process:abscisic acid-activated signaling pathway); GO:0006952(biological_process:defense response); GO:0080163(biological_process:regulation of protein serine/threonine phosphatase activity); GO:0004864(molecular_function:protein phos…				ENOG410ZD18(S:Function unknown)	XP_013451645.1(ABA-responsive protein ABR18 [Medicago truncatula])	sp|Q06930|ABR18_PEA(ABA-responsive protein ABR18 OS=Pisum sativum OX=3888 PE=2 SV=1)	PF00407.19(Bet_v_1:Pathogenesis-related protein Bet v I family)
MTR_8g024050	14.2661	3.83451	4.77761e-06	0.000372384	yes	up	0.673333	9.07	0.71	0.57	0.74	6.96	7.37	12.88		soluble inorganic pyrophosphatase	GO:0005737(cellular_component:cytoplasm); GO:0006796(biological_process:phosphate-containing compound metabolic process); GO:0000287(molecular_function:magnesium ion binding); GO:0004427(molecular_function:inorganic diphosphatase activity)	K01507	ppa	map00190(Oxidative phosphorylation)	COG0221(C:Energy production and conversion)	KEH18552.1(soluble inorganic pyrophosphatase [Medicago truncatula])	sp|Q93V56|IPYR1_ARATH(Soluble inorganic pyrophosphatase 1 OS=Arabidopsis thaliana OX=3702 GN=PPA1 PE=1 SV=1)	PF00719.19(Pyrophosphatase:Inorganic pyrophosphatase)
MTR_8g039090	4.94618	2.30632	4.79142e-06	0.000372459	yes	up	21.2767	104.203	18.45	20.18	25.2	121.11	89.52	101.98		NADPH:quinone oxidoreductase-like protein	GO:0055114(biological_process:oxidation-reduction process); GO:0016491(molecular_function:oxidoreductase activity)				COG0431(S:Function unknown)	XP_003627843.1(NADPH:quinone oxidoreductase [Medicago truncatula])	sp|Q9LK88|NQR_ARATH(NADPH:quinone oxidoreductase OS=Arabidopsis thaliana OX=3702 GN=NQR PE=1 SV=1)	PF03358.15(FMN_red:NADPH-dependent FMN reductase); PF02525.17(Flavodoxin_2:Flavodoxin-like fold)
MTR_4g113840	0.0153674	-6.02398	4.85026e-06	0.000373033	yes	down	60.3467	0.946667	39.28	72.75	69.01	1.44	0.22	1.18		zinc finger (Ran-binding) family protein	GO:0046872(molecular_function:metal ion binding)				ENOG410YNCK(S:Function unknown)	XP_003609267.2(zinc finger Ran-binding domain-containing protein 2 isoform X2 [Medicago truncatula])		PF00641.18(zf-RanBP:Zn-finger in Ran binding protein and others)
MTR_2g018690	0.133255	-2.90774	4.87855e-06	0.000373228	yes	down	42.3867	6.35667	52.64	36.1	38.42	5.54	4.01	9.52		auxin response factor 2	GO:0010073(biological_process:meristem maintenance); GO:0009887(biological_process:animal organ morphogenesis); GO:0010051(biological_process:xylem and phloem pattern formation); GO:0009734(biological_process:auxin-activated signaling pathway); GO:0009725(biological_process:response to hormone); GO:0005634(cellular_component:nucleus); GO:0009855(biological_process:determination of bilateral symme…				ENOG410YA3R(J:Translation, ribosomal structure and biogenesis)	XP_003593869.1(auxin response factor 6 [Medicago truncatula])	sp|Q9ZTX8|ARFF_ARATH(Auxin response factor 6 OS=Arabidopsis thaliana OX=3702 GN=ARF6 PE=1 SV=2)	PF06507.13(Auxin_resp:Auxin response factor); PF02362.21(B3:B3 DNA binding domain); PF02309.16(AUX_IAA:AUX/IAA family)
MTR_1g089310	7.97933	2.99627	4.86986e-06	0.000373549	yes	up	24.3633	198.317	18.62	20.79	33.68	164.68	172.23	258.04		gibberellin receptor GID1c-like protein	GO:0016787(molecular_function:hydrolase activity); GO:0052689(molecular_function:carboxylic ester hydrolase activity); GO:0080030(molecular_function:methyl indole-3-acetate esterase activity)	K14493	GID1	map04075(Plant hormone signal transduction)	COG0657(I:Lipid transport and metabolism)	XP_003591590.1(gibberellin receptor GID1B [Medicago truncatula])	sp|Q9LYC1|GID1B_ARATH(Gibberellin receptor GID1B OS=Arabidopsis thaliana OX=3702 GN=GID1B PE=1 SV=1)	PF07859.13(Abhydrolase_3:alpha/beta hydrolase fold); PF00135.28(COesterase:Carboxylesterase family)
MTR_1g079810	115.76	6.855	4.89874e-06	0.000373787	yes	up	0.0833333	9.90667	0.08	0.17	0	10.98	10.72	8.02		AT hook motif DNA-binding family protein	GO:0003700(molecular_function:transcription factor activity, sequence-specific DNA binding); GO:0005634(cellular_component:nucleus); GO:0000041(biological_process:transition metal ion transport); GO:0050832(biological_process:defense response to fungus); GO:0006355(biological_process:regulation of transcription, DNA-templated); GO:0045824(biological_process:negative regulation of innate immune re…				ENOG410Y9GR(S:Function unknown)	XP_003590930.1(AT-hook motif nuclear-localized protein 19 [Medicago truncatula])	sp|Q8GWQ2|AHL20_ARATH(AT-hook motif nuclear-localized protein 20 OS=Arabidopsis thaliana OX=3702 GN=AHL20 PE=2 SV=1)	PF03479.15(DUF296:Plants and Prokaryotes Conserved (PCC) domain)
MTR_2g049020	13.7119	3.77736	4.95722e-06	0.000377256	yes	up	0.883333	12.4033	0.53	1.2	0.92	12.7	8.54	15.97		inositol transporter 4	GO:0005215(molecular_function:transporter activity); GO:0016021(cellular_component:integral component of membrane); GO:0016020(cellular_component:membrane); GO:0008643(biological_process:carbohydrate transport); GO:0022857(molecular_function:transmembrane transporter activity); GO:0005887(cellular_component:integral component of plasma membrane); GO:0055085(biological_process:transmembrane transp…	K08150	SLC2A13, ITR		ENOG410XNQK(G:Carbohydrate transport and metabolism)	XP_003595539.1(probable inositol transporter 2 [Medicago truncatula])	sp|Q9C757|INT2_ARATH(Probable inositol transporter 2 OS=Arabidopsis thaliana OX=3702 GN=INT2 PE=1 SV=1)	PF00083.24(Sugar_tr:Sugar (and other) transporter); PF07690.16(MFS_1:Major Facilitator Superfamily); PF06609.13(TRI12:Fungal trichothecene efflux pump (TRI12))
MTR_1g101280	0.126151	-2.98677	5.14894e-06	0.000381825	yes	down	8.11333	1.04	7.27	8.2	8.87	0.91	0.65	1.56		homeobox leucine zipper protein	GO:0043565(molecular_function:sequence-specific DNA binding); GO:0005634(cellular_component:nucleus); GO:0003677(molecular_function:DNA binding); GO:0008289(molecular_function:lipid binding); GO:0006355(biological_process:regulation of transcription, DNA-templated)	K09338	HD-ZIP		ENOG411107H(K:Transcription); ENOG410XSUD(K:Transcription)	XP_024625328.1(homeobox-leucine zipper protein ANTHOCYANINLESS 2 isoform X1 [Medicago truncatula])	sp|Q9M2E8|HDG1_ARATH(Homeobox-leucine zipper protein HDG1 OS=Arabidopsis thaliana OX=3702 GN=HDG1 PE=2 SV=1)	PF01852.19(START:START domain); PF00046.29(Homeodomain:Homeodomain)
MTR_2g041960	37.5129	5.22931	5.03479e-06	0.000382156	yes	up	0.21	7.77	0.1	0.26	0.27	10.11	7.88	5.32		Serine/Threonine kinase family protein	GO:0006468(biological_process:protein phosphorylation); GO:0016310(biological_process:phosphorylation); GO:0016301(molecular_function:kinase activity); GO:0016740(molecular_function:transferase activity); GO:0004672(molecular_function:protein kinase activity); GO:0005524(molecular_function:ATP binding)	K04733	IRAK4		COG0515(S:Function unknown)	XP_003595279.1(serine/threonine-protein kinase RIPK [Medicago truncatula])	sp|Q9ZUF4|RIPK_ARATH(Serine/threonine-protein kinase RIPK OS=Arabidopsis thaliana OX=3702 GN=RIPK PE=1 SV=1)	PF07714.17(Pkinase_Tyr:Protein tyrosine kinase); PF00069.25(Pkinase:Protein kinase domain)
MTR_7g094250	5.5094	2.46189	5.14041e-06	0.000382169	yes	up	1.77333	9.82333	1.86	2.07	1.39	10.58	7.11	11.78		2OG-Fe(II) oxygenase family oxidoreductase	GO:0008168(molecular_function:methyltransferase activity); GO:0055114(biological_process:oxidation-reduction process); GO:0051213(molecular_function:dioxygenase activity); GO:0016491(molecular_function:oxidoreductase activity)				ENOG410YEYR(S:Function unknown)	XP_013449675.1(uncharacterized protein LOC25499069 [Medicago truncatula])	sp|Q9ZT92|AK10B_ARATH(RNA demethylase ALKBH10B OS=Arabidopsis thaliana OX=3702 GN=ALKBH10B PE=1 SV=1)	PF03171.20(2OG-FeII_Oxy:2OG-Fe(II) oxygenase superfamily)
MTR_8g074330	33.0256	5.04551	5.13153e-06	0.00038249	yes	up	6.15333	195.443	10.61	2.86	4.99	172	215.13	199.2		Chitinase (Class Ib) / Hevein	GO:0050832(biological_process:defense response to fungus); GO:0005975(biological_process:carbohydrate metabolic process); GO:0016998(biological_process:cell wall macromolecule catabolic process); GO:0030247(molecular_function:polysaccharide binding); GO:0000272(biological_process:polysaccharide catabolic process); GO:0006952(biological_process:defense response); GO:0008061(molecular_function:chit…	K20547	CHIB	map00520(Amino sugar and nucleotide sugar metabolism); map04016(MAPK signaling pathway - plant)	COG3979(G:Carbohydrate transport and metabolism)	XP_003629191.3(endochitinase [Medicago truncatula])	sp|P36907|CHIX_PEA(Endochitinase OS=Pisum sativum OX=3888 PE=2 SV=1)	PF00182.19(Glyco_hydro_19:Chitinase class I); PF00187.19(Chitin_bind_1:Chitin recognition protein)
MTR_5g091370	0.0790813	-3.66052	5.1241e-06	0.000382921	yes	down	10.1967	0.82	8.72	8.22	13.65	0.49	0.85	1.12		plant/F17J16-140 protein	GO:0016021(cellular_component:integral component of membrane); GO:0016020(cellular_component:membrane)				ENOG4111T9S(S:Function unknown)	XP_003617421.2(tobamovirus multiplication protein 1 isoform X1 [Medicago truncatula])	sp|Q9FEG2|TOM1_ARATH(Tobamovirus multiplication protein 1 OS=Arabidopsis thaliana OX=3702 GN=TOM1 PE=1 SV=1)	PF06454.11(DUF1084:Protein of unknown function (DUF1084))
MTR_8g098335	0.0778814	-3.68258	5.07405e-06	0.00038313	yes	down	28.2133	1.91	37.53	26.15	20.96	2.73	1.26	1.74		DUF3741 family protein					ENOG41107BA(S:Function unknown); ENOG41116RB(S:Function unknown)	XP_024627863.1(uncharacterized protein LOC25502052 isoform X2 [Medicago truncatula])	None	PF12552.8(DUF3741:Protein of unknown function (DUF3741)); PF14309.6(DUF4378:Domain of unknown function (DUF4378))
MTR_7g109920	45.2535	5.49996	5.20814e-06	0.000383274	yes	up	0.176667	3.68333	0.14	0.35	0.04	4	2.64	4.41		galactinol synthase	GO:0005794(cellular_component:Golgi apparatus); GO:0009737(biological_process:response to abscisic acid); GO:0016757(molecular_function:transferase activity, transferring glycosyl groups); GO:0042542(biological_process:response to hydrogen peroxide); GO:0009409(biological_process:response to cold); GO:0006012(biological_process:galactose metabolic process); GO:0016740(molecular_function:transfera…	K18819	GOLS	map00052(Galactose metabolism)	COG5597(K:Transcription)	XP_003626005.1(galactinol synthase 1 [Medicago truncatula])	sp|O22893|GOLS1_ARATH(Galactinol synthase 1 OS=Arabidopsis thaliana OX=3702 GN=GOLS1 PE=1 SV=1)	PF01501.20(Glyco_transf_8:Glycosyl transferase family 8)
MTR_6g066240	0.304555	-1.71523	5.09006e-06	0.000383341	yes	down	72.4933	22.1267	75.41	72.32	69.75	21.55	17.49	27.34		white-brown-complex ABC transporter family protein, putative	GO:0009897(cellular_component:external side of plasma membrane); GO:0042626(molecular_function:ATPase activity, coupled to transmembrane movement of substances); GO:0016021(cellular_component:integral component of membrane); GO:0009737(biological_process:response to abscisic acid); GO:0015419(molecular_function:ATPase-coupled sulfate transmembrane transporter activity); GO:0016787(molecular_funct…				COG1131(S:Function unknown)	XP_013452630.1(ABC transporter G family member 11 [Medicago truncatula])	sp|Q8RXN0|AB11G_ARATH(ABC transporter G family member 11 OS=Arabidopsis thaliana OX=3702 GN=ABCG11 PE=1 SV=1)	PF01061.24(ABC2_membrane:ABC-2 type transporter); PF00005.27(ABC_tran:ABC transporter); PF13304.6(AAA_21:AAA domain, putative AbiEii toxin, Type IV TA system); PF13555.6(AAA_29:P-loop containing region of AAA domain); PF02463.19(SMC_N:RecF/RecN/SMC N terminal domain); PF03193.16(RsgA_GTPase:RsgA GTPase)
MTR_3g466200	0.0611691	-4.03105	5.18416e-06	0.000383456	yes	down	17.3233	1.07333	18.05	16.47	17.45	1.41	0.46	1.35		anionic peroxidase swpb3 protein	GO:0020037(molecular_function:heme binding); GO:0006979(biological_process:response to oxidative stress); GO:0098869(biological_process:cellular oxidant detoxification); GO:0005576(cellular_component:extracellular region); GO:0042744(biological_process:hydrogen peroxide catabolic process); GO:0046872(molecular_function:metal ion binding); GO:0004601(molecular_function:peroxidase activity); GO:005…	K00430	E1.11.1.7	map00940(Phenylpropanoid biosynthesis)	ENOG410YAKJ(S:Function unknown)	XP_013460386.1(peroxidase 4 [Medicago truncatula])	sp|A7NY33|PER4_VITVI(Peroxidase 4 OS=Vitis vinifera OX=29760 GN=GSVIVT00023967001 PE=1 SV=1)	PF00141.23(peroxidase:Peroxidase)
MTR_3g084520	11.3175	3.50048	5.0675e-06	0.000383635	yes	up	13.6867	145.183	10.51	15.95	14.6	191.45	133.64	110.46		flavonoid glucosyltransferase	GO:0043231(cellular_component:intracellular membrane-bounded organelle); GO:0080043(molecular_function:quercetin 3-O-glucosyltransferase activity); GO:0016740(molecular_function:transferase activity); GO:0080044(molecular_function:quercetin 7-O-glucosyltransferase activity); GO:0016758(molecular_function:transferase activity, transferring hexosyl groups); GO:0008194(molecular_function:UDP-glycosy…	K21371	UGT75L6, UGTCs2	map00999(Biosynthesis of secondary metabolites - unclassified)	COG1819(T:Signal transduction mechanisms)	RHN69186.1(putative crocetin glucosyltransferase [Medicago truncatula])	sp|K4CWS6|U75C1_SOLLC(UDP-glycosyltransferase 75C1 OS=Solanum lycopersicum OX=4081 GN=UGT75C1 PE=1 SV=1)	PF00201.18(UDPGT:UDP-glucoronosyl and UDP-glucosyl transferase)
MTR_5g082880	0.331506	-1.59289	5.12235e-06	0.000383779	yes	down	32.2733	11.36	37.22	30.62	28.98	9.58	11.71	12.79		Pmr5/Cas1p GDSL/SGNH-like acyl-esterase family protein	GO:0005794(cellular_component:Golgi apparatus); GO:0016021(cellular_component:integral component of membrane); GO:0016020(cellular_component:membrane); GO:0016413(molecular_function:O-acetyltransferase activity); GO:0050826(biological_process:response to freezing)				ENOG410YA1R(S:Function unknown)	XP_003616659.1(protein ESKIMO 1 [Medicago truncatula])	sp|Q9LY46|TBL29_ARATH(Protein ESKIMO 1 OS=Arabidopsis thaliana OX=3702 GN=ESK1 PE=1 SV=1)	PF13839.6(PC-Esterase:GDSL/SGNH-like Acyl-Esterase family found in Pmr5 and Cas1p); PF14416.6(PMR5N:PMR5 N terminal Domain)
MTR_7g101385	12.6305	3.65884	5.20341e-06	0.000383901	yes	up	0.723333	9.91667	0.76	0.64	0.77	10.24	11.35	8.16		hypothetical protein	GO:0016021(cellular_component:integral component of membrane)					KEH24017.1(hypothetical protein MTR_7g101385 [Medicago truncatula])	None
MTR_4g035880	0.125829	-2.99047	5.11271e-06	0.000384049	yes	down	168.43	21.99	204.97	168.42	131.9	28.6	19.25	18.12		plant invertase/pectin methylesterase inhibitor	GO:0016787(molecular_function:hydrolase activity); GO:0004857(molecular_function:enzyme inhibitor activity); GO:0043086(biological_process:negative regulation of catalytic activity); GO:0030599(molecular_function:pectinesterase activity)				ENOG410YKJY(S:Function unknown)	XP_013455331.1(21 kDa protein [Medicago truncatula])	sp|Q9SI74|PMI10_ARATH(Pectinesterase inhibitor 10 OS=Arabidopsis thaliana OX=3702 GN=PMEI10 PE=2 SV=1)	PF04043.15(PMEI:Plant invertase/pectin methylesterase inhibitor)
MTR_5g007730	11.0727	3.46893	5.24319e-06	0.000384876	yes	up	4.87667	55.0233	3.27	4.94	6.42	56.7	34.91	73.46		chalcone and stilbene synthase family protein	GO:0016210(molecular_function:naringenin-chalcone synthase activity); GO:0009715(biological_process:chalcone biosynthetic process); GO:0009813(biological_process:flavonoid biosynthetic process); GO:0003824(molecular_function:catalytic activity); GO:0009058(biological_process:biosynthetic process); GO:0016740(molecular_function:transferase activity); GO:0016746(molecular_function:transferase activ…	K00660	CHS	map04712(Circadian rhythm - plant); map00941(Flavonoid biosynthesis)	COG3424(Q:Secondary metabolites biosynthesis, transport and catabolism)	XP_003610852.1(chalcone synthase 4 [Medicago truncatula])	sp|P30074|CHS2_MEDSA(Chalcone synthase 2 OS=Medicago sativa OX=3879 GN=CHS2 PE=1 SV=1)	PF00195.19(Chal_sti_synt_N:Chalcone and stilbene synthases, N-terminal domain); PF02797.15(Chal_sti_synt_C:Chalcone and stilbene synthases, C-terminal domain); PF08541.10(ACP_syn_III_C:3-Oxoacyl-[acyl-carrier-protein (ACP)] synthase III C terminal); PF08545.10(ACP_syn_III:3-Oxoacyl-[acyl-carrier-protein (ACP)] synthase III); PF08392.12(FAE1_CUT1_RppA:FAE1/Type III polyketide synthase-like protein)
MTR_4g081870	38.0828	5.25107	5.28107e-06	0.000386678	yes	up	1.49667	52.0467	1.48	1.89	1.12	44.66	78.16	33.32		NAC transcription factor-like protein	GO:0006355(biological_process:regulation of transcription, DNA-templated); GO:0005634(cellular_component:nucleus); GO:0003677(molecular_function:DNA binding)				ENOG410YB53(S:Function unknown)	XP_003607731.1(NAC transcription factor 29 [Medicago truncatula])	sp|K4BWV2|NAP1_SOLLC(NAC domain-containing protein 1 OS=Solanum lycopersicum OX=4081 GN=NAP1 PE=2 SV=1)	PF02365.15(NAM:No apical meristem (NAM) protein)
MTR_5g011010	0.0244869	-5.35184	5.36645e-06	0.00038803	yes	down	14.8767	0.35	15.12	15.5	14.01	0.19	0.12	0.74		glucose-methanol-choline (GMC) oxidoreductase family protein	GO:0006066(biological_process:alcohol metabolic process); GO:0050660(molecular_function:flavin adenine dinucleotide binding); GO:0016614(molecular_function:oxidoreductase activity, acting on CH-OH group of donors); GO:0055114(biological_process:oxidation-reduction process); GO:0008812(molecular_function:choline dehydrogenase activity)	K00108	betA, CHDH	map00260(Glycine, serine and threonine metabolism)	COG2303(S:Function unknown)	XP_003611165.1(protein HOTHEAD [Medicago truncatula])	sp|Q9S746|HTH_ARATH(Protein HOTHEAD OS=Arabidopsis thaliana OX=3702 GN=HTH PE=1 SV=1)	PF00732.19(GMC_oxred_N:GMC oxidoreductase); PF05199.13(GMC_oxred_C:GMC oxidoreductase); PF13450.6(NAD_binding_8:NAD(P)-binding Rossmann-like domain); PF01266.24(DAO:FAD dependent oxidoreductase)
MTR_3g014290	0.0874347	-3.51565	5.35795e-06	0.000388384	yes	down	13.0667	1.02333	18.15	11.64	9.41	1.14	0.91	1.02		aspartic proteinase nepenthesin-like protein	GO:0006508(biological_process:proteolysis); GO:0008233(molecular_function:peptidase activity); GO:0004190(molecular_function:aspartic-type endopeptidase activity); GO:0030163(biological_process:protein catabolic process); GO:0016787(molecular_function:hydrolase activity)				ENOG410XNV7(O:Posttranslational modification, protein turnover, chaperones)	AES68738.2(aspartic proteinase nepenthesin-like protein [Medicago truncatula])	sp|O04496|AED3_ARATH(Aspartyl protease AED3 OS=Arabidopsis thaliana OX=3702 GN=AED3 PE=1 SV=1)	PF14543.6(TAXi_N:Xylanase inhibitor N-terminal); PF14541.6(TAXi_C:Xylanase inhibitor C-terminal); PF00026.23(Asp:Eukaryotic aspartyl protease)
MTR_3g051460	28.6443	4.84018	5.35626e-06	0.000389235	yes	up	1.23	31.83	1.42	1.44	0.83	23.75	49.06	22.68		peptide methionine sulfoxide reductase family protein	GO:0005737(cellular_component:cytoplasm); GO:0036456(molecular_function:L-methionine-(S)-S-oxide reductase activity); GO:0008113(molecular_function:peptide-methionine (S)-S-oxide reductase activity); GO:0034599(biological_process:cellular response to oxidative stress); GO:0055114(biological_process:oxidation-reduction process)	K07304	msrA		COG0225(O:Posttranslational modification, protein turnover, chaperones)	XP_013459795.1(peptide methionine sulfoxide reductase A1 isoform X1 [Medicago truncatula])	sp|Q9FKF7|MSRA1_ARATH(Peptide methionine sulfoxide reductase A1 OS=Arabidopsis thaliana OX=3702 GN=MSRA1 PE=2 SV=1)	PF01625.21(PMSR:Peptide methionine sulfoxide reductase)
MTR_5g034770	0.206615	-2.27499	5.34092e-06	0.000390076	yes	down	6.98333	1.43667	8.21	5.84	6.9	1.42	1.03	1.86		NB-ARC domain disease resistance protein	GO:0016787(molecular_function:hydrolase activity); GO:0016021(cellular_component:integral component of membrane); GO:0043531(molecular_function:ADP binding)	K15078	SLX1		COG4886(S:Function unknown)	AES96229.2(NB-ARC domain disease resistance protein [Medicago truncatula])	sp|Q7XA42|RGA1_SOLBU(Putative disease resistance protein RGA1 OS=Solanum bulbocastanum OX=147425 GN=RGA1 PE=2 SV=2)	PF00931.22(NB-ARC:NB-ARC domain); PF18052.1(Rx_N:Rx N-terminal domain); PF12799.7(LRR_4:Leucine Rich repeats (2 copies)); PF13855.6(LRR_8:Leucine rich repeat)
MTR_1g071540	4.79059	2.2602	5.35506e-06	0.000390125	yes	up	2.90667	13.5933	3.16	2.43	3.13	12.95	15.29	12.54		kinase interacting (KIP1-like) family protein	GO:0003779(molecular_function:actin binding); GO:0016310(biological_process:phosphorylation); GO:0016301(molecular_function:kinase activity); GO:0051015(molecular_function:actin filament binding); GO:0005886(cellular_component:plasma membrane)				ENOG410XW3C(S:Function unknown)	XP_003590595.1(protein NETWORKED 1D [Medicago truncatula])	sp|F4HZB5|NET1D_ARATH(Protein NETWORKED 1D OS=Arabidopsis thaliana OX=3702 GN=NET1D PE=3 SV=1)	PF07765.12(KIP1:KIP1-like protein)
MTR_0276s0050	3.90156	1.96405	5.41223e-06	0.000390367	yes	up	12.62	49.78	12.46	11.9	13.5	42.49	39.12	67.73		annexin D8	GO:0009579(cellular_component:thylakoid); GO:0008270(molecular_function:zinc ion binding); GO:0009737(biological_process:response to abscisic acid); GO:0070588(biological_process:calcium ion transmembrane transport); GO:0005544(molecular_function:calcium-dependent phospholipid binding); GO:0006979(biological_process:response to oxidative stress); GO:0048046(cellular_component:apoplast); GO:000940…	K17095	ANXA7_11		ENOG410XPUN(S:Function unknown)	XP_013442189.1(annexin D2 [Medicago truncatula])	sp|Q9XEE2|ANXD2_ARATH(Annexin D2 OS=Arabidopsis thaliana OX=3702 GN=ANN2 PE=1 SV=1)	PF00191.20(Annexin:Annexin)
MTR_3g088845	43.0486	5.42789	5.43452e-06	0.000391002	yes	up	3.06	114.657	2	3.22	3.96	95.2	171.77	77		2-oxoisovalerate dehydrogenase subunit alpha	GO:0005947(cellular_component:mitochondrial alpha-ketoglutarate dehydrogenase complex); GO:0016624(molecular_function:oxidoreductase activity, acting on the aldehyde or oxo group of donors, disulfide as acceptor); GO:0003826(molecular_function:alpha-ketoacid dehydrogenase activity); GO:0055114(biological_process:oxidation-reduction process); GO:0003863(molecular_function:3-methyl-2-oxobutanoate d…	K00166	BCKDHA, bkdA1	map00280(Valine, leucine and isoleucine degradation); map00640(Propanoate metabolism)	COG1071(S:Function unknown)	XP_013461349.1(2-oxoisovalerate dehydrogenase subunit alpha 1, mitochondrial [Medicago truncatula])	sp|Q9LPL5|ODBA1_ARATH(2-oxoisovalerate dehydrogenase subunit alpha 1, mitochondrial OS=Arabidopsis thaliana OX=3702 GN=At1g21400 PE=2 SV=1)	PF00676.20(E1_dh:Dehydrogenase E1 component); PF13292.6(DXP_synthase_N:1-deoxy-D-xylulose-5-phosphate synthase); PF02775.21(TPP_enzyme_C:Thiamine pyrophosphate enzyme, C-terminal TPP binding domain)
MTR_3g464330	0.137881	-2.85851	5.46926e-06	0.000392527	yes	down	45.0033	6.23	58.96	42.82	33.23	6.28	4.14	8.27		microsomal omega-3 fatty acid desaturase	GO:0016020(cellular_component:membrane); GO:0016717(molecular_function:oxidoreductase activity, acting on paired donors, with oxidation of a pair of donors resulting in the reduction of molecular oxygen to two molecules of water); GO:0016021(cellular_component:integral component of membrane); GO:0006629(biological_process:lipid metabolic process); GO:0055114(biological_process:oxidation-reduction…	K10257	FAD3, FAD7, FAD8, desB		COG3239(S:Function unknown)	XP_013460267.1(omega-3 fatty acid desaturase, endoplasmic reticulum [Medicago truncatula])	sp|P32291|FAD3E_VIGRR(Omega-3 fatty acid desaturase, endoplasmic reticulum OS=Vigna radiata var. radiata OX=3916 GN=ARG1 PE=2 SV=1)	PF00487.24(FA_desaturase:Fatty acid desaturase); PF11960.8(DUF3474:Domain of unknown function (DUF3474))
MTR_5g097280	0.149986	-2.7371	5.49078e-06	0.000393099	yes	down	578.307	87.5767	720.8	499.63	514.49	78.17	59.77	124.79		light-harvesting complex I chlorophyll A/B-binding protein	GO:0009535(cellular_component:chloroplast thylakoid membrane); GO:0009941(cellular_component:chloroplast envelope); GO:0016168(molecular_function:chlorophyll binding); GO:0009536(cellular_component:plastid); GO:0009522(cellular_component:photosystem I); GO:0009523(cellular_component:photosystem II); GO:0016021(cellular_component:integral component of membrane); GO:0009579(cellular_component:thyla…	K08913	LHCB2	map00196(Photosynthesis - antenna proteins)	ENOG410ZHBU(P:Inorganic ion transport and metabolism)	XP_003617948.1(chlorophyll a-b binding protein 215, chloroplastic [Medicago truncatula])	sp|P27520|CB215_PEA(Chlorophyll a-b binding protein 215, chloroplastic OS=Pisum sativum OX=3888 GN=CAB215 PE=1 SV=1)	PF00504.21(Chloroa_b-bind:Chlorophyll A-B binding protein)
MTR_5g029750	0.211952	-2.23819	5.59226e-06	0.000399378	yes	down	21.4967	4.57333	22.13	21.9	20.46	5.17	3.01	5.54		ABC transporter B family-like protein	GO:0016787(molecular_function:hydrolase activity); GO:0042626(molecular_function:ATPase activity, coupled to transmembrane movement of substances); GO:0099131(deleted:old GO); GO:0016021(cellular_component:integral component of membrane); GO:0016020(cellular_component:membrane); GO:0000166(molecular_function:nucleotide binding); GO:0008559(molecular_function:xenobiotic-transporting ATPase activit…	K05658	ABCB1, CD243	map02010(ABC transporters); map05226(Gastric cancer)	COG1132(S:Function unknown)	XP_003612850.1(ABC transporter B family member 2 [Medicago truncatula])	sp|Q8LPK2|AB2B_ARATH(ABC transporter B family member 2 OS=Arabidopsis thaliana OX=3702 GN=ABCB2 PE=1 SV=3)	PF00664.23(ABC_membrane:ABC transporter transmembrane region); PF00005.27(ABC_tran:ABC transporter); PF02463.19(SMC_N:RecF/RecN/SMC N terminal domain); PF09818.9(ABC_ATPase:Predicted ATPase of the ABC class); PF13191.6(AAA_16:AAA ATPase domain)
MTR_1g025720	0.00665278	-7.23183	5.60921e-06	0.000399605	yes	down	17.5533	0.08	25.43	19.1	8.13	0.09	0.02	0.13		GDSL-like lipase/acylhydrolase	GO:0016787(molecular_function:hydrolase activity); GO:0004806(molecular_function:triglyceride lipase activity); GO:0006629(biological_process:lipid metabolic process); GO:0016021(cellular_component:integral component of membrane); GO:0016788(molecular_function:hydrolase activity, acting on ester bonds); GO:0016298(molecular_function:lipase activity)				COG3240(S:Function unknown)	XP_003589529.1(GDSL esterase/lipase EXL1 [Medicago truncatula])	sp|Q94CH6|EXL3_ARATH(GDSL esterase/lipase EXL3 OS=Arabidopsis thaliana OX=3702 GN=EXL3 PE=2 SV=1)	PF00657.22(Lipase_GDSL:GDSL-like Lipase/Acylhydrolase)
MTR_4g098630	31.5783	4.98086	5.64943e-06	0.000400502	yes	up	1.24	37.54	2.04	0.61	1.07	28.57	19.97	64.08		NAC transcription factor-like protein	GO:0006355(biological_process:regulation of transcription, DNA-templated); GO:0005634(cellular_component:nucleus); GO:0003677(molecular_function:DNA binding)				ENOG410YB66(S:Function unknown)	XP_003608633.1(NAC domain-containing protein 71 [Medicago truncatula])	sp|O49697|NAC71_ARATH(NAC domain-containing protein 71 OS=Arabidopsis thaliana OX=3702 GN=NAC071 PE=2 SV=1)	PF02365.15(NAM:No apical meristem (NAM) protein)
MTR_8g008660	0.0119502	-6.38682	5.63786e-06	0.000400661	yes	down	5.31	0.0533333	5	5.29	5.64	0	0.1	0.06		alpha/beta fold hydrolase	GO:0102151(molecular_function:3-oxo-myristate decarboxylase activity); GO:0102577(molecular_function:3-oxo-palmitate decarboxylase activity); GO:0050410(molecular_function:3-oxolaurate decarboxylase activity); GO:0016829(molecular_function:lyase activity); GO:0016787(molecular_function:hydrolase activity)				ENOG4111IVV(S:Function unknown)	XP_003626748.1(methylesterase 2 [Medicago truncatula])	sp|Q8S9K8|MES10_ARATH(Methylesterase 10 OS=Arabidopsis thaliana OX=3702 GN=MES10 PE=2 SV=1)	PF12697.7(Abhydrolase_6:Alpha/beta hydrolase family); PF00561.20(Abhydrolase_1:alpha/beta hydrolase fold); PF12146.8(Hydrolase_4:Serine aminopeptidase, S33)
MTR_4g091320	0.261483	-1.93521	5.69447e-06	0.000400755	yes	down	89.1467	21.8267	99.77	87.01	80.66	22.64	21.82	21.02		armadillo/beta-catenin repeat protein	GO:0005515(molecular_function:protein binding)				ENOG410XRTN(C:Energy production and conversion)	XP_003608254.1(uncharacterized protein LOC11429521 [Medicago truncatula])		PF00514.23(Arm:Armadillo/beta-catenin-like repeat); PF03224.14(V-ATPase_H_N:V-ATPase subunit H)
MTR_2g086090	0.0986705	-3.34124	5.68392e-06	0.000400986	yes	down	79.2067	7.68667	81.32	85.66	70.64	5.92	10.71	6.43		gland-specific fatty acyl-CoA reductase	GO:0080019(molecular_function:fatty-acyl-CoA reductase (alcohol-forming) activity); GO:0006629(biological_process:lipid metabolic process); GO:0102965(molecular_function:alcohol-forming fatty acyl-CoA reductase activity); GO:0035336(biological_process:long-chain fatty-acyl-CoA metabolic process); GO:0010345(biological_process:suberin biosynthetic process); GO:0055114(biological_process:oxidation-…	K13356	FAR	map04146(Peroxisome); map00073(Cutin, suberine and wax biosynthesis)	ENOG410XS7R(S:Function unknown)	XP_003596783.1(fatty acyl-CoA reductase 3 isoform X1 [Medicago truncatula])	sp|Q93ZB9|FACR3_ARATH(Fatty acyl-CoA reductase 3 OS=Arabidopsis thaliana OX=3702 GN=FAR3 PE=1 SV=1)	PF07993.12(NAD_binding_4:Male sterility protein); PF03015.19(Sterile:Male sterility protein); PF01370.21(Epimerase:NAD dependent epimerase/dehydratase family); PF04321.17(RmlD_sub_bind:RmlD substrate binding domain)
MTR_2g018175	30.1349	4.91336	5.68019e-06	0.0004017	yes	up	0.28	8.69667	0.16	0.33	0.35	11.58	7.21	7.3		senescence regulator					ENOG410ZD95(S:Function unknown)	XP_013462645.1(uncharacterized protein LOC25486039 [Medicago truncatula])		PF04520.13(Senescence_reg:Senescence regulator)
MTR_3g075410	0.355615	-1.49161	5.73531e-06	0.000402652	yes	down	36.32	13.2267	37.21	36.29	35.46	12.76	12.07	14.85		alpha/beta-hydrolase superfamily protein	GO:0016787(molecular_function:hydrolase activity); GO:0047372(molecular_function:acylglycerol lipase activity)				COG1073(S:Function unknown)	XP_013460975.1(alpha/beta hydrolase domain-containing protein 17B [Medicago truncatula])	sp|Q5ZJ01|AB17B_CHICK(Alpha/beta hydrolase domain-containing protein 17B OS=Gallus gallus OX=9031 GN=ABHD17B PE=2 SV=1)	PF12146.8(Hydrolase_4:Serine aminopeptidase, S33); PF00561.20(Abhydrolase_1:alpha/beta hydrolase fold); PF00326.21(Peptidase_S9:Prolyl oligopeptidase family); PF01738.18(DLH:Dienelactone hydrolase family); PF03959.13(FSH1:Serine hydrolase (FSH1)); PF06342.12(DUF1057:Alpha/beta hydrolase of unknown function (DUF1057))
MTR_2g073260	0.153553	-2.70319	5.76364e-06	0.000403663	yes	down	16.7667	2.49333	19.63	16.46	14.21	3.23	1.81	2.44		trehalose-6-phosphate synthase	GO:0003825(molecular_function:alpha,alpha-trehalose-phosphate synthase (UDP-forming) activity); GO:0003824(molecular_function:catalytic activity); GO:0005992(biological_process:trehalose biosynthetic process)	K16055	TPS	map00500(Starch and sucrose metabolism)	COG1877(T:Signal transduction mechanisms)	XP_013464515.1(alpha,alpha-trehalose-phosphate synthase [UDP-forming] 1 isoform X1 [Medicago truncatula])	sp|Q9SYM4|TPS1_ARATH(Alpha,alpha-trehalose-phosphate synthase [UDP-forming] 1 OS=Arabidopsis thaliana OX=3702 GN=TPS1 PE=1 SV=1)	PF00982.21(Glyco_transf_20:Glycosyltransferase family 20); PF02358.16(Trehalose_PPase:Trehalose-phosphatase)
MTR_6g033330	16.2295	4.02055	5.79412e-06	0.000403848	yes	up	1.22333	21.96	0.85	1.04	1.78	26.7	24.09	15.09		seven transmembrane MLO family protein	GO:0006952(biological_process:defense response); GO:0016021(cellular_component:integral component of membrane); GO:0016020(cellular_component:membrane); GO:0009607(biological_process:response to biotic stimulus); GO:0005516(molecular_function:calmodulin binding)	K08472	MLO		ENOG410ZUVB(D:Cell cycle control, cell division, chromosome partitioning)	XP_013451626.1(MLO-like protein 6 [Medicago truncatula])	sp|Q94KB7|MLO6_ARATH(MLO-like protein 6 OS=Arabidopsis thaliana OX=3702 GN=MLO6 PE=2 SV=2)	PF03094.15(Mlo:Mlo family)
MTR_7g024480	0.108845	-3.19965	5.79276e-06	0.000404726	yes	down	20.3967	2.18333	26.99	19.59	14.61	2.81	1.72	2.02		transmembrane protein, putative	GO:0016021(cellular_component:integral component of membrane); GO:0016020(cellular_component:membrane)				ENOG410YIGP(S:Function unknown)	AES78094.2(transmembrane protein, putative [Medicago truncatula])	None
MTR_8g009820	16.438	4.03896	5.89599e-06	0.000408981	yes	up	0.53	8.66667	0.73	0.34	0.52	10.57	7.79	7.64		NADP-dependent alkenal double bond reductase	GO:0016758(molecular_function:transferase activity, transferring hexosyl groups); GO:0016021(cellular_component:integral component of membrane); GO:0055114(biological_process:oxidation-reduction process); GO:0016491(molecular_function:oxidoreductase activity)				COG2130(S:Function unknown)	KEH18005.1(NADP-dependent alkenal double bond reductase [Medicago truncatula])	sp|Q9SLN8|DBR_TOBAC(2-alkenal reductase (NADP(+)-dependent) OS=Nicotiana tabacum OX=4097 GN=DBR PE=1 SV=1)	PF00107.26(ADH_zinc_N:Zinc-binding dehydrogenase); PF16884.5(ADH_N_2:N-terminal domain of oxidoreductase); PF13602.6(ADH_zinc_N_2:Zinc-binding dehydrogenase)
MTR_1g093960	0.00113284	-9.78584	5.88982e-06	0.000409533	yes	down	30.8967	0	28.81	28.84	35.04	0	0	0		hypothetical protein						AES62102.2(hypothetical protein MTR_1g093960 [Medicago truncatula])	None
MTR_6g023910	295.73	8.20814	5.92881e-06	0.000410276	yes	up	1.23333	336.9	1.59	1.23	0.88	641.53	238.52	130.65		short-chain alcohol dehydrogenase	GO:0055114(biological_process:oxidation-reduction process); GO:0016491(molecular_function:oxidoreductase activity)				COG1028(S:Function unknown)	XP_003618852.1((-)-isopiperitenol/(-)-carveol dehydrogenase, mitochondrial [Medicago truncatula])	sp|Q5C9I9|ISPD_MENPI((-)-isopiperitenol/(-)-carveol dehydrogenase, mitochondrial OS=Mentha piperita OX=34256 PE=1 SV=1)	PF13561.6(adh_short_C2:Enoyl-(Acyl carrier protein) reductase); PF00106.25(adh_short:short chain dehydrogenase); PF08659.10(KR:KR domain); PF03435.18(Sacchrp_dh_NADP:Saccharopine dehydrogenase NADP binding domain); PF01370.21(Epimerase:NAD dependent epimerase/dehydratase family)
MTR_7g098750	406.836	8.66831	5.96855e-06	0.000412043	yes	up	0.0133333	6.14333	0.04	0	0	8.18	6.76	3.49		drug resistance transporter-like ABC domain protein	GO:0016787(molecular_function:hydrolase activity); GO:0016021(cellular_component:integral component of membrane); GO:0016020(cellular_component:membrane); GO:0000166(molecular_function:nucleotide binding); GO:0008559(molecular_function:xenobiotic-transporting ATPase activity); GO:0016887(molecular_function:ATPase activity); GO:0005524(molecular_function:ATP binding); GO:0015407(molecular_function…				COG1131(V:Defense mechanisms); COG0842(V:Defense mechanisms)	XP_003625399.2(pleiotropic drug resistance protein 1 isoform X1 [Medicago truncatula])	sp|Q76CU2|PDR1_TOBAC(Pleiotropic drug resistance protein 1 OS=Nicotiana tabacum OX=4097 GN=PDR1 PE=2 SV=1)	PF01061.24(ABC2_membrane:ABC-2 type transporter); PF00005.27(ABC_tran:ABC transporter); PF08370.11(PDR_assoc:Plant PDR ABC transporter associated); PF14510.6(ABC_trans_N:ABC-transporter N-terminal); PF13304.6(AAA_21:AAA domain, putative AbiEii toxin, Type IV TA system); PF13481.6(AAA_25:AAA domain)
MTR_4g127480	0.146194	-2.77404	5.99356e-06	0.000412787	yes	down	101.897	14.7033	118.98	97.86	88.85	19.44	10.59	14.08		subtilisin-like serine protease	GO:0004252(molecular_function:serine-type endopeptidase activity); GO:0016787(molecular_function:hydrolase activity); GO:0005618(cellular_component:cell wall); GO:0016021(cellular_component:integral component of membrane); GO:0016020(cellular_component:membrane); GO:0006508(biological_process:proteolysis); GO:0008233(molecular_function:peptidase activity); GO:0008236(molecular_function:serine-typ…				COG1404(O:Posttranslational modification, protein turnover, chaperones)	XP_003610059.2(subtilisin-like protease SBT2.5 [Medicago truncatula])	sp|O64481|SBT25_ARATH(Subtilisin-like protease SBT2.5 OS=Arabidopsis thaliana OX=3702 GN=SBT2.5 PE=2 SV=1)	PF00082.22(Peptidase_S8:Subtilase family); PF05922.16(Inhibitor_I9:Peptidase inhibitor I9); PF17766.1(fn3_6:Fibronectin type-III domain); PF06280.12(fn3_5:Fn3-like domain); PF02225.22(PA:PA domain)
MTR_7g053200	47.8361	5.58003	6.04545e-06	0.000415374	yes	up	0.356667	16.84	0.28	0.53	0.26	23.1	17.89	9.53		Serine/Threonine-kinase OXI1-like protein	GO:0006468(biological_process:protein phosphorylation); GO:0016310(biological_process:phosphorylation); GO:0016301(molecular_function:kinase activity); GO:0000166(molecular_function:nucleotide binding); GO:0004674(molecular_function:protein serine/threonine kinase activity); GO:0016740(molecular_function:transferase activity); GO:0004672(molecular_function:protein kinase activity); GO:0005524(mol…	K20714	OXI1	map04016(MAPK signaling pathway - plant)	ENOG410XQ0C(J:Translation, ribosomal structure and biogenesis)	XP_013448506.1(serine/threonine-protein kinase OXI1 [Medicago truncatula])	sp|Q9LSF1|OXI1_ARATH(Serine/threonine-protein kinase OXI1 OS=Arabidopsis thaliana OX=3702 GN=OXI1 PE=1 SV=1)	PF00069.25(Pkinase:Protein kinase domain); PF07714.17(Pkinase_Tyr:Protein tyrosine kinase); PF14531.6(Kinase-like:Kinase-like); PF17667.1(Pkinase_fungal:Fungal protein kinase)
MTR_5g010620	3.2617	1.70563	6.20341e-06	0.00042522	yes	up	34.5233	77.8667	33.38	33.19	37	73.94	80.29	79.37		transcription initiation factor TFIIE, beta subunit	GO:0005673(cellular_component:transcription factor TFIIE complex); GO:0005634(cellular_component:nucleus); GO:0006355(biological_process:regulation of transcription, DNA-templated); GO:0006367(biological_process:transcription initiation from RNA polymerase II promoter); GO:0003677(molecular_function:DNA binding); GO:0006413(biological_process:translational initiation); GO:0003743(molecular_functi…	K03137	TFIIE2, GTF2E2, TFA2	map03022(Basal transcription factors)	COG5174(K:Transcription)	AES94086.2(transcription initiation factor TFIIE, beta subunit [Medicago truncatula])	sp|Q54KJ8|T2EB_DICDI(General transcription factor IIE subunit 2 OS=Dictyostelium discoideum OX=44689 GN=gtf2e2 PE=3 SV=1)	PF18121.1(TFA2_Winged_2:TFA2 Winged helix domain 2); PF02186.15(TFIIE_beta:TFIIE beta subunit core domain)
MTR_2g062220	7.80929	2.96519	6.25361e-06	0.000426643	yes	up	2.06	15.8833	2.31	1.95	1.92	19.71	13.39	14.55		oxidoreductase/transition metal ion-binding protein	GO:0016021(cellular_component:integral component of membrane); GO:0016020(cellular_component:membrane)				ENOG410YZTV(S:Function unknown)	RHN74325.1(hypothetical protein MtrunA17_Chr2g0309051 [Medicago truncatula])
MTR_3g102400	48.4883	5.59957	6.24226e-06	0.000426873	yes	up	0.226667	10.6067	0.33	0.19	0.16	14.64	11.66	5.52		Serine/Threonine kinase, plant-type protein	GO:0006468(biological_process:protein phosphorylation); GO:0016301(molecular_function:kinase activity); GO:0016310(biological_process:phosphorylation); GO:0016021(cellular_component:integral component of membrane); GO:0016020(cellular_component:membrane); GO:0000166(molecular_function:nucleotide binding); GO:0004674(molecular_function:protein serine/threonine kinase activity); GO:0016740(molecula…	K04733	IRAK4		COG0515(T:Signal transduction mechanisms)	XP_003603101.2(putative receptor protein kinase ZmPK1 [Medicago truncatula])	sp|P17801|KPRO_MAIZE(Putative receptor protein kinase ZmPK1 OS=Zea mays OX=4577 GN=PK1 PE=2 SV=2)	PF00069.25(Pkinase:Protein kinase domain); PF07714.17(Pkinase_Tyr:Protein tyrosine kinase); PF01453.24(B_lectin:D-mannose binding lectin); PF00954.20(S_locus_glycop:S-locus glycoprotein domain); PF12260.8(PIP49_C:Protein-kinase domain of FAM69)
MTR_8g107640	4.60427	2.20297	6.29011e-06	0.000428126	yes	up	7.31	34.4267	6.12	7.76	8.05	29.55	27.22	46.51		annexin D8	GO:0009827(biological_process:plant-type cell wall modification); GO:0009555(biological_process:pollen development); GO:0009860(biological_process:pollen tube growth); GO:0005544(molecular_function:calcium-dependent phospholipid binding); GO:0030048(biological_process:actin filament-based movement); GO:0005509(molecular_function:calcium ion binding); GO:0009414(biological_process:response to wate…	K17095	ANXA7_11		ENOG410XPUN(S:Function unknown)	XP_003631146.1(annexin D5 [Medicago truncatula])	sp|Q9C9X3|ANXD5_ARATH(Annexin D5 OS=Arabidopsis thaliana OX=3702 GN=ANN5 PE=2 SV=2)	PF00191.20(Annexin:Annexin)
MTR_1g014690	3.58401	1.84157	6.31276e-06	0.000428661	yes	up	25.5067	115.49	24.69	25.3	26.53	114.5	121.13	110.84		gamma-tocopherol methyltransferase	GO:0008168(molecular_function:methyltransferase activity); GO:0016740(molecular_function:transferase activity); GO:0032259(biological_process:methylation); GO:0050342(molecular_function:tocopherol O-methyltransferase activity)	K05928	E2.1.1.95	map00130(Ubiquinone and other terpenoid-quinone biosynthesis)	ENOG410XP5G(S:Function unknown)	XP_024631069.1(tocopherol O-methyltransferase, chloroplastic [Medicago truncatula])	sp|Q6ZIK0|GTOMC_ORYSJ(Probable tocopherol O-methyltransferase, chloroplastic OS=Oryza sativa subsp. japonica OX=39947 GN=VTE4 PE=2 SV=1)	PF08241.12(Methyltransf_11:Methyltransferase domain); PF13649.6(Methyltransf_25:Methyltransferase domain); PF13489.6(Methyltransf_23:Methyltransferase domain); PF13847.6(Methyltransf_31:Methyltransferase domain); PF02353.20(CMAS:Mycolic acid cyclopropane synthetase); PF08242.12(Methyltransf_12:Methyltransferase domain); PF01209.18(Ubie_methyltran:ubiE/COQ5 methyltransferase family)
MTR_2g461970	5.02065	2.32787	6.43064e-06	0.000435646	yes	up	7.88	39.3033	7.71	5.78	10.15	37.62	36.34	43.95		alpha-1,4-glucan-protein synthase [UDP-forming]-like protein	GO:0052691(molecular_function:UDP-arabinopyranose mutase activity); GO:0016853(molecular_function:isomerase activity); GO:0003924(molecular_function:GTPase activity); GO:0016866(molecular_function:intramolecular transferase activity); GO:0071669(biological_process:plant-type cell wall organization or biogenesis); GO:0005525(molecular_function:GTP binding)	K13379	RGP, UTM	map00520(Amino sugar and nucleotide sugar metabolism)	ENOG411144T(U:Intracellular trafficking, secretion, and vesicular transport)	XP_013464107.1(UDP-arabinopyranose mutase 3 [Medicago truncatula])	sp|Q6Z4G3|RGP3_ORYSJ(UDP-arabinopyranose mutase 3 OS=Oryza sativa subsp. japonica OX=39947 GN=UAM3 PE=1 SV=1)	PF03214.13(RGP:Reversibly glycosylated polypeptide)
MTR_2g049770	0.176289	-2.50398	6.59281e-06	0.000436435	yes	down	22.3567	4.55333	25.45	20.83	20.79	2.55	4.04	7.07		chaperone DnaJ-domain protein, putative					ENOG410YGT5(S:Function unknown)	XP_003595592.1(uncharacterized protein LOC11427886 [Medicago truncatula])	sp|Q9C9Q4|JAC1_ARATH(J domain-containing protein required for chloroplast accumulation response 1 OS=Arabidopsis thaliana OX=3702 GN=JAC1 PE=1 SV=1)	PF00226.31(DnaJ:DnaJ domain)
MTR_4g048040	0.110137	-3.18263	6.59106e-06	0.000437318	yes	down	12.45	1.58	17.57	9.77	10.01	1.51	1.35	1.88		hypothetical protein	GO:0009506(cellular_component:plasmodesma)				ENOG410YBW4(S:Function unknown)	AES88114.2(hypothetical protein MTR_4g048040 [Medicago truncatula])	sp|Q8GUI4|UGPI6_ARATH(Uncharacterized GPI-anchored protein At1g61900 OS=Arabidopsis thaliana OX=3702 GN=At1g61900 PE=2 SV=1)
MTR_8g033290	9.20097	3.20179	6.53102e-06	0.000437337	yes	up	0.91	8.02	0.88	0.65	1.2	6.81	9.01	8.24		dishevelled/Egl-10/leckstrin domain protein	GO:0005623(cellular_component:cell); GO:0005622(cellular_component:intracellular); GO:0022900(biological_process:electron transport chain); GO:0003677(molecular_function:DNA binding); GO:0045454(biological_process:cell redox homeostasis); GO:0015035(molecular_function:protein disulfide oxidoreductase activity); GO:0035556(biological_process:intracellular signal transduction); GO:0055114(biologica…				ENOG410Y2WM(S:Function unknown)	XP_013444988.1(uncharacterized protein LOC25500994 [Medicago truncatula])		PF04784.14(DUF547:Protein of unknown function, DUF547); PF00610.21(DEP:Domain found in Dishevelled, Egl-10, and Pleckstrin (DEP)); PF00462.24(Glutaredoxin:Glutaredoxin)
MTR_8g028080	3.22683	1.69012	6.57667e-06	0.000437363	yes	up	71.8	228.617	76.09	67.32	71.99	244.93	210.51	230.41		ribonuclease T2 family protein	GO:0033897(molecular_function:ribonuclease T2 activity); GO:0090502(biological_process:RNA phosphodiester bond hydrolysis, endonucleolytic); GO:0005783(cellular_component:endoplasmic reticulum); GO:0005773(cellular_component:vacuole); GO:0004521(molecular_function:endoribonuclease activity); GO:0010168(cellular_component:ER body); GO:0003723(molecular_function:RNA binding); GO:0010507(biological_…	K01166	E3.1.27.1		ENOG4111M7G(S:Function unknown)	KEH18722.1(ribonuclease T2 family protein [Medicago truncatula])	sp|P42814|RNS2_ARATH(Ribonuclease 2 OS=Arabidopsis thaliana OX=3702 GN=RNS2 PE=2 SV=1)	PF00445.18(Ribonuclease_T2:Ribonuclease T2 family)
MTR_1g109350	0.0506071	-4.30452	6.48852e-06	0.000437522	yes	down	76.09	3.57333	93.52	76.26	58.49	3.77	4.85	2.1		B-box zinc finger protein, putative	GO:0008270(molecular_function:zinc ion binding); GO:0005622(cellular_component:intracellular)				ENOG4111DUW(S:Function unknown)	XP_013470128.1(putative zinc finger protein At1g68190 [Medicago truncatula])	sp|Q9C9F4|COLX_ARATH(Putative zinc finger protein At1g68190 OS=Arabidopsis thaliana OX=3702 GN=At1g68190 PE=2 SV=1)
MTR_5g039180	0.00431847	-7.85527	6.52026e-06	0.000437627	yes	down	7.48333	0.0233333	10.74	6.5	5.21	0.07	0	0		transcription factor	GO:0048510(biological_process:regulation of timing of transition from vegetative to reproductive phase); GO:0046983(molecular_function:protein dimerization activity); GO:0009416(biological_process:response to light stimulus); GO:0009640(biological_process:photomorphogenesis)				ENOG410Z0M7(K:Transcription)	XP_003613657.1(transcription factor PRE6 [Medicago truncatula])	sp|Q8GW32|PRE6_ARATH(Transcription factor PRE6 OS=Arabidopsis thaliana OX=3702 GN=PRE6 PE=1 SV=1)	PF00010.26(HLH:Helix-loop-helix DNA-binding domain); PF10473.9(CENP-F_leu_zip:Leucine-rich repeats of kinetochore protein Cenp-F/LEK1)
MTR_1g038793	0.286685	-1.80246	6.64187e-06	0.000437684	yes	down	29.0933	8.28	29.35	26.41	31.52	6.74	8.47	9.63		P-loop nucleoside triphosphate hydrolase superfamily protein	GO:0016787(molecular_function:hydrolase activity); GO:0051015(molecular_function:actin filament binding); GO:0000166(molecular_function:nucleotide binding); GO:0003779(molecular_function:actin binding); GO:0016459(cellular_component:myosin complex); GO:0005515(molecular_function:protein binding); GO:0003774(molecular_function:motor activity); GO:0005524(molecular_function:ATP binding)				COG5022(Z:Cytoskeleton)	KEH40947.1(P-loop nucleoside triphosphate hydrolase superfamily protein [Medicago truncatula])	sp|F4I507|MYO3_ARATH(Myosin-3 OS=Arabidopsis thaliana OX=3702 GN=VIII-A PE=2 SV=1)	PF00063.21(Myosin_head:Myosin head (motor domain)); PF00612.27(IQ:IQ calmodulin-binding motif)
MTR_6g070900	28.276	4.82151	6.50763e-06	0.000437793	yes	up	0.496667	13.75	0.47	0.41	0.61	17.48	15.27	8.5		late embryogenesis abundant protein	GO:0046658(cellular_component:anchored component of plasma membrane); GO:0016021(cellular_component:integral component of membrane); GO:0016020(cellular_component:membrane); GO:0009506(cellular_component:plasmodesma)					AES76073.1(late embryogenesis abundant protein [Medicago truncatula])	sp|Q9SJ52|NHL10_ARATH(NDR1/HIN1-like protein 10 OS=Arabidopsis thaliana OX=3702 GN=NHL10 PE=2 SV=1)	PF03168.13(LEA_2:Late embryogenesis abundant protein)
MTR_1g070830	0.270677	-1.88536	6.47876e-06	0.000437883	yes	down	59.8033	15.9333	57.5	63.45	58.46	15.04	17.16	15.6		auxin-responsive AUX/IAA family protein	GO:0006355(biological_process:regulation of transcription, DNA-templated); GO:0005634(cellular_component:nucleus); GO:0006351(biological_process:transcription, DNA-templated); GO:0005515(molecular_function:protein binding); GO:0009734(biological_process:auxin-activated signaling pathway)	K14484	IAA	map04075(Plant hormone signal transduction)	ENOG410YIDV(K:Transcription)	XP_003590532.1(auxin-induced protein 22D [Medicago truncatula])	sp|O24542|AX22D_VIGRR(Auxin-induced protein 22D OS=Vigna radiata var. radiata OX=3916 GN=AUX22D PE=2 SV=1)	PF02309.16(AUX_IAA:AUX/IAA family)
MTR_4g076940	0.208314	-2.26317	6.6311e-06	0.00043797	yes	down	76.3833	16.7167	84.05	68.55	76.55	16.01	11.18	22.96		white-brown-complex ABC transporter family protein	GO:0016787(molecular_function:hydrolase activity); GO:0042626(molecular_function:ATPase activity, coupled to transmembrane movement of substances); GO:0099131(deleted:old GO); GO:0016021(cellular_component:integral component of membrane); GO:0016020(cellular_component:membrane); GO:0000166(molecular_function:nucleotide binding); GO:0008559(molecular_function:xenobiotic-transporting ATPase activit…				COG1131(V:Defense mechanisms)	XP_013456597.1(ABC transporter G family member 15 isoform X1 [Medicago truncatula])	sp|Q8RWI9|AB15G_ARATH(ABC transporter G family member 15 OS=Arabidopsis thaliana OX=3702 GN=ABCG15 PE=2 SV=2)	PF01061.24(ABC2_membrane:ABC-2 type transporter); PF00005.27(ABC_tran:ABC transporter); PF13555.6(AAA_29:P-loop containing region of AAA domain); PF13191.6(AAA_16:AAA ATPase domain); PF03193.16(RsgA_GTPase:RsgA GTPase)
MTR_2g084275	0.21387	-2.22519	6.57428e-06	0.00043821	yes	down	10.9533	2.34333	9.81	10.16	12.89	1.89	2.2	2.94		auxin-regulated protein					ENOG410YW6D(S:Function unknown)	RHN75357.1(hypothetical protein MtrunA17_Chr2g0320281 [Medicago truncatula])	sp|Q9LX14|UFC_ARATH(Protein UPSTREAM OF FLC OS=Arabidopsis thaliana OX=3702 GN=UFC PE=2 SV=1)	PF06136.13(DUF966:Domain of unknown function (DUF966))
MTR_7g105780	0.107063	-3.22347	6.56622e-06	0.000438681	yes	down	21.2433	2.22333	27.62	21.82	14.29	1.8	2.53	2.34		ovate transcriptional repressor	GO:0045892(biological_process:negative regulation of transcription, DNA-templated)				ENOG411051E(S:Function unknown); ENOG410YHQG(S:Function unknown)	XP_013450172.1(transcription repressor OFP13 [Medicago truncatula])	sp|Q9FMC8|OPF13_ARATH(Transcription repressor OFP13 OS=Arabidopsis thaliana OX=3702 GN=OFP13 PE=1 SV=1)	PF04844.13(Ovate:Transcriptional repressor, ovate)
MTR_3g115400	0.218389	-2.19503	6.67225e-06	0.000438689	yes	down	21.0767	4.76333	18.31	20.03	24.89	4.68	3.9	5.71		plant regulator RWP-RK family protein	GO:0006355(biological_process:regulation of transcription, DNA-templated); GO:0005634(cellular_component:nucleus); GO:0006351(biological_process:transcription, DNA-templated); GO:0005515(molecular_function:protein binding); GO:0003677(molecular_function:DNA binding)				ENOG41129QX(P:Inorganic ion transport and metabolism)	XP_013462281.1(protein NLP4 isoform X1 [Medicago truncatula])	sp|Q9LE38|NLP4_ARATH(Protein NLP4 OS=Arabidopsis thaliana OX=3702 GN=NLP4 PE=2 SV=1)	PF02042.15(RWP-RK:RWP-RK domain); PF00564.24(PB1:PB1 domain); PF13185.6(GAF_2:GAF domain)
MTR_2g084270	0.090833	-3.46064	6.75342e-06	0.000440035	yes	down	7.26667	0.65	9.38	6.87	5.55	0.83	0.48	0.64		DUF1635 family protein					ENOG410YWC0(S:Function unknown)	XP_013464838.1(uncharacterized protein LOC25487441 [Medicago truncatula])		PF07795.11(DUF1635:Protein of unknown function (DUF1635))
MTR_6g037720	111.506	6.80097	6.76884e-06	0.000440051	yes	up	22.98	2504.31	45.94	11.31	11.69	3092.64	2003.31	2416.99		hypothetical protein						KEH25920.1(hypothetical protein MTR_6g037720 [Medicago truncatula])	None
MTR_8g027895	3.24302	1.69734	6.81798e-06	0.000440284	yes	up	98.6733	321.373	95	100.67	100.35	351.11	254.46	358.55		hypothetical protein	GO:0003964(molecular_function:RNA-directed DNA polymerase activity); GO:0004523(molecular_function:RNA-DNA hybrid ribonuclease activity); GO:0003676(molecular_function:nucleic acid binding); GO:0008270(molecular_function:zinc ion binding)					KEH18693.1(hypothetical protein MTR_8g027895 [Medicago truncatula])	None
MTR_3g117680	0.101323	-3.30296	6.8055e-06	0.000440459	yes	down	12.2567	1.28667	10.74	13.72	12.31	1.44	0.78	1.64		calcium-binding EF-hand protein	GO:0005509(molecular_function:calcium ion binding)				ENOG4111GM0(S:Function unknown)	XP_003604022.1(uncharacterized protein LOC11421543 isoform X1 [Medicago truncatula])		PF13499.6(EF-hand_7:EF-hand domain pair); PF13405.6(EF-hand_6:EF-hand domain); PF00036.32(EF-hand_1:EF hand)
MTR_7g090230	0.0396917	-4.65502	6.74675e-06	0.00044059	yes	down	17.2433	0.703333	22.52	18.13	11.08	0.49	0.36	1.26		glutaredoxin family protein	GO:0005623(cellular_component:cell); GO:0022900(biological_process:electron transport chain); GO:0045454(biological_process:cell redox homeostasis); GO:0015035(molecular_function:protein disulfide oxidoreductase activity); GO:0055114(biological_process:oxidation-reduction process); GO:0009055(molecular_function:electron carrier activity)	K17479	GRXCR1		ENOG4111HAI(U:Intracellular trafficking, secretion, and vesicular transport)	XP_003625034.1(uncharacterized protein At5g39865 [Medicago truncatula])	sp|Q9FLE8|Y5986_ARATH(Uncharacterized protein At5g39865 OS=Arabidopsis thaliana OX=3702 GN=At5g39865 PE=2 SV=1)	PF00462.24(Glutaredoxin:Glutaredoxin); PF04908.15(SH3BGR:SH3-binding, glutamic acid-rich protein)
MTR_4g061833	5.03494	2.33197	6.80235e-06	0.000441239	yes	up	1.91333	10.3333	1.45	2.03	2.26	9.48	9.76	11.76		receptor-like kinase theseus protein	GO:0006468(biological_process:protein phosphorylation); GO:0016020(cellular_component:membrane); GO:0016310(biological_process:phosphorylation); GO:0016021(cellular_component:integral component of membrane); GO:0004672(molecular_function:protein kinase activity); GO:0016740(molecular_function:transferase activity); GO:0005524(molecular_function:ATP binding); GO:0016301(molecular_function:kinase a…				COG0515(T:Signal transduction mechanisms)	XP_003606567.1(receptor-like protein kinase HERK 1 [Medicago truncatula])	sp|Q9LX66|HERK_ARATH(Receptor-like protein kinase HERK 1 OS=Arabidopsis thaliana OX=3702 GN=HERK1 PE=1 SV=1)	PF12819.7(Malectin_like:Malectin-like domain); PF07714.17(Pkinase_Tyr:Protein tyrosine kinase); PF00069.25(Pkinase:Protein kinase domain); PF11721.8(Malectin:Malectin domain)
MTR_8g085580	6.75988	2.757	6.7423e-06	0.000441294	yes	up	31.3933	206.29	29.41	29.42	35.35	218.03	240.2	160.64		transmembrane protein, putative	GO:0005773(cellular_component:vacuole); GO:0016021(cellular_component:integral component of membrane)				ENOG410YP31(S:Function unknown)	XP_003629700.1(uncharacterized protein LOC11419025 [Medicago truncatula])		PF04398.12(DUF538:Protein of unknown function, DUF538)
MTR_7g096870	16.8136	4.07156	6.7294e-06	0.000441446	yes	up	0.353333	6.10333	0.25	0.25	0.56	7.19	4.3	6.82		high affinity inorganic phosphate transporter	GO:0016787(molecular_function:hydrolase activity); GO:0005315(molecular_function:inorganic phosphate transmembrane transporter activity); GO:0016021(cellular_component:integral component of membrane); GO:0016020(cellular_component:membrane); GO:0006817(biological_process:phosphate ion transport); GO:0022857(molecular_function:transmembrane transporter activity); GO:0055085(biological_process:tran…	K08176	PHO84		ENOG410ZVN7(S:Function unknown)	XP_013449892.1(inorganic phosphate transporter 1-4 [Medicago truncatula])	sp|Q96303|PHT14_ARATH(Inorganic phosphate transporter 1-4 OS=Arabidopsis thaliana OX=3702 GN=PHT1-4 PE=1 SV=1)	PF00083.24(Sugar_tr:Sugar (and other) transporter); PF07690.16(MFS_1:Major Facilitator Superfamily)
MTR_1g083400	3.96609	1.98772	6.87938e-06	0.000443261	yes	up	8.05	29.2933	8.05	8.63	7.47	23	24.48	40.4		pre-mRNA-splicing factor SF2-like protein	GO:0005829(cellular_component:cytosol); GO:0005634(cellular_component:nucleus); GO:0003723(molecular_function:RNA binding); GO:0003676(molecular_function:nucleic acid binding)	K12890	SFRS1, ASF, SF2	map03040(Spliceosome)	COG0724(S:Function unknown)	AES61404.1(pre-mRNA-splicing factor SF2-like protein [Medicago truncatula])	sp|Q9XFR5|SR30_ARATH(Serine/arginine-rich splicing factor SR30 OS=Arabidopsis thaliana OX=3702 GN=SR30 PE=1 SV=1)	PF00076.22(RRM_1:RNA recognition motif. (a.k.a. RRM, RBD, or RNP domain))
MTR_8g042040	7.75267	2.95469	6.90696e-06	0.000444052	yes	up	9.34333	68.99	9.64	8.51	9.88	96.38	49.22	61.37		cytochrome P450 family 72 protein	GO:0016020(cellular_component:membrane); GO:0004497(molecular_function:monooxygenase activity); GO:1902386(biological_process:glycyrrhetinate biosynthetic process); GO:0020037(molecular_function:heme binding); GO:0016709(molecular_function:oxidoreductase activity, acting on paired donors, with incorporation or reduction of molecular oxygen, NAD(P)H as one donor, and incorporation of one atom of o…	K17873	CYP72A		COG2124(Q:Secondary metabolites biosynthesis, transport and catabolism)	AET02541.2(cytochrome P450 family 72 protein [Medicago truncatula])	sp|H1A981|C7263_MEDTR(11-oxo-beta-amyrin 30-oxidase OS=Medicago truncatula OX=3880 GN=CYP72A63 PE=1 SV=1)	PF00067.22(p450:Cytochrome P450)
MTR_2g047968	54.1748	5.75955	6.93412e-06	0.000444811	yes	up	0.176667	18.5933	0.05	0.09	0.39	17.36	18.61	19.81		equilibrative nucleoside transporter 6	GO:0016021(cellular_component:integral component of membrane); GO:0016020(cellular_component:membrane); GO:0005337(molecular_function:nucleoside transmembrane transporter activity); GO:1901642(biological_process:nucleoside transmembrane transport)	K15014	SLC29A1_2_3, ENT1_2_3		ENOG410Y3MT(S:Function unknown)	KEH37809.1(equilibrative nucleoside transporter 6 [Medicago truncatula])	sp|Q9M0Y3|ENT3_ARATH(Equilibrative nucleotide transporter 3 OS=Arabidopsis thaliana OX=3702 GN=ENT3 PE=1 SV=1)	PF01733.18(Nucleoside_tran:Nucleoside transporter)
MTR_8g008530	21.1841	4.40491	6.94954e-06	0.000444817	yes	up	1.43667	29.42	1.5	1.19	1.62	41.64	29.79	16.83		cytochrome P450 family protein	GO:0050616(molecular_function:secologanin synthase activity); GO:0004497(molecular_function:monooxygenase activity); GO:0016020(cellular_component:membrane); GO:0020037(molecular_function:heme binding); GO:0016021(cellular_component:integral component of membrane); GO:0016705(molecular_function:oxidoreductase activity, acting on paired donors, with incorporation or reduction of molecular oxygen);…				COG2124(Q:Secondary metabolites biosynthesis, transport and catabolism)	AET01216.2(cytochrome P450 family protein [Medicago truncatula])	sp|Q2QYH7|C14C2_ORYSJ(Cytochrome P450 714C2 OS=Oryza sativa subsp. japonica OX=39947 GN=CYP714C2 PE=2 SV=1)	PF00067.22(p450:Cytochrome P450)
MTR_3g094160	2.91997	1.54596	6.97527e-06	0.00044548	yes	up	31.0333	90.4467	28.87	31.17	33.06	86.52	85.28	99.54		alpha-galactosidase-like protein	GO:0016787(molecular_function:hydrolase activity); GO:0052692(molecular_function:raffinose alpha-galactosidase activity); GO:0005975(biological_process:carbohydrate metabolic process); GO:0016798(molecular_function:hydrolase activity, acting on glycosyl bonds); GO:0003824(molecular_function:catalytic activity); GO:0004557(molecular_function:alpha-galactosidase activity); GO:0008152(biological_pro…	K07407	E3.2.1.22B, galA, rafA	map00600(Sphingolipid metabolism); map00603(Glycosphingolipid biosynthesis - globo and isoglobo series); map00561(Glycerolipid metabolism); map00052(Galactose metabolism)	ENOG410XPF1(S:Function unknown)	XP_013461524.1(alpha-galactosidase 3 [Medicago truncatula])	sp|Q8VXZ7|AGAL3_ARATH(Alpha-galactosidase 3 OS=Arabidopsis thaliana OX=3702 GN=AGAL3 PE=1 SV=1)	PF16499.5(Melibiase_2:Alpha galactosidase A); PF17801.1(Melibiase_C:Alpha galactosidase C-terminal beta sandwich domain); PF02065.18(Melibiase:Melibiase)
MTR_5g013640	0.165715	-2.59322	7.04214e-06	0.000448762	yes	down	209.95	30.64	184.46	197.41	247.98	37.87	23.89	30.16		beta-amylase	GO:0016787(molecular_function:hydrolase activity); GO:0005975(biological_process:carbohydrate metabolic process); GO:0016161(molecular_function:beta-amylase activity); GO:0016798(molecular_function:hydrolase activity, acting on glycosyl bonds); GO:0102229(molecular_function:amylopectin maltohydrolase activity); GO:0000272(biological_process:polysaccharide catabolic process); GO:0008152(biological…	K01177	E3.2.1.2	map00500(Starch and sucrose metabolism)	ENOG410XRH5(S:Function unknown)	XP_003611409.1(beta-amylase 3, chloroplastic [Medicago truncatula])	sp|O23553|BAM3_ARATH(Beta-amylase 3, chloroplastic OS=Arabidopsis thaliana OX=3702 GN=BAM3 PE=1 SV=3)	PF01373.17(Glyco_hydro_14:Glycosyl hydrolase family 14)
MTR_3g462060	2.95577	1.56353	7.05809e-06	0.000448793	yes	up	28.5433	83.4333	28.55	28.68	28.4	87.34	77.43	85.53		import receptor subunit TOM7-1	GO:0005742(cellular_component:mitochondrial outer membrane translocase complex); GO:0016021(cellular_component:integral component of membrane); GO:0016020(cellular_component:membrane); GO:0030150(biological_process:protein import into mitochondrial matrix)	K17771	TOM7		ENOG410Y3Q1(U:Intracellular trafficking, secretion, and vesicular transport)	KEH34137.1(import receptor subunit TOM7-1 [Medicago truncatula])	sp|Q9ASY8|TOM71_ARATH(Mitochondrial import receptor subunit TOM7-1 OS=Arabidopsis thaliana OX=3702 GN=TOM7-1 PE=1 SV=1)	PF08038.12(Tom7:TOM7 family)
MTR_8g078900	0.266841	-1.90595	7.12741e-06	0.000452208	yes	down	18.5033	5.16667	16.38	19.61	19.52	4.96	4	6.54		phototropic-responsive NPH3 family protein	GO:0016021(cellular_component:integral component of membrane); GO:0005515(molecular_function:protein binding)				ENOG410YF5P(S:Function unknown)	XP_013446437.1(BTB/POZ domain-containing protein At5g66560 [Medicago truncatula])	sp|Q94A73|Y5656_ARATH(BTB/POZ domain-containing protein At5g66560 OS=Arabidopsis thaliana OX=3702 GN=At5g66560 PE=2 SV=2)	PF03000.14(NPH3:NPH3 family); PF00651.31(BTB:BTB/POZ domain)
MTR_5g072950	268.056	8.06639	7.17457e-06	0.000454207	yes	up	4.20667	1292.76	0	11.8	0.82	720.51	1690.05	1467.71		hypothetical protein	GO:0006355(biological_process:regulation of transcription, DNA-templated)				COG1501(G:Carbohydrate transport and metabolism); ENOG4111K1M(S:Function unknown)	AES98797.2(hypothetical protein MTR_5g072950 [Medicago truncatula])	None	PF10551.9(MULE:MULE transposase domain)
MTR_7g068850	11.1054	3.47319	7.27919e-06	0.000454871	yes	up	22.29	238.707	22.4	19.6	24.87	256.9	301.02	158.2		acyl-CoA dehydrogenase	GO:0050660(molecular_function:flavin adenine dinucleotide binding); GO:0006635(biological_process:fatty acid beta-oxidation); GO:0016627(molecular_function:oxidoreductase activity, acting on the CH-CH group of donors); GO:0005777(cellular_component:peroxisome); GO:0009793(biological_process:embryo development ending in seed dormancy); GO:0003995(molecular_function:acyl-CoA dehydrogenase activity)…	K00232	E1.3.3.6, ACOX1, ACOX3	map04146(Peroxisome); map00592(alpha-Linolenic acid metabolism); map01040(Biosynthesis of unsaturated fatty acids); map00071(Fatty acid degradation)	COG1960(I:Lipid transport and metabolism)	XP_013449161.1(acyl-coenzyme A oxidase 4, peroxisomal [Medicago truncatula])	sp|Q96329|ACOX4_ARATH(Acyl-coenzyme A oxidase 4, peroxisomal OS=Arabidopsis thaliana OX=3702 GN=ACX4 PE=1 SV=1)	PF02771.16(Acyl-CoA_dh_N:Acyl-CoA dehydrogenase, N-terminal domain); PF00441.24(Acyl-CoA_dh_1:Acyl-CoA dehydrogenase, C-terminal domain); PF02770.19(Acyl-CoA_dh_M:Acyl-CoA dehydrogenase, middle domain)
MTR_5g038420	4.95496	2.30887	7.23365e-06	0.000454967	yes	up	27.3	141.863	28.66	25.79	27.45	138.66	167.18	119.75		TWIN LOV protein	GO:0004674(molecular_function:protein serine/threonine kinase activity)				COG2202(T:Signal transduction mechanisms)	KEH27796.1(TWIN LOV protein [Medicago truncatula])	sp|O64511|TLOV1_ARATH(Protein TWIN LOV 1 OS=Arabidopsis thaliana OX=3702 GN=TLP1 PE=1 SV=2)	PF13426.7(PAS_9:PAS domain); PF00989.25(PAS:PAS fold); PF08447.12(PAS_3:PAS fold); PF08448.10(PAS_4:PAS fold)
MTR_4g077900	0.338595	-1.56237	7.22404e-06	0.00045535	yes	down	56.0767	18.8933	60.34	58.21	49.68	18.82	16.6	21.26		acyl:CoA ligase	GO:0003824(molecular_function:catalytic activity); GO:0016021(cellular_component:integral component of membrane); GO:0016020(cellular_component:membrane); GO:0016874(molecular_function:ligase activity)	K01904	4CL	map00130(Ubiquinone and other terpenoid-quinone biosynthesis); map00940(Phenylpropanoid biosynthesis); map00360(Phenylalanine metabolism)	COG0318(S:Function unknown)	RHN61730.1(putative AMP-dependent synthetase/ligase, AMP-binding enzyme domain-containing protein [Medicago truncatula])	sp|Q84P24|4CLL6_ARATH(4-coumarate--CoA ligase-like 6 OS=Arabidopsis thaliana OX=3702 GN=4CLL6 PE=2 SV=2)	PF00501.28(AMP-binding:AMP-binding enzyme); PF13193.6(AMP-binding_C:AMP-binding enzyme C-terminal domain)
MTR_4g124470	47.6592	5.57468	7.2084e-06	0.000455354	yes	up	3.93	175.417	4	4.25	3.54	136.76	293.3	96.19		lysine-ketoglutarate reductase/saccharopine dehydrogenase	GO:0005737(cellular_component:cytoplasm); GO:0016021(cellular_component:integral component of membrane); GO:0016020(cellular_component:membrane); GO:0047131(molecular_function:saccharopine dehydrogenase (NAD+, L-glutamate-forming) activity); GO:0047130(molecular_function:saccharopine dehydrogenase (NADP+, L-lysine-forming) activity); GO:0055114(biological_process:oxidation-reduction process); GO:…	K14157	AASS	map00310(Lysine degradation)	COG1748(E:Amino acid transport and metabolism)	KEH32411.1(lysine-ketoglutarate reductase/saccharopine dehydrogenase [Medicago truncatula])	sp|Q9SMZ4|AASS_ARATH(Alpha-aminoadipic semialdehyde synthase OS=Arabidopsis thaliana OX=3702 GN=LKR/SDH PE=1 SV=1)	PF16653.5(Sacchrp_dh_C:Saccharopine dehydrogenase C-terminal domain); PF05222.15(AlaDh_PNT_N:Alanine dehydrogenase/PNT, N-terminal domain); PF04455.12(Saccharop_dh_N:LOR/SDH bifunctional enzyme conserved region); PF03435.18(Sacchrp_dh_NADP:Saccharopine dehydrogenase NADP binding domain); PF01262.21(AlaDh_PNT_C:Alanine dehydrogenase/PNT, C-terminal domain)
MTR_5g016090	8.23598	3.04194	7.27474e-06	0.000455575	yes	up	1.12667	9.38333	1.2	0.8	1.38	9.01	9.15	9.99		prolyl 4-hydroxylase subunit alpha-like protein	GO:0031418(molecular_function:L-ascorbic acid binding); GO:0016705(molecular_function:oxidoreductase activity, acting on paired donors, with incorporation or reduction of molecular oxygen); GO:0004656(molecular_function:procollagen-proline 4-dioxygenase activity); GO:0016021(cellular_component:integral component of membrane); GO:0016020(cellular_component:membrane); GO:0005506(molecular_function:…	K00472	P4HA	map00330(Arginine and proline metabolism)	ENOG410XS5J(S:Function unknown)	XP_003611628.1(probable prolyl 4-hydroxylase 9 isoform X1 [Medicago truncatula])	sp|Q8VZJ7|P4H9_ARATH(Probable prolyl 4-hydroxylase 9 OS=Arabidopsis thaliana OX=3702 GN=P4H9 PE=2 SV=1)	PF13640.6(2OG-FeII_Oxy_3:2OG-Fe(II) oxygenase superfamily); PF03171.20(2OG-FeII_Oxy:2OG-Fe(II) oxygenase superfamily)
MTR_7g032640	0.274564	-1.86479	7.27407e-06	0.000456518	yes	down	15.87	4.27	16.87	17.08	13.66	4.13	4.1	4.58		alpha/beta-hydrolase superfamily protein	GO:0004177(molecular_function:aminopeptidase activity); GO:0006508(biological_process:proteolysis); GO:0016787(molecular_function:hydrolase activity)				COG1073(C:Energy production and conversion)	XP_003622292.1(alpha/beta hydrolase domain-containing protein 17B isoform X1 [Medicago truncatula])	sp|Q6DEY3|AB17B_XENTR(Alpha/beta hydrolase domain-containing protein 17B OS=Xenopus tropicalis OX=8364 GN=abhd17b PE=2 SV=1)	PF12146.8(Hydrolase_4:Serine aminopeptidase, S33); PF00561.20(Abhydrolase_1:alpha/beta hydrolase fold); PF00326.21(Peptidase_S9:Prolyl oligopeptidase family); PF03959.13(FSH1:Serine hydrolase (FSH1)); PF01738.18(DLH:Dienelactone hydrolase family)
MTR_5g016010	0.0514593	-4.28042	7.45962e-06	0.000458245	yes	down	99.78	5.30333	134.01	82.46	82.87	4.09	2.6	9.22		peroxidase family protein	GO:0020037(molecular_function:heme binding); GO:0006979(biological_process:response to oxidative stress); GO:0098869(biological_process:cellular oxidant detoxification); GO:0005576(cellular_component:extracellular region); GO:0042744(biological_process:hydrogen peroxide catabolic process); GO:0046872(molecular_function:metal ion binding); GO:0004601(molecular_function:peroxidase activity); GO:005…	K00430	E1.11.1.7	map00940(Phenylpropanoid biosynthesis)	ENOG4111FDS(G:Carbohydrate transport and metabolism)	XP_003611621.1(peroxidase 51 [Medicago truncatula])	sp|Q9SZE7|PER51_ARATH(Peroxidase 51 OS=Arabidopsis thaliana OX=3702 GN=PER51 PE=2 SV=1)	PF00141.23(peroxidase:Peroxidase)
MTR_3g107830	107.942	6.75411	7.48095e-06	0.000458584	yes	up	0.163333	18.7267	0	0.1	0.39	15.21	17.18	23.79		dehydration-responsive RD22-like protein					ENOG4111CQ0(S:Function unknown); ENOG4111C4C(S:Function unknown)	AES73702.2(dehydration-responsive RD22-like protein [Medicago truncatula])	sp|D2CZZ9|BNM2C_BRANA(BURP domain-containing protein BNM2C OS=Brassica napus OX=3708 GN=BNM2C PE=2 SV=1)	PF03181.15(BURP:BURP domain)
MTR_4g095450	21.3788	4.41811	7.451e-06	0.000458687	yes	up	61.96	1283.32	69.64	44.9	71.34	1935.92	1087.3	826.73		class III peroxidase	GO:0020037(molecular_function:heme binding); GO:0006979(biological_process:response to oxidative stress); GO:0098869(biological_process:cellular oxidant detoxification); GO:0005576(cellular_component:extracellular region); GO:0042744(biological_process:hydrogen peroxide catabolic process); GO:0046872(molecular_function:metal ion binding); GO:0004601(molecular_function:peroxidase activity); GO:005…	K00430	E1.11.1.7	map00940(Phenylpropanoid biosynthesis)	ENOG4111FDS(S:Function unknown)	XP_003608471.1(peroxidase 73 [Medicago truncatula])	sp|Q43873|PER73_ARATH(Peroxidase 73 OS=Arabidopsis thaliana OX=3702 GN=PER73 PE=1 SV=1)	PF00141.23(peroxidase:Peroxidase)
MTR_5g075955	0.289793	-1.7869	7.43818e-06	0.000458873	yes	down	18.13	5.17333	20.43	16.99	16.97	4.54	5.4	5.58		transporter family ABC domain protein	GO:0015434(molecular_function:cadmium-transporting ATPase activity); GO:0042626(molecular_function:ATPase activity, coupled to transmembrane movement of substances); GO:0099131(deleted:old GO); GO:0099132(deleted:old GO); GO:0016787(molecular_function:hydrolase activity); GO:0016021(cellular_component:integral component of membrane); GO:0016020(cellular_component:membrane); GO:0000166(molecular_f…	K05663	ABC.ATM	map02010(ABC transporters)	COG5265(U:Intracellular trafficking, secretion, and vesicular transport)	XP_013454183.1(ABC transporter B family member 25, mitochondrial isoform X2 [Medicago truncatula])	sp|Q9LVM1|AB25B_ARATH(ABC transporter B family member 25, mitochondrial OS=Arabidopsis thaliana OX=3702 GN=ABCB25 PE=1 SV=1)	PF00664.23(ABC_membrane:ABC transporter transmembrane region); PF00005.27(ABC_tran:ABC transporter); PF02463.19(SMC_N:RecF/RecN/SMC N terminal domain); PF13401.6(AAA_22:AAA domain); PF13191.6(AAA_16:AAA ATPase domain)
MTR_1g086510	232.169	7.85903	7.43136e-06	0.000459429	yes	up	0.0533333	14.81	0	0.16	0	17.89	16.01	10.53		myb transcription factor	GO:0043565(molecular_function:sequence-specific DNA binding); GO:0009737(biological_process:response to abscisic acid); GO:0009751(biological_process:response to salicylic acid); GO:0005634(cellular_component:nucleus); GO:0009723(biological_process:response to ethylene); GO:0016036(biological_process:cellular response to phosphate starvation); GO:0005516(molecular_function:calmodulin binding); GO…	K09422	MYBP		COG5147(G:Carbohydrate transport and metabolism)	XP_003591357.1(transcription factor JAMYB [Medicago truncatula])	sp|Q10MB4|MYB2_ORYSJ(Transcription factor MYB2 OS=Oryza sativa subsp. japonica OX=39947 GN=MYB2 PE=2 SV=1)	PF00249.31(Myb_DNA-binding:Myb-like DNA-binding domain); PF13921.6(Myb_DNA-bind_6:Myb-like DNA-binding domain)
MTR_5g064840	178.695	7.48136	7.37473e-06	0.00045985	yes	up	0.05	10.9733	0.15	0	0	12.65	10.85	9.42		phage capsid scaffolding protein (GPO) serine peptidase	GO:0019069(biological_process:viral capsid assembly)				ENOG4111AMT(S:Function unknown)	XP_003615182.2(uncharacterized protein LOC11437380 [Medicago truncatula])
MTR_2g071740	0.0641721	-3.96191	7.42766e-06	0.000460181	yes	down	28.1667	1.75333	35.13	31.36	18.01	1.3	2	1.96		hypothetical protein	GO:0016021(cellular_component:integral component of membrane)					AES66472.1(hypothetical protein MTR_2g071740 [Medicago truncatula])	None
MTR_3g091850	6.43634	2.68624	7.52553e-06	0.000460343	yes	up	3.5	21.36	3.22	3.67	3.61	18.85	15.83	29.4		transcription factor Pcc1		K15902	PCC1, LAGE3		ENOG41127M7(S:Function unknown)	XP_003602286.1(uncharacterized protein LOC11437336 [Medicago truncatula])		PF09341.10(Pcc1:Transcription factor Pcc1)
MTR_1g107425	6.07082	2.60189	7.42601e-06	0.000461065	yes	up	26.08	156.083	27.83	23.91	26.5	208.94	114.73	144.58		cinnamyl alcohol dehydrogenase-like protein	GO:0009809(biological_process:lignin biosynthetic process); GO:0016616(molecular_function:oxidoreductase activity, acting on the CH-OH group of donors, NAD or NADP as acceptor); GO:0052747(molecular_function:sinapyl alcohol dehydrogenase activity); GO:0045551(molecular_function:cinnamyl-alcohol dehydrogenase activity); GO:0008270(molecular_function:zinc ion binding); GO:0046872(molecular_function…	K00083	E1.1.1.195	map00940(Phenylpropanoid biosynthesis)	COG1064(C:Energy production and conversion)	XP_013470061.1(probable cinnamyl alcohol dehydrogenase [Medicago truncatula])	sp|P31656|CADH_MEDSA(Probable cinnamyl alcohol dehydrogenase OS=Medicago sativa OX=3879 GN=CAD2 PE=1 SV=1)	PF08240.12(ADH_N:Alcohol dehydrogenase GroES-like domain); PF00107.26(ADH_zinc_N:Zinc-binding dehydrogenase); PF02826.19(2-Hacid_dh_C:D-isomer specific 2-hydroxyacid dehydrogenase, NAD binding domain); PF01262.21(AlaDh_PNT_C:Alanine dehydrogenase/PNT, C-terminal domain)
MTR_5g030620	6.83566	2.77308	7.56281e-06	0.00046165	yes	up	7.42667	49.2767	9.01	7.04	6.23	58.88	50.8	38.15		phosphoenolpyruvate carboxykinase [ATP] protein	GO:0016310(biological_process:phosphorylation); GO:0005829(cellular_component:cytosol); GO:0016301(molecular_function:kinase activity); GO:0004612(molecular_function:phosphoenolpyruvate carboxykinase (ATP) activity); GO:0004611(molecular_function:phosphoenolpyruvate carboxykinase activity); GO:0017076(molecular_function:purine nucleotide binding); GO:0016829(molecular_function:lyase activity); GO…	K01610	E4.1.1.49, pckA	map00020(Citrate cycle (TCA cycle)); map00010(Glycolysis / Gluconeogenesis); map00620(Pyruvate metabolism); map00710(Carbon fixation in photosynthetic organisms)	COG1866(C:Energy production and conversion)	XP_003612927.1(phosphoenolpyruvate carboxykinase (ATP) [Medicago truncatula])	sp|Q9T074|PCKA_ARATH(Phosphoenolpyruvate carboxykinase (ATP) OS=Arabidopsis thaliana OX=3702 GN=PCKA PE=1 SV=1)	PF01293.20(PEPCK_ATP:Phosphoenolpyruvate carboxykinase)
MTR_7g112420	53.3832	5.73831	7.58128e-06	0.000461805	yes	up	0.113333	6.22	0.12	0.13	0.09	4.5	10.45	3.71		P-loop nucleoside triphosphate hydrolase superfamily protein	GO:0016787(molecular_function:hydrolase activity); GO:0008569(molecular_function:ATP-dependent microtubule motor activity, minus-end-directed); GO:0008017(molecular_function:microtubule binding); GO:0007018(biological_process:microtubule-based movement); GO:0000166(molecular_function:nucleotide binding); GO:0005524(molecular_function:ATP binding); GO:0005515(molecular_function:protein binding); G…	K10406	KIFC2_3		COG5059(O:Posttranslational modification, protein turnover, chaperones)	AES82400.2(P-loop nucleoside triphosphate hydrolase superfamily protein [Medicago truncatula])	sp|O81635|KN14G_ARATH(Kinesin-like protein KIN-14G OS=Arabidopsis thaliana OX=3702 GN=KIN14G PE=1 SV=2)	PF00225.23(Kinesin:Kinesin motor domain); PF16796.5(Microtub_bd:Microtubule binding); PF00307.31(CH:Calponin homology (CH) domain)
MTR_2g090675	0.293484	-1.76865	7.42596e-06	0.000462051	yes	down	59.1333	17.4433	53.92	66.54	56.94	15.84	14.62	21.87		transcription activator GLK1-like protein	GO:0005634(cellular_component:nucleus); GO:0003677(molecular_function:DNA binding)				ENOG4111SK7(S:Function unknown)	XP_013465151.1(probable transcription factor GLK1 [Medicago truncatula])	sp|Q9SIV3|GLK1_ARATH(Transcription activator GLK1 OS=Arabidopsis thaliana OX=3702 GN=GLK1 PE=1 SV=2)	PF00249.31(Myb_DNA-binding:Myb-like DNA-binding domain)
MTR_5g071360	33.1571	5.05125	7.63208e-06	0.000462954	yes	up	185.567	6073.32	98.12	168.73	289.85	7043.75	5741.93	5434.29		asparagine synthetase [glutamine-hydrolyzing] protein	GO:0008652(biological_process:cellular amino acid biosynthetic process); GO:0006529(biological_process:asparagine biosynthetic process); GO:0070981(biological_process:L-asparagine biosynthetic process); GO:0006541(biological_process:glutamine metabolic process); GO:0000166(molecular_function:nucleotide binding); GO:0004066(molecular_function:asparagine synthase (glutamine-hydrolyzing) activity); …	K01953	asnB, ASNS	map00250(Alanine, aspartate and glutamate metabolism)	COG0367(E:Amino acid transport and metabolism)	XP_003615711.1(asparagine synthetase, root [glutamine-hydrolyzing] [Medicago truncatula])	sp|P19252|ASNS2_PEA(Asparagine synthetase, root [glutamine-hydrolyzing] OS=Pisum sativum OX=3888 GN=AS2 PE=2 SV=3)	PF00733.21(Asn_synthase:Asparagine synthase); PF13537.6(GATase_7:Glutamine amidotransferase domain); PF13522.6(GATase_6:Glutamine amidotransferase domain); PF12481.8(DUF3700:Aluminium induced protein)
MTR_7g020980	88.4115	6.46616	7.65781e-06	0.000463545	yes	up	0.186667	16.9533	0.2	0.3	0.06	25.8	15.34	9.72		ethylene response factor	GO:0003700(molecular_function:transcription factor activity, sequence-specific DNA binding); GO:0006355(biological_process:regulation of transcription, DNA-templated); GO:0005634(cellular_component:nucleus); GO:0006351(biological_process:transcription, DNA-templated); GO:0003677(molecular_function:DNA binding)				ENOG410YY7D(S:Function unknown)	XP_003621630.1(ethylene-responsive transcription factor ERF113 [Medicago truncatula])	sp|Q9LY29|EF115_ARATH(Ethylene-responsive transcription factor ERF115 OS=Arabidopsis thaliana OX=3702 GN=ERF115 PE=1 SV=1)	PF00847.20(AP2:AP2 domain)
MTR_5g018280	4.2117	2.0744	7.63112e-06	0.000463866	yes	up	44.42	183.703	48.45	40.44	44.37	218.41	167.83	164.87		methylesterase	GO:0050410(molecular_function:3-oxolaurate decarboxylase activity); GO:0080032(molecular_function:methyl jasmonate esterase activity); GO:0080031(molecular_function:methyl salicylate esterase activity); GO:0080030(molecular_function:methyl indole-3-acetate esterase activity); GO:0102151(molecular_function:3-oxo-myristate decarboxylase activity); GO:0016829(molecular_function:lyase activity); GO:0…	K08233	PNAE	map00901(Indole alkaloid biosynthesis)	ENOG4111IVV(S:Function unknown)	XP_003611826.1(methylesterase 3 isoform X1 [Medicago truncatula])	sp|O80477|MES3_ARATH(Methylesterase 3 OS=Arabidopsis thaliana OX=3702 GN=MES3 PE=2 SV=1)	PF12697.7(Abhydrolase_6:Alpha/beta hydrolase family); PF00561.20(Abhydrolase_1:alpha/beta hydrolase fold); PF12146.8(Hydrolase_4:Serine aminopeptidase, S33); PF06821.13(Ser_hydrolase:Serine hydrolase)
MTR_2g040530	113.696	6.82904	7.71841e-06	0.000465271	yes	up	0.0766667	10.0867	0.16	0.03	0.04	14.29	10.37	5.6		UDP-glucosyltransferase family protein	GO:0016758(molecular_function:transferase activity, transferring hexosyl groups); GO:0016740(molecular_function:transferase activity); GO:0016757(molecular_function:transferase activity, transferring glycosyl groups)				COG1819(S:Function unknown)	XP_013463467.1(UDP-glycosyltransferase 43 [Medicago truncatula])	sp|A0A172J2G3|UGT43_PUEML(UDP-glycosyltransferase 43 OS=Pueraria montana var. lobata OX=3893 GN=UGT43 PE=1 SV=2)	PF00201.18(UDPGT:UDP-glucoronosyl and UDP-glucosyl transferase)
MTR_3g105730	15.5982	3.96331	7.75368e-06	0.000465462	yes	up	1.07667	13.58	1.39	0.72	1.12	17.54	13.96	9.24		phytochrome-associated protein phosphatase type 2C	GO:0016787(molecular_function:hydrolase activity); GO:0043169(molecular_function:cation binding); GO:0006470(biological_process:protein dephosphorylation); GO:0004724(molecular_function:magnesium-dependent protein serine/threonine phosphatase activity); GO:0004722(molecular_function:protein serine/threonine phosphatase activity); GO:0004721(molecular_function:phosphoprotein phosphatase activity);…	K17506	PPM1L, PP2CE		COG0631(U:Intracellular trafficking, secretion, and vesicular transport)	XP_003603267.1(probable protein phosphatase 2C 59 [Medicago truncatula])	sp|Q8RXV3|P2C59_ARATH(Probable protein phosphatase 2C 59 OS=Arabidopsis thaliana OX=3702 GN=WIN2 PE=1 SV=1)	PF00481.21(PP2C:Protein phosphatase 2C); PF13672.6(PP2C_2:Protein phosphatase 2C)
MTR_3g080840	2.76559	1.46758	7.71175e-06	0.000465838	yes	up	25.36	69.7633	25.51	26.43	24.14	68.52	64.13	76.64		D27 family protein, putative	GO:0016853(molecular_function:isomerase activity)				ENOG410XQY4(S:Function unknown)	XP_003601450.1(beta-carotene isomerase D27, chloroplastic [Medicago truncatula])	sp|C7AU21|D27_ORYSJ(Beta-carotene isomerase D27, chloroplastic OS=Oryza sativa subsp. japonica OX=39947 GN=D27 PE=1 SV=1)	PF13225.6(DUF4033:Domain of unknown function (DUF4033))
MTR_3g090480	0.109295	-3.19371	7.75048e-06	0.000466235	yes	down	8.17333	0.85	11.1	7.12	6.3	0.94	0.9	0.71		LRR receptor-like kinase	GO:0006468(biological_process:protein phosphorylation); GO:0016020(cellular_component:membrane); GO:0016310(biological_process:phosphorylation); GO:0016021(cellular_component:integral component of membrane); GO:0004672(molecular_function:protein kinase activity); GO:0016301(molecular_function:kinase activity); GO:0000166(molecular_function:nucleotide binding); GO:0004674(molecular_function:protei…				COG4886(O:Posttranslational modification, protein turnover, chaperones)	XP_003602159.1(LRR receptor-like serine/threonine-protein kinase RCH1 [Medicago truncatula])	sp|C0LGV1|RCH1_ARATH(LRR receptor-like serine/threonine-protein kinase RCH1 OS=Arabidopsis thaliana OX=3702 GN=RCH1 PE=1 SV=1)	PF13855.6(LRR_8:Leucine rich repeat); PF00069.25(Pkinase:Protein kinase domain); PF07714.17(Pkinase_Tyr:Protein tyrosine kinase); PF12799.7(LRR_4:Leucine Rich repeats (2 copies)); PF08263.12(LRRNT_2:Leucine rich repeat N-terminal domain)
MTR_4g057200	7.13546	2.83501	7.7833e-06	0.000466274	yes	up	57	401.313	44.17	52.68	74.15	339.19	454.97	409.78		lethal leaf-spot protein, putative	GO:0009534(cellular_component:chloroplast thylakoid); GO:0010277(molecular_function:chlorophyllide a oxygenase [overall] activity); GO:0048481(biological_process:plant ovule development); GO:0009816(biological_process:defense response to bacterium, incompatible interaction); GO:0051537(molecular_function:2 iron, 2 sulfur cluster binding); GO:0009706(cellular_component:chloroplast inner membrane);…	K13071	PAO, ACD1	map00860(Porphyrin and chlorophyll metabolism)	COG4638(S:Function unknown)	XP_003606324.1(pheophorbide a oxygenase, chloroplastic [Medicago truncatula])	sp|Q9FYC2|PAO_ARATH(Pheophorbide a oxygenase, chloroplastic OS=Arabidopsis thaliana OX=3702 GN=PAO PE=1 SV=1)	PF08417.12(PaO:Pheophorbide a oxygenase); PF00355.26(Rieske:Rieske [2Fe-2S] domain)
MTR_2g078990	3.9262	1.97314	7.88234e-06	0.000470265	yes	up	9.91	38.3833	10.17	9.75	9.81	32.77	42.67	39.71		MATE efflux family protein	GO:0006855(biological_process:drug transmembrane transport); GO:0055085(biological_process:transmembrane transport); GO:0016021(cellular_component:integral component of membrane); GO:0016020(cellular_component:membrane); GO:0015297(molecular_function:antiporter activity); GO:0015238(molecular_function:drug transmembrane transporter activity); GO:0042910(molecular_function:xenobiotic transporter a…	K03327	TC.MATE, SLC47A, norM, mdtK, dinF		COG0534(V:Defense mechanisms)	RHN75071.1(putative multi antimicrobial extrusion protein [Medicago truncatula])	sp|Q9LUH2|DTX19_ARATH(Protein DETOXIFICATION 19 OS=Arabidopsis thaliana OX=3702 GN=DTX19 PE=2 SV=1)	PF01554.18(MatE:MatE)
MTR_8g101730	2.82452	1.49801	7.90724e-06	0.000470781	yes	up	32.7967	77.1467	32.11	31.77	34.51	72.8	67.75	90.89		Xaa-pro aminopeptidase	GO:0004177(molecular_function:aminopeptidase activity); GO:0016787(molecular_function:hydrolase activity); GO:0016805(molecular_function:dipeptidase activity); GO:0030145(molecular_function:manganese ion binding); GO:0102009(molecular_function:proline dipeptidase activity); GO:0006508(biological_process:proteolysis); GO:0046872(molecular_function:metal ion binding)	K14213	PEPD		COG0006(S:Function unknown)	XP_013447289.1(xaa-Pro dipeptidase isoform X1 [Medicago truncatula])	sp|P12955|PEPD_HUMAN(Xaa-Pro dipeptidase OS=Homo sapiens OX=9606 GN=PEPD PE=1 SV=3)	PF00557.24(Peptidase_M24:Metallopeptidase family M24); PF05195.16(AMP_N:Aminopeptidase P, N-terminal domain)
MTR_4g099180	14.0625	3.81379	7.87708e-06	0.00047092	yes	up	1.23	16.9033	1.8	0.98	0.91	21.1	17.6	12.01		MORN repeat protein	GO:0016308(molecular_function:1-phosphatidylinositol-4-phosphate 5-kinase activity); GO:0016301(molecular_function:kinase activity); GO:0016310(biological_process:phosphorylation); GO:0016021(cellular_component:integral component of membrane); GO:0016020(cellular_component:membrane); GO:0016740(molecular_function:transferase activity); GO:0046854(biological_process:phosphatidylinositol phosphoryl…				COG4642(D:Cell cycle control, cell division, chromosome partitioning); COG4642(K:Transcription); COG4642(T:Signal transduction mechanisms)	XP_013457568.1(MORN repeat-containing protein 1 [Medicago truncatula])		PF02493.20(MORN:MORN repeat)
MTR_1g025700	0.155341	-2.68649	8.00467e-06	0.000475605	yes	down	12.6733	1.94	16.23	10.75	11.04	2.13	1.64	2.05		GDSL-like lipase/acylhydrolase	GO:0016787(molecular_function:hydrolase activity); GO:0004806(molecular_function:triglyceride lipase activity); GO:0006629(biological_process:lipid metabolic process); GO:0016021(cellular_component:integral component of membrane); GO:0016020(cellular_component:membrane); GO:0016788(molecular_function:hydrolase activity, acting on ester bonds); GO:0005576(cellular_component:extracellular region); …				COG3240(S:Function unknown)	AES59779.1(GDSL-like lipase/acylhydrolase [Medicago truncatula])	sp|Q94CH8|EXL1_ARATH(GDSL esterase/lipase EXL1 OS=Arabidopsis thaliana OX=3702 GN=EXL1 PE=2 SV=1)	PF00657.22(Lipase_GDSL:GDSL-like Lipase/Acylhydrolase)
MTR_8g096070	3.73914	1.90271	8.02232e-06	0.000475679	yes	up	13.6767	51.08	12.25	15.5	13.28	55.85	46.41	50.98		TPR repeat region family protein					COG2938(S:Function unknown)	XP_013446932.1(succinate dehydrogenase assembly factor 2, mitochondrial [Medicago truncatula])	sp|Q9FI44|SDAF2_ARATH(Succinate dehydrogenase assembly factor 2, mitochondrial OS=Arabidopsis thaliana OX=3702 GN=SDHAF2 PE=1 SV=1)	PF03937.16(Sdh5:Flavinator of succinate dehydrogenase)
MTR_1g054450	0.0319116	-4.96978	8.0467e-06	0.000476151	yes	down	24.4733	0.793333	36.38	17.17	19.87	0.47	0.44	1.47		C2H2 and C2HC zinc finger protein, putative	GO:0003676(molecular_function:nucleic acid binding)				ENOG410YP3T(S:Function unknown)	XP_013467705.1(zinc finger protein 8 [Medicago truncatula])	sp|Q84WI0|GIS_ARATH(Zinc finger protein GIS OS=Arabidopsis thaliana OX=3702 GN=GIS PE=1 SV=1)	PF13912.6(zf-C2H2_6:C2H2-type zinc finger)
MTR_3g077910	0.0136574	-6.19418	8.08007e-06	0.000477152	yes	down	11.89	0.133333	10.86	11.57	13.24	0.19	0.21	0		carbonic anhydrase family protein	GO:0016829(molecular_function:lyase activity); GO:0015976(biological_process:carbon utilization); GO:0004089(molecular_function:carbonate dehydratase activity); GO:0008270(molecular_function:zinc ion binding)	K01673	cynT, can	map00910(Nitrogen metabolism)	COG0288(S:Function unknown)	AES71524.1(carbonic anhydrase family protein [Medicago truncatula])	sp|P42737|BCA2_ARATH(Beta carbonic anhydrase 2, chloroplastic OS=Arabidopsis thaliana OX=3702 GN=BCA2 PE=1 SV=3)	PF00484.19(Pro_CA:Carbonic anhydrase)
MTR_1g103870	4.96112	2.31066	8.10873e-06	0.000477871	yes	up	9.16333	46.6633	8.1	9.64	9.75	48.68	52.19	39.12		class IV aminotransferase	GO:0008483(molecular_function:transaminase activity); GO:0016740(molecular_function:transferase activity); GO:0003824(molecular_function:catalytic activity)				ENOG410XWS7(S:Function unknown)	XP_013469853.1(uncharacterized protein LOC25485219 [Medicago truncatula])		PF01063.19(Aminotran_4:Amino-transferase class IV)
MTR_4g104070	0.317689	-1.65431	8.22058e-06	0.000482502	yes	down	38.39	12.1	43	39.46	32.71	11.26	11.57	13.47		ubiquinone biosynthesis protein coq-8, putative	GO:0015434(molecular_function:cadmium-transporting ATPase activity); GO:0016787(molecular_function:hydrolase activity); GO:0006468(biological_process:protein phosphorylation); GO:0005524(molecular_function:ATP binding); GO:0004672(molecular_function:protein kinase activity)	K08869	ADCK, ABC1		COG0661(E:Amino acid transport and metabolism)	XP_003608888.2(uncharacterized protein LOC11415643 [Medicago truncatula])	sp|Q93Y08|AB1K8_ARATH(Protein ACTIVITY OF BC1 COMPLEX KINASE 8, chloroplastic OS=Arabidopsis thaliana OX=3702 GN=ABC1K8 PE=2 SV=1)	PF03109.16(ABC1:ABC1 family); PF01163.22(RIO1:RIO1 family); PF00069.25(Pkinase:Protein kinase domain)
MTR_7g022310	4.42122	2.14444	8.23866e-06	0.000482586	yes	up	8.95333	38.5833	9.7	8.72	8.44	39.64	42.87	33.24		sphingosine-1-phosphate lyase	GO:0030149(biological_process:sphingolipid catabolic process); GO:0080129(biological_process:proteasome core complex assembly); GO:0005783(cellular_component:endoplasmic reticulum); GO:0008117(molecular_function:sphinganine-1-phosphate aldolase activity); GO:0016021(cellular_component:integral component of membrane); GO:0016020(cellular_component:membrane); GO:0016831(molecular_function:carboxy-l…	K01634	SGPL1, DPL1	map00600(Sphingolipid metabolism)	COG0076(S:Function unknown)	XP_003621742.1(sphingosine-1-phosphate lyase [Medicago truncatula])	sp|Q9C509|SGPL_ARATH(Sphingosine-1-phosphate lyase OS=Arabidopsis thaliana OX=3702 GN=DPL1 PE=1 SV=1)	PF00282.19(Pyridoxal_deC:Pyridoxal-dependent decarboxylase conserved domain); PF00266.19(Aminotran_5:Aminotransferase class-V)
MTR_5g024990	6.52336	2.70562	8.21122e-06	0.00048293	yes	up	18.5267	118.38	15.67	18.99	20.92	127.42	135.54	92.18		type 2 acyl-CoA diacylglycerol acyltransferase	GO:0016020(cellular_component:membrane); GO:0016021(cellular_component:integral component of membrane); GO:0005811(cellular_component:lipid particle); GO:0005789(cellular_component:endoplasmic reticulum membrane); GO:0016740(molecular_function:transferase activity); GO:0019432(biological_process:triglyceride biosynthetic process); GO:0006071(biological_process:glycerol metabolic process); GO:0016…	K14457	MOGAT2, MGAT2	map00561(Glycerolipid metabolism)	ENOG410XTG3(S:Function unknown)	XP_003612436.1(diacylglycerol O-acyltransferase 2D [Medicago truncatula])	sp|K7K424|DAT2D_SOYBN(Diacylglycerol O-acyltransferase 2D OS=Glycine max OX=3847 GN=DGAT2D PE=1 SV=1)	PF03982.13(DAGAT:Diacylglycerol acyltransferase)
MTR_7g102380	382.588	8.57965	8.43882e-06	0.000483564	yes	up	0.256667	91.2667	0.77	0	0	94.69	122.12	56.99		allergen Pru protein, putative	GO:0006952(biological_process:defense response); GO:0016021(cellular_component:integral component of membrane); GO:0005576(cellular_component:extracellular region)				ENOG410ZJVY(S:Function unknown)	RHN48553.1(putative thaumatin [Medicago truncatula])	sp|Q9FSG7|TP1A_MALDO(Thaumatin-like protein 1a OS=Malus domestica OX=3750 GN=TL1 PE=1 SV=1)	PF00314.17(Thaumatin:Thaumatin family)
MTR_6g034350	0.00655587	-7.253	8.43666e-06	0.000484398	yes	down	1.61	0.00666667	1.97	1.58	1.28	0	0.02	0		ABC transporter family protein	GO:0042626(molecular_function:ATPase activity, coupled to transmembrane movement of substances); GO:0099131(deleted:old GO); GO:0016021(cellular_component:integral component of membrane); GO:0016020(cellular_component:membrane); GO:0000166(molecular_function:nucleotide binding); GO:0008559(molecular_function:xenobiotic-transporting ATPase activity); GO:0016887(molecular_function:ATPase activity);…	K05666	ABCC2	map02010(ABC transporters)	COG1132(V:Defense mechanisms)	KEH25786.1(ABC transporter family protein [Medicago truncatula])	sp|Q9LYS2|AB10C_ARATH(ABC transporter C family member 10 OS=Arabidopsis thaliana OX=3702 GN=ABCC10 PE=2 SV=2)	PF00005.27(ABC_tran:ABC transporter); PF00664.23(ABC_membrane:ABC transporter transmembrane region); PF13555.6(AAA_29:P-loop containing region of AAA domain); PF00437.20(T2SSE:Type II/IV secretion system protein)
MTR_3g091620	0.131022	-2.93212	8.38972e-06	0.000484582	yes	down	3.84667	0.516667	3.82	3.75	3.97	0.48	0.36	0.71		RING-H2 finger protein ATL4O	GO:0016020(cellular_component:membrane); GO:0016567(biological_process:protein ubiquitination); GO:0016021(cellular_component:integral component of membrane); GO:0031625(molecular_function:ubiquitin protein ligase binding)	K19041	RNF38_44		ENOG41121N2(S:Function unknown)	XP_003602261.1(RING-H2 finger protein ATL65 [Medicago truncatula])	sp|Q67YI6|ATL65_ARATH(RING-H2 finger protein ATL65 OS=Arabidopsis thaliana OX=3702 GN=ATL65 PE=2 SV=2)	PF13639.6(zf-RING_2:Ring finger domain); PF17123.5(zf-RING_11:RING-like zinc finger); PF13923.6(zf-C3HC4_2:Zinc finger, C3HC4 type (RING finger)); PF12678.7(zf-rbx1:RING-H2 zinc finger domain); PF00097.25(zf-C3HC4:Zinc finger, C3HC4 type (RING finger)); PF13445.6(zf-RING_UBOX:RING-type zinc-finger); PF14634.6(zf-RING_5:zinc-RING finger domain); PF12861.7(zf-ANAPC11:Anaphase-promoting complex subu…
MTR_7g099410	0.353891	-1.49863	8.40848e-06	0.000484699	yes	down	23.6	8.36667	26.92	22.36	21.52	7.88	7.55	9.67		DUF3741 family protein					ENOG410YC9K(S:Function unknown)	XP_003625464.1(uncharacterized protein LOC11425227 [Medicago truncatula])		PF14309.6(DUF4378:Domain of unknown function (DUF4378)); PF12552.8(DUF3741:Protein of unknown function (DUF3741)); PF14383.6(VARLMGL:DUF761-associated sequence motif)
MTR_3g085460	0.136947	-2.86831	8.4299e-06	0.00048497	yes	down	13.8633	2.10667	17.13	11.91	12.55	2.01	1.95	2.36		ELMO/CED-12 family protein	GO:0016021(cellular_component:integral component of membrane); GO:0016020(cellular_component:membrane); GO:0006909(biological_process:phagocytosis)				ENOG410XRXC(S:Function unknown)	XP_013461221.1(ELMO domain-containing protein A [Medicago truncatula])	sp|Q54YW1|ELMOA_DICDI(ELMO domain-containing protein A OS=Dictyostelium discoideum OX=44689 GN=elmoA PE=1 SV=1)	PF04727.13(ELMO_CED12:ELMO/CED-12 family)
MTR_5g036950	0.0757884	-3.72188	8.29946e-06	0.000485167	yes	down	35.08	2.63	52.31	29.26	23.67	2.72	1.41	3.76		microtubule-associated TORTIFOLIA-like protein	GO:0008017(molecular_function:microtubule binding); GO:0005874(cellular_component:microtubule); GO:0005515(molecular_function:protein binding)				ENOG410YDH8(S:Function unknown)	AES96419.1(microtubule-associated TORTIFOLIA-like protein [Medicago truncatula])	sp|Q93ZH1|TORL4_ARATH(TORTIFOLIA1-like protein 4 OS=Arabidopsis thaliana OX=3702 GN=TOR1L4 PE=2 SV=1)	PF02985.22(HEAT:HEAT repeat); PF13646.6(HEAT_2:HEAT repeats); PF13513.6(HEAT_EZ:HEAT-like repeat)
MTR_5g030870	13.3471	3.73845	8.38879e-06	0.000485495	yes	up	3.29333	43.14	3.73	2.2	3.95	44.69	54.42	30.31		cysteine-rich TM module stress tolerance protein	GO:0016021(cellular_component:integral component of membrane)					None	None	PF12734.7(CYSTM:Cysteine-rich TM module stress tolerance)
MTR_2g103810	0.148655	-2.74996	8.38144e-06	0.000486039	yes	down	5.95	0.873333	6.85	5.72	5.28	0.87	0.99	0.76		G-type lectin S-receptor-like Serine/Threonine-kinase SD2-5	GO:0016020(cellular_component:membrane); GO:0006468(biological_process:protein phosphorylation); GO:0031625(molecular_function:ubiquitin protein ligase binding); GO:0016310(biological_process:phosphorylation); GO:0016021(cellular_component:integral component of membrane); GO:0004672(molecular_function:protein kinase activity); GO:0030246(molecular_function:carbohydrate binding); GO:0000166(molecu…					XP_003597901.2(G-type lectin S-receptor-like serine/threonine-protein kinase SD2-5 [Medicago truncatula])	sp|Q8RWZ5|SD25_ARATH(G-type lectin S-receptor-like serine/threonine-protein kinase SD2-5 OS=Arabidopsis thaliana OX=3702 GN=SD25 PE=1 SV=1)	PF00069.25(Pkinase:Protein kinase domain); PF07714.17(Pkinase_Tyr:Protein tyrosine kinase); PF01453.24(B_lectin:D-mannose binding lectin); PF00024.26(PAN_1:PAN domain)
MTR_4g049420	0.0423339	-4.56204	8.36551e-06	0.000486088	yes	down	62.1933	2.55667	34.78	62.73	89.07	2.89	2.99	1.79		transmembrane protein, putative	GO:0016021(cellular_component:integral component of membrane)					XP_003605950.2(glycine-rich cell wall structural protein 1 [Medicago truncatula])
MTR_1g088620	29.9342	4.90372	8.35065e-06	0.000486199	yes	up	30.6467	223.75	32.85	35.07	24.02	228.74	311.04	131.47		universal stress protein, putative	GO:0016021(cellular_component:integral component of membrane); GO:0016020(cellular_component:membrane); GO:0008270(molecular_function:zinc ion binding)					AES61785.2(universal stress protein, putative [Medicago truncatula])	sp|Q8LGG8|USPAL_ARATH(Universal stress protein A-like protein OS=Arabidopsis thaliana OX=3702 GN=At3g01520 PE=1 SV=2)	PF00582.26(Usp:Universal stress protein family); PF04434.17(SWIM:SWIM zinc finger)
MTR_3g088560	6.02951	2.59204	8.34399e-06	0.000486789	yes	up	4.92333	32.0467	5.74	4.1	4.93	35.15	34.94	26.05		BTB/POZ domain plant protein	GO:0010227(biological_process:floral organ abscission); GO:0031463(cellular_component:Cul3-RING ubiquitin ligase complex); GO:0009954(biological_process:proximal/distal pattern formation); GO:0048439(biological_process:flower morphogenesis); GO:0005515(molecular_function:protein binding)	K10523	SPOP		ENOG410XQV8(S:Function unknown)	XP_003602063.1(BTB/POZ domain-containing protein At1g21780 [Medicago truncatula])	sp|Q9XHZ8|Y1178_ARATH(BTB/POZ domain-containing protein At1g21780 OS=Arabidopsis thaliana OX=3702 GN=At1g21780 PE=1 SV=1)	PF00651.31(BTB:BTB/POZ domain)
MTR_8g099245	0.159355	-2.64968	8.56269e-06	0.00048873	yes	down	28.6167	4.48333	25.32	31.97	28.56	5.68	4.04	3.73		arabinogalactan peptide-like protein	GO:0016021(cellular_component:integral component of membrane); GO:0016020(cellular_component:membrane)				ENOG4111AK3(S:Function unknown); ENOG410Z4BH(S:Function unknown)	XP_013447162.1(arabinogalactan protein 16 [Medicago truncatula])	sp|O82337|AGP16_ARATH(Arabinogalactan protein 16 OS=Arabidopsis thaliana OX=3702 GN=AGP16 PE=1 SV=1)	PF06376.12(AGP:Arabinogalactan peptide)
MTR_4g029710	124.005	6.95425	8.54965e-06	0.000488949	yes	up	1.62667	207.59	3.47	0.59	0.82	281.84	214.45	126.48		LRR receptor-like kinase	GO:0006468(biological_process:protein phosphorylation); GO:0016301(molecular_function:kinase activity); GO:0016310(biological_process:phosphorylation); GO:0016021(cellular_component:integral component of membrane); GO:0016020(cellular_component:membrane); GO:0000166(molecular_function:nucleotide binding); GO:0004674(molecular_function:protein serine/threonine kinase activity); GO:0016740(molecula…	K13420	FLS2	map04016(MAPK signaling pathway - plant); map04626(Plant-pathogen interaction)	COG4886(S:Function unknown)	KEH29237.1(LRR receptor-like kinase [Medicago truncatula])	sp|Q9SD62|Y3471_ARATH(Putative receptor-like protein kinase At3g47110 OS=Arabidopsis thaliana OX=3702 GN=At3g47110 PE=3 SV=1)	PF00069.25(Pkinase:Protein kinase domain); PF07714.17(Pkinase_Tyr:Protein tyrosine kinase); PF13855.6(LRR_8:Leucine rich repeat); PF12799.7(LRR_4:Leucine Rich repeats (2 copies)); PF08263.12(LRRNT_2:Leucine rich repeat N-terminal domain)
MTR_8g079400	26.4673	4.72614	8.70546e-06	0.000495904	yes	up	0.356667	10.36	0.37	0.58	0.12	8.72	11.17	11.19		LRR and NB-ARC domain disease resistance protein	GO:0016787(molecular_function:hydrolase activity); GO:0043531(molecular_function:ADP binding)				COG4886(S:Function unknown)	XP_013446484.1(probable disease resistance protein At5g66900 isoform X3 [Medicago truncatula])	sp|Q9FKZ1|DRL42_ARATH(Probable disease resistance protein At5g66900 OS=Arabidopsis thaliana OX=3702 GN=At5g66900 PE=3 SV=1)	PF00931.22(NB-ARC:NB-ARC domain); PF12799.7(LRR_4:Leucine Rich repeats (2 copies))
MTR_1g060890	14.3702	3.84501	8.7347e-06	0.000496593	yes	up	0.37	5.47	0.33	0.25	0.53	4.56	4.01	7.84		hypothetical protein					ENOG410Z621(S:Function unknown)	XP_013468047.1(uncharacterized protein LOC25483879 [Medicago truncatula])		PF14309.6(DUF4378:Domain of unknown function (DUF4378)); PF03153.13(TFIIA:Transcription factor IIA, alpha/beta subunit)
MTR_5g083770	5.55725	2.47437	8.78341e-06	0.000498385	yes	up	6.13	42.8867	6.3	5.87	6.22	55.18	28.62	44.86		transmembrane amino acid transporter family protein	GO:0003333(biological_process:amino acid transmembrane transport); GO:0016021(cellular_component:integral component of membrane); GO:0016020(cellular_component:membrane); GO:0015171(molecular_function:amino acid transmembrane transporter activity)				COG0814(E:Amino acid transport and metabolism)	XP_003616740.2(amino acid transporter AVT6C, partial [Medicago truncatula])	sp|Q9LYM2|AVT6C_ARATH(Amino acid transporter AVT6C OS=Arabidopsis thaliana OX=3702 GN=AVT6C PE=2 SV=1)	PF01490.18(Aa_trans:Transmembrane amino acid transporter protein); PF03222.13(Trp_Tyr_perm:Tryptophan/tyrosine permease family)
MTR_3g083760	64.9211	6.02062	8.87457e-06	0.000499647	yes	up	0.616667	35.7933	0.55	1.05	0.25	55.25	32.59	19.54		Lipid transfer protein	GO:0016021(cellular_component:integral component of membrane); GO:0016020(cellular_component:membrane)				ENOG410YR9F(S:Function unknown)	AES71883.2(Lipid transfer protein [Medicago truncatula])	sp|O64864|YLS3_ARATH(Protein YLS3 OS=Arabidopsis thaliana OX=3702 GN=YLS3 PE=2 SV=1)	PF14368.6(LTP_2:Probable lipid transfer); PF00234.22(Tryp_alpha_amyl:Protease inhibitor/seed storage/LTP family)
MTR_3g081580	0.264351	-1.91947	8.84782e-06	0.000500083	yes	down	121.933	32.3833	108.16	112.14	145.5	28.23	27.84	41.08		ZIP zinc/iron transport family protein	GO:0016021(cellular_component:integral component of membrane); GO:0016020(cellular_component:membrane); GO:0055085(biological_process:transmembrane transport); GO:0030001(biological_process:metal ion transport); GO:0071577(biological_process:zinc II ion transmembrane transport); GO:0005385(molecular_function:zinc ion transmembrane transporter activity); GO:0046873(molecular_function:metal ion tra…	K14709	SLC39A1_2_3, ZIP1_2_3		ENOG4111GP2(P:Inorganic ion transport and metabolism)	XP_013461166.1(zinc transporter 5 [Medicago truncatula])	sp|Q6L8G0|ZIP5_ORYSJ(Zinc transporter 5 OS=Oryza sativa subsp. japonica OX=39947 GN=ZIP5 PE=2 SV=1)	PF02535.22(Zip:ZIP Zinc transporter)
MTR_1g041795	5.18464	2.37424	8.86719e-06	0.000500203	yes	up	57.7833	305.997	52.44	57.32	63.59	268.54	205.71	443.74	CYN	Cyanate hydratase [Source:UniProtKB/Swiss-Prot;Acc:B7FKW7]	GO:0043565(molecular_function:sequence-specific DNA binding); GO:0016829(molecular_function:lyase activity); GO:0008824(molecular_function:cyanate hydratase activity); GO:0009439(biological_process:cyanate metabolic process); GO:0003677(molecular_function:DNA binding)	K01725	cynS	map00910(Nitrogen metabolism)	COG1513(P:Inorganic ion transport and metabolism)	XP_013467072.1(cyanate hydratase [Medicago truncatula])	sp|B7FKW7|CYNS_MEDTR(Cyanate hydratase OS=Medicago truncatula OX=3880 GN=CYN PE=2 SV=1)	PF02560.14(Cyanate_lyase:Cyanate lyase C-terminal domain); PF01381.22(HTH_3:Helix-turn-helix)
MTR_2g016030	92.1768	6.52633	8.8328e-06	0.000500209	yes	up	0.45	35.9067	0.2	0.88	0.27	43.63	43.11	20.98		Dof domain zinc finger protein	GO:0006355(biological_process:regulation of transcription, DNA-templated); GO:0005634(cellular_component:nucleus); GO:0003677(molecular_function:DNA binding)				ENOG4111564(K:Transcription)	XP_013462554.1(dof zinc finger protein DOF1.5 [Medicago truncatula])	sp|O22967|CDF4_ARATH(Cyclic dof factor 4 OS=Arabidopsis thaliana OX=3702 GN=CDF4 PE=2 SV=1)	PF02701.15(zf-Dof:Dof domain, zinc finger)
MTR_4g021410	2.86306	1.51756	8.9363e-06	0.000502147	yes	up	43.27	122.09	40.19	43.55	46.07	123.82	107.95	134.5		aldo/keto reductase family oxidoreductase	GO:0004032(molecular_function:alditol:NADP+ 1-oxidoreductase activity); GO:0008106(molecular_function:alcohol dehydrogenase (NADP+) activity); GO:0005829(cellular_component:cytosol); GO:0055114(biological_process:oxidation-reduction process); GO:0016491(molecular_function:oxidoreductase activity)				COG0656(O:Posttranslational modification, protein turnover, chaperones)	XP_003604919.1(aldo-keto reductase family 4 member C10 [Medicago truncatula])	sp|Q84TF0|AKRCA_ARATH(Aldo-keto reductase family 4 member C10 OS=Arabidopsis thaliana OX=3702 GN=AKR4C10 PE=1 SV=1)	PF00248.21(Aldo_ket_red:Aldo/keto reductase family)
MTR_2g020240	4.09456	2.03371	8.99581e-06	0.000504513	yes	up	10.91	42.4	9.48	9.68	13.57	37.1	46.98	43.12		beta-amylase	GO:0016787(molecular_function:hydrolase activity); GO:0005975(biological_process:carbohydrate metabolic process); GO:0016161(molecular_function:beta-amylase activity); GO:0016798(molecular_function:hydrolase activity, acting on glycosyl bonds); GO:0102229(molecular_function:amylopectin maltohydrolase activity); GO:0000272(biological_process:polysaccharide catabolic process); GO:0008152(biological…				ENOG410YC8N(S:Function unknown)	XP_003594004.1(inactive beta-amylase 9 [Medicago truncatula])	sp|Q8VYW2|BAM9_ARATH(Inactive beta-amylase 9 OS=Arabidopsis thaliana OX=3702 GN=BAM9 PE=2 SV=1)	PF01373.17(Glyco_hydro_14:Glycosyl hydrolase family 14)
MTR_3g075320	64.345	6.00776	9.09209e-06	0.000505999	yes	up	0.07	4.92333	0.05	0.08	0.08	2.74	3.27	8.76		pectate lyase family protein	GO:0090378(biological_process:seed trichome elongation); GO:0030570(molecular_function:pectate lyase activity); GO:0016829(molecular_function:lyase activity); GO:0045490(biological_process:pectin catabolic process); GO:0046872(molecular_function:metal ion binding); GO:0009530(cellular_component:primary cell wall)	K01728	pel	map00040(Pentose and glucuronate interconversions)	COG3866(U:Intracellular trafficking, secretion, and vesicular transport)	XP_013460967.2(probable pectate lyase 18, partial [Medicago truncatula])	sp|Q93Z25|PLY22_ARATH(Probable pectate lyase 22 OS=Arabidopsis thaliana OX=3702 GN=At5g63180 PE=2 SV=1)	PF00544.19(Pec_lyase_C:Pectate lyase); PF13229.6(Beta_helix:Right handed beta helix region)
MTR_3g095720	207.96	7.70016	9.04415e-06	0.000506246	yes	up	0.12	7.05	0.32	0.04	0	11.35	5.18	4.62		PIF1-like helicase	GO:0006310(biological_process:DNA recombination); GO:0000723(biological_process:telomere maintenance); GO:0006281(biological_process:DNA repair); GO:0016787(molecular_function:hydrolase activity); GO:0016021(cellular_component:integral component of membrane); GO:0000166(molecular_function:nucleotide binding); GO:0006974(biological_process:cellular response to DNA damage stimulus); GO:0003678(mole…	K15255	PIF1			AES72814.1(PIF1-like helicase [Medicago truncatula])	None	PF05970.14(PIF1:PIF1-like helicase)
MTR_4g016790	0.0879013	-3.50797	9.08755e-06	0.000506718	yes	down	16.77	1.51333	17.14	14.51	18.66	1.28	0.9	2.36		receptor-like protein, putative	GO:0004674(molecular_function:protein serine/threonine kinase activity); GO:0016021(cellular_component:integral component of membrane); GO:0016301(molecular_function:kinase activity)				COG4886(E:Amino acid transport and metabolism)	AES86906.1(receptor-like protein, putative [Medicago truncatula])	sp|F4HTV4|RLP14_ARATH(Receptor-like protein 14 OS=Arabidopsis thaliana OX=3702 GN=RLP14 PE=3 SV=1)	PF08263.12(LRRNT_2:Leucine rich repeat N-terminal domain)
MTR_5g007713	34.1365	5.09324	9.07881e-06	0.000507206	yes	up	8.81	292.24	7.96	10.57	7.9	487.65	230.71	158.36		chalcone and stilbene synthase family protein	GO:0016210(molecular_function:naringenin-chalcone synthase activity); GO:0016740(molecular_function:transferase activity); GO:0009813(biological_process:flavonoid biosynthetic process); GO:0003824(molecular_function:catalytic activity); GO:0009058(biological_process:biosynthetic process); GO:0016746(molecular_function:transferase activity, transferring acyl groups); GO:0016747(molecular_function:…	K00660	CHS	map04712(Circadian rhythm - plant); map00941(Flavonoid biosynthesis)	COG3424(Q:Secondary metabolites biosynthesis, transport and catabolism)	RHN53403.1(putative naringenin-chalcone synthase [Medicago truncatula])	sp|P30077|CHS9_MEDSA(Chalcone synthase 9 OS=Medicago sativa OX=3879 GN=CHS9 PE=2 SV=1)	PF00195.19(Chal_sti_synt_N:Chalcone and stilbene synthases, N-terminal domain); PF02797.15(Chal_sti_synt_C:Chalcone and stilbene synthases, C-terminal domain); PF08541.10(ACP_syn_III_C:3-Oxoacyl-[acyl-carrier-protein (ACP)] synthase III C terminal); PF08545.10(ACP_syn_III:3-Oxoacyl-[acyl-carrier-protein (ACP)] synthase III); PF08392.12(FAE1_CUT1_RppA:FAE1/Type III polyketide synthase-like protein)
MTR_1g032010	59.1393	5.88605	9.15816e-06	0.000507726	yes	up	1.26667	70.7067	1.85	1.23	0.72	68.52	107.16	36.44		translocation protein TolB	GO:0006508(biological_process:proteolysis)				COG0823(U:Intracellular trafficking, secretion, and vesicular transport)	XP_013466545.1(uncharacterized protein LOC25482515 [Medicago truncatula])	sp|Q39J78|TOLB_BURL3(Tol-Pal system protein TolB OS=Burkholderia lata (strain ATCC 17760 / DSM 23089 / LMG 22485 / NCIMB 9086 / R18194 / 383) OX=482957 GN=tolB PE=3 SV=1)	PF07676.12(PD40:WD40-like Beta Propeller Repeat); PF00930.21(DPPIV_N:Dipeptidyl peptidase IV (DPP IV) N-terminal region)
MTR_3g020280	0.106242	-3.23458	9.20407e-06	0.000508327	yes	down	4.62333	0.476667	3.76	4.41	5.7	0.47	0.31	0.65		S-locus lectin kinase family protein	GO:0006468(biological_process:protein phosphorylation); GO:0016301(molecular_function:kinase activity); GO:0016310(biological_process:phosphorylation); GO:0016021(cellular_component:integral component of membrane); GO:0016020(cellular_component:membrane); GO:0030246(molecular_function:carbohydrate binding); GO:0000166(molecular_function:nucleotide binding); GO:0004674(molecular_function:protein s…				COG0515(T:Signal transduction mechanisms)	XP_003598740.1(G-type lectin S-receptor-like serine/threonine-protein kinase At4g27290 [Medicago truncatula])	sp|O81832|Y4729_ARATH(G-type lectin S-receptor-like serine/threonine-protein kinase At4g27290 OS=Arabidopsis thaliana OX=3702 GN=At4g27290 PE=3 SV=4)	PF07714.17(Pkinase_Tyr:Protein tyrosine kinase); PF00069.25(Pkinase:Protein kinase domain); PF01453.24(B_lectin:D-mannose binding lectin); PF00954.20(S_locus_glycop:S-locus glycoprotein domain); PF08276.11(PAN_2:PAN-like domain)
MTR_2g020820	0.359793	-1.47476	9.15253e-06	0.000508386	yes	down	192.25	69.04	197.5	185.62	193.63	65.86	58.3	82.96		hypothetical protein	GO:0016021(cellular_component:integral component of membrane); GO:0005777(cellular_component:peroxisome); GO:0004674(molecular_function:protein serine/threonine kinase activity); GO:0022857(molecular_function:transmembrane transporter activity); GO:0005886(cellular_component:plasma membrane); GO:0046777(biological_process:protein autophosphorylation)				ENOG4111Y4K(S:Function unknown)	XP_003594055.1(uncharacterized protein At4g15545 isoform X1 [Medicago truncatula])	sp|Q93W28|Y4554_ARATH(Uncharacterized protein At4g15545 OS=Arabidopsis thaliana OX=3702 GN=At4g15545 PE=1 SV=1)
MTR_2g071790	0.0595569	-4.06959	9.20194e-06	0.00050918	yes	down	65.5567	3.72667	83.71	62.28	50.68	4.75	4.42	2.01		hypothetical protein	GO:0016021(cellular_component:integral component of membrane)					XP_003596225.2(uncharacterized protein LOC11416422 [Medicago truncatula])
MTR_5g015880	21.5528	4.4298	9.30589e-06	0.000512001	yes	up	3.14667	65.0333	2.71	3.24	3.49	70.75	89.31	35.04		lateral organ boundaries (LOB) domain protein					ENOG4111JGS(S:Function unknown)	XP_003611614.1(LOB domain-containing protein 39 [Medicago truncatula])	sp|Q9SZE8|LBD39_ARATH(LOB domain-containing protein 39 OS=Arabidopsis thaliana OX=3702 GN=LBD39 PE=2 SV=1)	PF03195.14(LOB:Lateral organ boundaries (LOB) domain)
MTR_4g089100	5.45076	2.44646	9.32569e-06	0.000512118	yes	up	13.4	74.8033	12.22	13.34	14.64	73.93	88.13	62.35		fiber protein Fb34	GO:0016021(cellular_component:integral component of membrane); GO:0016020(cellular_component:membrane)				ENOG41115IP(S:Function unknown)	XP_013457088.1(uncharacterized protein LOC25493207 [Medicago truncatula])		PF06749.12(DUF1218:Protein of unknown function (DUF1218))
MTR_1g016070	0.0615028	-4.0232	9.30038e-06	0.00051267	yes	down	25.13	1.60667	27.28	23.04	25.07	1.22	0.7	2.9		fatty acid/sphingolipid desaturase	GO:0006629(biological_process:lipid metabolic process); GO:0016021(cellular_component:integral component of membrane); GO:0016020(cellular_component:membrane); GO:0102003(molecular_function:Delta8-sphingolipid desaturase activity); GO:0055114(biological_process:oxidation-reduction process); GO:0016491(molecular_function:oxidoreductase activity)	K13076	SLD		ENOG410XVSZ(I:Lipid transport and metabolism)	XP_003588984.1(delta(8)-fatty-acid desaturase 1 [Medicago truncatula])	sp|O04353|DES6_BOROF(Acyl-lipid (9-3)-desaturase OS=Borago officinalis OX=13363 PE=1 SV=1)	PF00487.24(FA_desaturase:Fatty acid desaturase); PF00173.28(Cyt-b5:Cytochrome b5-like Heme/Steroid binding domain)
MTR_8g070040	135.173	7.07867	9.3717e-06	0.000513672	yes	up	0.753333	109.777	0.59	0.5	1.17	47.84	57.63	223.86		Lipid transfer protein	GO:0005504(molecular_function:fatty acid binding); GO:0009627(biological_process:systemic acquired resistance)				ENOG4111EE7(U:Intracellular trafficking, secretion, and vesicular transport)	RHN41699.1(putative bifunctional inhibitor/plant lipid transfer protein/seed storage helical [Medicago truncatula])		PF14368.6(LTP_2:Probable lipid transfer); PF00234.22(Tryp_alpha_amyl:Protease inhibitor/seed storage/LTP family)
MTR_8g013610	21.4945	4.4259	9.41209e-06	0.000514912	yes	up	0.49	9.99333	0.46	0.26	0.75	10.86	12.01	7.11		G-type lectin S-receptor-like Serine/Threonine-kinase	GO:0006468(biological_process:protein phosphorylation); GO:0016020(cellular_component:membrane); GO:0016310(biological_process:phosphorylation); GO:0016021(cellular_component:integral component of membrane); GO:0004672(molecular_function:protein kinase activity); GO:0030246(molecular_function:carbohydrate binding); GO:0000166(molecular_function:nucleotide binding); GO:0004674(molecular_function:p…				COG0515(T:Signal transduction mechanisms)	XP_003626970.1(G-type lectin S-receptor-like serine/threonine-protein kinase At1g11330 [Medicago truncatula])	sp|Q9SXB8|Y1133_ARATH(G-type lectin S-receptor-like serine/threonine-protein kinase At1g11330 OS=Arabidopsis thaliana OX=3702 GN=At1g11330 PE=1 SV=3)	PF07714.17(Pkinase_Tyr:Protein tyrosine kinase); PF00069.25(Pkinase:Protein kinase domain); PF01453.24(B_lectin:D-mannose binding lectin); PF00954.20(S_locus_glycop:S-locus glycoprotein domain); PF08276.11(PAN_2:PAN-like domain)
MTR_6g084640	128.391	7.0044	9.47524e-06	0.00051545	yes	up	2.24667	306.117	1.84	1.2	3.7	130.99	194.01	593.35		dehydrin	GO:0009415(biological_process:response to water)					XP_013453018.1(dehydrin DHN1 [Medicago truncatula])	sp|P28641|DHN3_PEA(Dehydrin DHN3 OS=Pisum sativum OX=3888 GN=DHN3 PE=2 SV=1)	PF00257.19(Dehydrin:Dehydrin)
MTR_5g041700	0.121599	-3.03979	9.46292e-06	0.000515747	yes	down	471.107	57.6633	493	490.34	429.98	73.32	31.25	68.42		expansin A10	GO:0005618(cellular_component:cell wall); GO:0009664(biological_process:plant-type cell wall organization); GO:0016020(cellular_component:membrane); GO:0005576(cellular_component:extracellular region); GO:0071555(biological_process:cell wall organization)				ENOG410YCRV(G:Carbohydrate transport and metabolism)	XP_003613849.1(expansin-A15 [Medicago truncatula])	sp|O80622|EXP15_ARATH(Expansin-A15 OS=Arabidopsis thaliana OX=3702 GN=EXPA15 PE=2 SV=2)	PF01357.21(Pollen_allerg_1:Pollen allergen); PF03330.18(DPBB_1:Lytic transglycolase)
MTR_2g100620	0.1733	-2.52866	9.45008e-06	0.000516017	yes	down	166.397	28.1833	168.91	162.29	167.99	36.03	26.54	21.98		GDSL-like lipase/acylhydrolase	GO:0008094(molecular_function:DNA-dependent ATPase activity); GO:0004806(molecular_function:triglyceride lipase activity); GO:0006281(biological_process:DNA repair); GO:0016787(molecular_function:hydrolase activity); GO:0016788(molecular_function:hydrolase activity, acting on ester bonds); GO:0048046(cellular_component:apoplast); GO:0003684(molecular_function:damaged DNA binding); GO:0005524(mole…				COG3240(S:Function unknown)	XP_003597654.1(GDSL esterase/lipase APG [Medicago truncatula])	sp|Q9LU14|APG2_ARATH(GDSL esterase/lipase APG OS=Arabidopsis thaliana OX=3702 GN=APG PE=2 SV=1)	PF00657.22(Lipase_GDSL:GDSL-like Lipase/Acylhydrolase)
MTR_4g120220	12.8547	3.68423	9.53166e-06	0.00051658	yes	up	6.55	80.1767	7.15	6.78	5.72	80.55	109.48	50.5		2-oxoacid dehydrogenase acyltransferase family protein	GO:0005737(cellular_component:cytoplasm); GO:0016740(molecular_function:transferase activity); GO:0005739(cellular_component:mitochondrion); GO:0031405(molecular_function:lipoic acid binding); GO:0016407(molecular_function:acetyltransferase activity); GO:0016746(molecular_function:transferase activity, transferring acyl groups); GO:0055114(biological_process:oxidation-reduction process); GO:00055…	K09699	DBT, bkdB	map00280(Valine, leucine and isoleucine degradation); map00640(Propanoate metabolism)	COG0508(S:Function unknown)	XP_013458264.1(lipoamide acyltransferase component of branched-chain alpha-keto acid dehydrogenase complex, mitochondrial [Medicago truncatula])	sp|Q9M7Z1|ODB2_ARATH(Lipoamide acyltransferase component of branched-chain alpha-keto acid dehydrogenase complex, mitochondrial OS=Arabidopsis thaliana OX=3702 GN=BCE2 PE=1 SV=1)	PF00198.23(2-oxoacid_dh:2-oxoacid dehydrogenases acyltransferase (catalytic domain)); PF00364.22(Biotin_lipoyl:Biotin-requiring enzyme); PF02817.17(E3_binding:e3 binding domain)
MTR_8g086380	7.43875	2.89506	9.51844e-06	0.00051683	yes	up	1.77333	13.1733	1.89	1.86	1.57	17.29	8.22	14.01		CBL-interacting kinase	GO:0005737(cellular_component:cytoplasm); GO:0006468(biological_process:protein phosphorylation); GO:0016310(biological_process:phosphorylation); GO:0016021(cellular_component:integral component of membrane); GO:0016301(molecular_function:kinase activity); GO:0000166(molecular_function:nucleotide binding); GO:0004674(molecular_function:protein serine/threonine kinase activity); GO:0016740(molecul…	K07198	PRKAA, AMPK	map04714(Thermogenesis)	COG0515(T:Signal transduction mechanisms)	XP_013446646.1(CBL-interacting serine/threonine-protein kinase 12 [Medicago truncatula])	sp|Q9SN43|CIPKC_ARATH(CBL-interacting serine/threonine-protein kinase 12 OS=Arabidopsis thaliana OX=3702 GN=CIPK12 PE=1 SV=1)	PF00069.25(Pkinase:Protein kinase domain); PF07714.17(Pkinase_Tyr:Protein tyrosine kinase); PF03822.14(NAF:NAF domain); PF14531.6(Kinase-like:Kinase-like)
MTR_3g064490	0.0866393	-3.52883	9.6147e-06	0.000520109	yes	down	7.14667	0.6	6.24	7.94	7.26	0.55	0.68	0.57		UTP-glucose-1-phosphate uridylyltransferase	GO:0005737(cellular_component:cytoplasm); GO:0016779(molecular_function:nucleotidyltransferase activity); GO:0005977(biological_process:glycogen metabolic process); GO:0016740(molecular_function:transferase activity); GO:0006011(biological_process:UDP-glucose metabolic process); GO:0003983(molecular_function:UTP:glucose-1-phosphate uridylyltransferase activity); GO:0070569(molecular_function:urid…	K00963	UGP2, galU, galF	map00520(Amino sugar and nucleotide sugar metabolism); map00040(Pentose and glucuronate interconversions); map00500(Starch and sucrose metabolism); map00052(Galactose metabolism)	COG4284(G:Carbohydrate transport and metabolism)	AES70882.1(UTP-glucose-1-phosphate uridylyltransferase [Medicago truncatula])	sp|Q9LKG7|UGPA_ASTPN(UTP--glucose-1-phosphate uridylyltransferase OS=Astragalus penduliflorus OX=158323 GN=UGP PE=2 SV=1)	PF01704.18(UDPGP:UTP--glucose-1-phosphate uridylyltransferase)
MTR_1g093240	0.166366	-2.58757	9.65095e-06	0.000521097	yes	down	251.653	40.8367	241.14	257.3	256.52	51.67	39.19	31.65		auxin-responsive AUX/IAA family protein	GO:0006355(biological_process:regulation of transcription, DNA-templated); GO:0005634(cellular_component:nucleus); GO:0006351(biological_process:transcription, DNA-templated); GO:0005515(molecular_function:protein binding); GO:0009734(biological_process:auxin-activated signaling pathway)	K14484	IAA	map04075(Plant hormone signal transduction)	ENOG410YEC3(K:Transcription)	KEH42778.1(auxin-responsive AUX/IAA family protein [Medicago truncatula])	sp|Q38832|IAA14_ARATH(Auxin-responsive protein IAA14 OS=Arabidopsis thaliana OX=3702 GN=IAA14 PE=1 SV=2)	PF02309.16(AUX_IAA:AUX/IAA family)
MTR_8g080980	2.66794	1.41573	9.70231e-06	0.000522897	yes	up	12.93	35.3733	13.42	12.98	12.39	35.91	30.18	40.03		peptidyl-prolyl cis-trans isomerase FKBP62-like protein	GO:0005737(cellular_component:cytoplasm); GO:0000413(biological_process:protein peptidyl-prolyl isomerization); GO:0016853(molecular_function:isomerase activity); GO:0005515(molecular_function:protein binding); GO:0003755(molecular_function:peptidyl-prolyl cis-trans isomerase activity); GO:0061077(biological_process:chaperone-mediated protein folding)	K09571	FKBP4_5		COG0545(S:Function unknown)	XP_013446609.1(70 kDa peptidyl-prolyl isomerase [Medicago truncatula])	sp|Q9FJL3|FKB65_ARATH(Peptidyl-prolyl cis-trans isomerase FKBP65 OS=Arabidopsis thaliana OX=3702 GN=FKBP65 PE=1 SV=1)	PF00254.28(FKBP_C:FKBP-type peptidyl-prolyl cis-trans isomerase); PF00515.28(TPR_1:Tetratricopeptide repeat); PF13432.6(TPR_16:Tetratricopeptide repeat); PF13181.6(TPR_8:Tetratricopeptide repeat); PF13414.6(TPR_11:TPR repeat); PF14559.6(TPR_19:Tetratricopeptide repeat)
MTR_3g069710	10.2287	3.35455	9.76925e-06	0.000524554	yes	up	4.20333	41.4567	4.59	3.51	4.51	44.78	51.82	27.77		UDP-glucosyltransferase family protein	GO:0043231(cellular_component:intracellular membrane-bounded organelle); GO:0047807(molecular_function:cytokinin 7-beta-glucosyltransferase activity); GO:0080043(molecular_function:quercetin 3-O-glucosyltransferase activity); GO:0016740(molecular_function:transferase activity); GO:0080044(molecular_function:quercetin 7-O-glucosyltransferase activity); GO:0016758(molecular_function:transferase act…				COG1819(S:Function unknown)	XP_003600815.1(UDP-glycosyltransferase 76B1 isoform X1 [Medicago truncatula])	sp|Q9M052|U76F1_ARATH(UDP-glycosyltransferase 76F1 OS=Arabidopsis thaliana OX=3702 GN=UGT76F1 PE=2 SV=1)	PF00201.18(UDPGT:UDP-glucoronosyl and UDP-glucosyl transferase)
MTR_5g023680	0.258789	-1.95015	9.75295e-06	0.000524651	yes	down	15.5	4.03333	16.92	14.13	15.45	3.97	2.96	5.17		cytochrome P450 family 71 protein	GO:0004497(molecular_function:monooxygenase activity); GO:0020037(molecular_function:heme binding); GO:0016021(cellular_component:integral component of membrane); GO:0016705(molecular_function:oxidoreductase activity, acting on paired donors, with incorporation or reduction of molecular oxygen); GO:0005506(molecular_function:iron ion binding); GO:0046872(molecular_function:metal ion binding); GO:…				COG2124(Q:Secondary metabolites biosynthesis, transport and catabolism)	XP_003612313.2(cytochrome P450 83B1 isoform X1 [Medicago truncatula])	sp|O65782|C83B1_ARATH(Cytochrome P450 83B1 OS=Arabidopsis thaliana OX=3702 GN=CYP83B1 PE=1 SV=1)	PF00067.22(p450:Cytochrome P450)
MTR_5g041940	13.468	3.75146	9.79442e-06	0.000524934	yes	up	2.49667	33.9233	2.14	2.67	2.68	41.59	38.98	21.2		NAC transcription factor-like protein	GO:0006355(biological_process:regulation of transcription, DNA-templated); GO:0005634(cellular_component:nucleus); GO:0003677(molecular_function:DNA binding)				ENOG410YB53(K:Transcription)	XP_003613866.1(NAC transcription factor 29 [Medicago truncatula])	sp|K4BNG7|NAP2_SOLLC(NAC domain-containing protein 2 OS=Solanum lycopersicum OX=4081 GN=NAP2 PE=2 SV=1)	PF02365.15(NAM:No apical meristem (NAM) protein)
MTR_8g075340	0.199341	-2.32669	9.92925e-06	0.000531178	yes	down	17.4567	3.54	18.1	16.12	18.15	3.26	2.23	5.13		osmosensor histidine kinase	GO:0016301(molecular_function:kinase activity); GO:0000155(molecular_function:phosphorelay sensor kinase activity); GO:0016021(cellular_component:integral component of membrane); GO:0016020(cellular_component:membrane); GO:0016310(biological_process:phosphorylation); GO:0005622(cellular_component:intracellular); GO:0007165(biological_process:signal transduction); GO:0000160(biological_process:pho…				ENOG410XT1K(T:Signal transduction mechanisms)	XP_003629281.1(histidine kinase 1 [Medicago truncatula])	sp|Q9SXL4|AHK1_ARATH(Histidine kinase 1 OS=Arabidopsis thaliana OX=3702 GN=AHK1 PE=1 SV=2)	PF02518.26(HATPase_c:Histidine kinase-, DNA gyrase B-, and HSP90-like ATPase); PF00072.24(Response_reg:Response regulator receiver domain); PF00512.25(HisKA:His Kinase A (phospho-acceptor) domain); PF02743.18(dCache_1:Cache domain)
MTR_4g093840	9.935	3.31252	9.9513e-06	0.000531378	yes	up	1.59333	16.1067	1.84	1.66	1.28	9.53	19.02	19.77		flavonol synthase/flavanone 3-hydroxylase	GO:0046872(molecular_function:metal ion binding); GO:0055114(biological_process:oxidation-reduction process); GO:0051213(molecular_function:dioxygenase activity); GO:0016491(molecular_function:oxidoreductase activity)				COG3491(S:Function unknown)	XP_003608414.1(protein DMR6-LIKE OXYGENASE 1 [Medicago truncatula])	sp|Q9ZSA8|DLO1_ARATH(Protein DMR6-LIKE OXYGENASE 1 OS=Arabidopsis thaliana OX=3702 GN=DLO1 PE=1 SV=1)	PF14226.6(DIOX_N:non-haem dioxygenase in morphine synthesis N-terminal); PF03171.20(2OG-FeII_Oxy:2OG-Fe(II) oxygenase superfamily)
MTR_4g071190	0.279264	-1.8403	1.00608e-05	0.000533298	yes	down	95.7833	26.89	110.24	99.94	77.17	23.77	22.78	34.12		hypothetical protein					ENOG410XP4Q(S:Function unknown)	AES89208.1(hypothetical protein MTR_4g071190 [Medicago truncatula])	None
MTR_5g084790	0.0238469	-5.39005	1.0082e-05	0.000533446	yes	down	55.3267	1.27667	79.79	60.54	25.65	1.95	1.09	0.79		GDSL-like lipase/acylhydrolase	GO:0016787(molecular_function:hydrolase activity); GO:0004806(molecular_function:triglyceride lipase activity); GO:0016788(molecular_function:hydrolase activity, acting on ester bonds)				COG3240(S:Function unknown)	XP_003616836.1(GDSL esterase/lipase At2g04570 [Medicago truncatula])	sp|Q9SJB4|GDL34_ARATH(GDSL esterase/lipase At2g04570 OS=Arabidopsis thaliana OX=3702 GN=At2g04570 PE=2 SV=1)	PF00657.22(Lipase_GDSL:GDSL-like Lipase/Acylhydrolase)
MTR_1g100733	229.187	7.84038	1.00577e-05	0.000534105	yes	up	0.04	11.25	0	0.12	0	16.66	9.46	7.63		Clavata3/ESR (CLE) gene family member MtCLE05						KEH43729.1(Clavata3/ESR (CLE) gene family member MtCLE05 [Medicago truncatula])	None
MTR_6g027580	0.108118	-3.20932	1.00273e-05	0.000534453	yes	down	6.78333	0.736667	5.63	6.23	8.49	0.85	0.47	0.89		cation calcium exchanger	GO:0016021(cellular_component:integral component of membrane); GO:0016020(cellular_component:membrane); GO:0055085(biological_process:transmembrane transport)	K13754	SLC24A6, NCKX6		COG0530(P:Inorganic ion transport and metabolism)	XP_013451524.1(cation/calcium exchanger 1 [Medicago truncatula])	sp|Q9FKP1|CCX1_ARATH(Cation/calcium exchanger 1 OS=Arabidopsis thaliana OX=3702 GN=CCX1 PE=2 SV=1)	PF01699.24(Na_Ca_ex:Sodium/calcium exchanger protein)
MTR_3g080850	280.95	8.13417	1.00492e-05	0.000534637	yes	up	0.136667	39.7833	0.17	0.19	0.05	76.62	21.98	20.75		cystathionine beta-lyase/cystathionine gamma-synthase	GO:0051289(biological_process:protein homotetramerization); GO:0016829(molecular_function:lyase activity); GO:0018826(molecular_function:methionine gamma-lyase activity); GO:0019458(biological_process:methionine catabolic process via 2-oxobutanoate); GO:0003824(molecular_function:catalytic activity); GO:0030170(molecular_function:pyridoxal phosphate binding)	K01761	E4.4.1.11	map00270(Cysteine and methionine metabolism); map00450(Selenocompound metabolism)	COG0626(S:Function unknown)	XP_003601451.1(methionine gamma-lyase [Medicago truncatula])	sp|Q9SGU9|MGL_ARATH(Methionine gamma-lyase OS=Arabidopsis thaliana OX=3702 GN=MGL PE=1 SV=1)	PF01053.20(Cys_Met_Meta_PP:Cys/Met metabolism PLP-dependent enzyme); PF00155.21(Aminotran_1_2:Aminotransferase class I and II); PF01212.21(Beta_elim_lyase:Beta-eliminating lyase); PF00266.19(Aminotran_5:Aminotransferase class-V); PF01041.17(DegT_DnrJ_EryC1:DegT/DnrJ/EryC1/StrS aminotransferase family)
[truncated: 5,225 more rows]

## Sheet: 10 mM NaHCO3-4D
Gene_id	FC	Log2FC	Pvalue	Padjust	Significant	Regulate	Control	Light_10mM_4D	A1	A2	A3	M1	M2	M3	Gene name	Gene description	GO_id	GO_term	KO_id	KO_name	Pathway_id	Pathway_definition	COG_id	COG_Functional Categories	NR_hit-name	NR_description	Swiss-Prot_hit-name	Swiss-Prot_description
[truncated: 4,622 more rows]

## Sheet: 10 mM NaHCO3-6D
Gene_id	FC	Log2FC	Pvalue	Padjust	Significant	Regulate	Control	Light_10mM_6D	A1	A2	A3	T1	T2	T3	Gene name	Gene description	GO_id	KO_id	KO_name	Pathway_id	COG	nr	swissprot	pfam
[truncated: 6,627 more rows]

## Sheet: 20 mM NaHCO3-2D
Gene_id	FC	Log2FC	Pvalue	Padjust	Significant	Regulate	Control	Light_20mM_2D	A1	A2	A3	G1	G2	G3	Gene name	Gene description	GO_id	KO_id	KO_name	Pathway_id	COG	nr	swissprot	pfam
[truncated: 9,735 more rows]

[truncated: 8 more sheets: 20 mM NaHCO3-4D, 20 mM NaHCO3-6D, Control-light-2D, Control-light-4D, Control-light-6D, Dark-2D, Dark-4D, Dark-6D]
