# Supplementary material for: Transcriptome Analysis of Leaf Senescence Regulation Under Alkaline Stress in Medicago truncatula
Source: Front Plant Sci. 2022 Apr 28;13:881456. doi: 10.3389/fpls.2022.881456 (PMC9096890; doi:10.3389/fpls.2022.881456)
Supplement: Supplementary Table 4 — 985 SAGs and 1,180 genes are obtained using the Venn diagram. [file Table_7.XLSX]

## Sheet: 985 SAGs
Gene ID	Gene Name	Gene Description	GO_id	GO_term	Go_description	KO_id	KO_name	Pathway_id	Pathway_definition	COG_id	COG_Functional Categories	NR_hit-name	NR_description	Swiss-Prot_hit-name	Swiss-Prot_description	Pfam_id	Domain	Domain description
MTR_1g008060		transcription factor jumonji (JmjC) domain protein, putative	GO:0008168;;GO:0003677	molecular_function;;molecular_function;;	MF:methyltransferase activity;;MF:DNA binding;;	K15601	KDM3	map04714	Thermogenesis	ENOG410XTAA	S:Function unknown	XP_003588516.2	uncharacterized protein LOC11429788 [Medicago truncatula]	sp|Q9SSE9|JMJ25_ARATH;;	Lysine-specific demethylase JMJ25 OS=Arabidopsis thaliana OX=3702 GN=JMJ25 PE=1 SV=1;;	PF02373.22;;PF08879.10;;PF10497.9	JmjC;;WRC;;zf-4CXXC_R1	JmjC domain, hydroxylase;;WRC;;Zinc-finger domain of monoamine-oxidase A repressor R1
MTR_7g088880		thylakoid lumenal 29.8 kDa protein	GO:0009965;;GO:0010027;;GO:0015979;;GO:0055114;;GO:0009534;;GO:0009523;;GO:0009570;;GO:0031977;;GO:0019898;;GO:0009543;;GO:0009654;;GO:0005509;;GO:0016491	biological_process;;biological_process;;biological_process;;biological_process;;cellular_component;;cellular_component;;cellular_component;;cellular_component;;cellular_component;;cellular_component;;cellular_component;;molecular_function;;molecular_function;;	BP:leaf morphogenesis;;BP:thylakoid membrane organization;;BP:photosynthesis;;BP:oxidation-reduction process;;CC:chloroplast thylakoid;;CC:photosystem II;;CC:chloroplast stroma;;CC:thylakoid lumen;;CC:extrinsic component of membrane;;CC:chloroplast thylakoid lumen;;CC:photosystem II oxygen evolving complex;;MF:calcium ion binding;;MF:oxidoreductase activity;;	------	------	------	------	ENOG411207S	S:Function unknown	XP_003624904.1	psbP domain-containing protein 6, chloroplastic [Medicago truncatula]	sp|Q9LXX5|PPD6_ARATH;;	PsbP domain-containing protein 6, chloroplastic OS=Arabidopsis thaliana OX=3702 GN=PPD6 PE=1 SV=1;;	PF01789.16	PsbP	PsbP
MTR_2g438010		mTERF protein	GO:0006355;;GO:0016021;;GO:0003690	biological_process;;cellular_component;;molecular_function;;	BP:regulation of transcription, DNA-templated;;CC:integral component of membrane;;MF:double-stranded DNA binding;;	K15032	MTERFD	------	------	ENOG410XT49	S:Function unknown	KEH37352.1	mTERF protein [Medicago truncatula]	sp|Q9C6A1|MTEFE_ARATH;;	Transcription termination factor MTERF15, mitochondrial OS=Arabidopsis thaliana OX=3702 GN=MTERF15 PE=2 SV=1;;	PF02536.14	mTERF	mTERF
MTR_8g090305		disease resistance protein (NBS-LRR class) family protein	GO:0007165;;GO:0043531	biological_process;;molecular_function;;	BP:signal transduction;;MF:ADP binding;;	------	------	------	------	------	------	KEH20851.1	disease resistance protein (NBS-LRR class) family protein [Medicago truncatula]	------	------	PF13855.6;;PF12799.7	LRR_8;;LRR_4	Leucine rich repeat;;Leucine Rich repeats
MTR_6g463260		1-aminocyclopropane-1-carboxylate synthase	GO:0009058;;GO:0016021;;GO:0016020;;GO:0008483;;GO:0008793;;GO:0016740;;GO:0080130;;GO:0003824;;GO:0030170	biological_process;;cellular_component;;cellular_component;;molecular_function;;molecular_function;;molecular_function;;molecular_function;;molecular_function;;molecular_function;;	BP:biosynthetic process;;CC:integral component of membrane;;CC:membrane;;MF:transaminase activity;;MF:aromatic-amino-aci;;MF:transferase activity;;MF:L-phenylalanin;;MF:catalytic activity;;MF:pyridoxal phosphate binding;;	K14270	ACS10_12	------	------	COG0436	S:Function unknown	XP_013452470.1	probable aminotransferase ACS12 [Medicago truncatula]	sp|Q8GYY0|1A112_ARATH;;	Probable aminotransferase ACS12 OS=Arabidopsis thaliana OX=3702 GN=ACS12 PE=2 SV=2;;	PF00155.21	Aminotran_1_2	Aminotransferase class I and II
MTR_1g105650		cysteine-rich receptor-kinase-like protein	GO:0006468;;GO:0016310;;GO:0042742;;GO:0016020;;GO:0016021;;GO:0005886;;GO:0004674;;GO:0016740;;GO:0016301;;GO:0004672;;GO:0005524	biological_process;;biological_process;;biological_process;;cellular_component;;cellular_component;;cellular_component;;molecular_function;;molecular_function;;molecular_function;;molecular_function;;molecular_function;;	BP:protein phosphorylation;;BP:phosphorylation;;BP:defense response to bacterium;;CC:membrane;;CC:integral component of membrane;;CC:plasma membrane;;MF:protein serine/threonine kinase activity;;MF:transferase activity;;MF:kinase activity;;MF:protein kinase activity;;MF:ATP binding;;	K04733	IRAK4	------	------	COG0515	T:Signal transduction mechanisms	XP_024626449.1	cysteine-rich receptor-like protein kinase 10 [Medicago truncatula]	sp|Q9M0X5|CRK25_ARATH;;	Cysteine-rich receptor-like protein kinase 25 OS=Arabidopsis thaliana OX=3702 GN=CRK25 PE=3 SV=1;;	PF07714.17;;PF00069.25;;PF01657.17;;PF17667.1	Pkinase_Tyr;;Pkinase;;Stress-antifung;;Pkinase_fungal	Protein tyrosine kinase;;Protein kinase domain;;Salt stress response/antifungal;;Fungal protein kinase
MTR_1g492600		transmembrane protein, putative	GO:0016021;;GO:0016020;;GO:0009507	cellular_component;;cellular_component;;cellular_component;;	CC:integral component of membrane;;CC:membrane;;CC:chloroplast;;	------	------	------	------	ENOG410Z6YY	S:Function unknown	XP_013469362.1	uncharacterized protein LOC25485800 [Medicago truncatula]	------	------	------	------	------
MTR_4g019710		plant/T7H20-70 protein	------	------	------	------	------	------	------	ENOG410ZE5B	S:Function unknown	XP_013454925.1	uncharacterized protein LOC25491528 [Medicago truncatula]	------	------	------	------	------
MTR_4g022825		HXXXD-type acyl-transferase family protein	GO:0047205;;GO:0047172;;GO:0016740;;GO:0016746;;GO:0016747	molecular_function;;molecular_function;;molecular_function;;molecular_function;;molecular_function;;	MF:quinate O-hydroxycinnamoyltransferase activity;;MF:shikimate O-hydroxycinnamoyltransferase activity;;MF:transferase activity;;MF:transferase activity, transferring acyl groups;;MF:transferase activity, transferring acyl groups other than amino-acyl groups;;	------	------	------	------	ENOG410YEZS	S:Function unknown	XP_013455035.1	uncharacterized acetyltransferase At3g50280 [Medicago truncatula]	sp|Q9SND9|Y3028_ARATH;;	Uncharacterized acetyltransferase At3g50280 OS=Arabidopsis thaliana OX=3702 GN=At3g50280 PE=3 SV=1;;	PF02458.15	Transferase	Transferase family
MTR_1g071430		inhibitor of apoptosis-promoting Bax1 protein	GO:0009826;;GO:0009742;;GO:0060548;;GO:0050832;;GO:1905421;;GO:0016021;;GO:0016020	biological_process;;biological_process;;biological_process;;biological_process;;biological_process;;cellular_component;;cellular_component;;	BP:unidimensional cell growth;;BP:brassinosteroid mediated signaling pathway;;BP:negative regulation of cell death;;BP:defense response to fungus;;BP:regulation of plant organ morphogenesis;;CC:integral component of membrane;;CC:membrane;;	K06890	K06890	------	------	COG0670	S:Function unknown	XP_003590585.1	protein LIFEGUARD 4 [Medicago truncatula]	sp|Q9SA63|LFG4_ARATH;;	Protein LIFEGUARD 4 OS=Arabidopsis thaliana OX=3702 GN=LFG4 PE=2 SV=1;;	PF01027.20	Bax1-I	Inhibitor of apoptosis-promoting Bax1
MTR_2g020020		alpha/beta-hydrolase superfamily protein	GO:0006629;;GO:0016787;;GO:0004806	biological_process;;molecular_function;;molecular_function;;	BP:lipid metabolic process;;MF:hydrolase activity;;MF:triglyceride lipase activity;;	------	------	------	------	ENOG410YFCF;;ENOG4112AY3	O:Posttranslational modification, protein turnover, chaperones;;S:Function unknown	XP_003593981.1	lipase isoform X1 [Medicago truncatula]	sp|P19515|LIP_RHIMI;;	Lipase OS=Rhizomucor miehei OX=4839 PE=1 SV=2;;	PF01764.25	Lipase_3	Lipase
MTR_3g104260		ferrochelatase	GO:0006783;;GO:0006779;;GO:0016021;;GO:0016020;;GO:0005739;;GO:0004325;;GO:0016829	biological_process;;biological_process;;cellular_component;;cellular_component;;cellular_component;;molecular_function;;molecular_function;;	BP:heme biosynthetic process;;BP:porphyrin-containing compound biosynthetic process;;CC:integral component of membrane;;CC:membrane;;CC:mitochondrion;;MF:ferrochelatase activity;;MF:lyase activity;;	K01772	hemH, FECH	map00860	Porphyrin and chlorophyll metabolism	COG0276	H:Coenzyme transport and metabolism	XP_003603135.1	ferrochelatase-2, chloroplastic [Medicago truncatula]	sp|P42044|HEMH_CUCSA;;	Ferrochelatase-2, chloroplastic OS=Cucumis sativus OX=3659 GN=HEMH PE=2 SV=1;;	PF00762.19	Ferrochelatase	Ferrochelatase
MTR_4g081380		thioredoxin	GO:0006662;;GO:0045454;;GO:0055114;;GO:0005623;;GO:0016656;;GO:0015035;;GO:0016491	biological_process;;biological_process;;biological_process;;cellular_component;;molecular_function;;molecular_function;;molecular_function;;	BP:glycerol ether metabolic process;;BP:cell redox homeostasis;;BP:oxidation-reduction process;;CC:cell;;MF:monodehydroascorbate reductas;;MF:protein disulfide oxidoreductase activity;;MF:oxidoreductase activity;;	K03671	trxA	------	------	COG0526	K:Transcription	XP_003607703.1	thioredoxin-like protein CXXS1 [Medicago truncatula]	sp|Q8LDI5|CXXS1_ARATH;;	Thioredoxin-like protein CXXS1 OS=Arabidopsis thaliana OX=3702 GN=CXXS1 PE=2 SV=2;;	PF00085.20;;PF04756.13;;PF13899.6;;PF13098.6	Thioredoxin;;OST3_OST6;;Thioredoxin_7;;Thioredoxin_2	Thioredoxin;;OST3 / OST6 family, transporter family;;Thioredoxin-like;;Thioredoxin-like domain
MTR_3g031220		WRKY transcription factor	GO:0006355;;GO:0005634;;GO:0003700;;GO:0043565;;GO:0003677	biological_process;;cellular_component;;molecular_function;;molecular_function;;molecular_function;;	BP:regulation of transcription, DNA-templated;;CC:nucleus;;MF:transcription factor activity, sequence-specific DNA binding;;MF:sequence-specific DNA binding;;MF:DNA binding;;	K13424	WRKY33	map04016;;map04626	MAPK signaling pathway - plant;;Plant-pathogen interaction	ENOG4112BTF;;ENOG4111451	S:Function unknown;;	XP_003599287.1	WRKY transcription factor WRKY24 [Medicago truncatula]	sp|Q6IEQ7|WRK24_ORYSJ;;	WRKY transcription factor WRKY24 OS=Oryza sativa subsp. japonica OX=39947 GN=WRKY24 PE=2 SV=1;;	PF03106.15	WRKY	WRKY DNA -binding domain
MTR_7g044790		PPR containing plant-like protein	GO:0005515	molecular_function;;	MF:protein binding;;	------	------	------	------	ENOG410Z7Z7	J:Translation, ribosomal structure and biogenesis	XP_003622527.1	pentatricopeptide repeat-containing protein At1g02060, chloroplastic [Medicago truncatula]	sp|O81908|PPR2_ARATH;;	Pentatricopeptide repeat-containing protein At1g02060, chloroplastic OS=Arabidopsis thaliana OX=3702 GN=At1g02060 PE=2 SV=2;;	PF13041.6;;PF12854.7;;PF01535.20;;PF13812.6;;PF17177.4	PPR_2;;PPR_1;;PPR;;PPR_3;;PPR_long	PPR repeat family;;PPR repeat;;PPR repeat;;Pentatricopeptide repeat domain;;Pentacotripeptide-repeat region of PRORP
MTR_4g028360		Lipid transfer protein	GO:0006869;;GO:0008289	biological_process;;molecular_function;;	BP:lipid transport;;MF:lipid binding;;	------	------	------	------	ENOG410YWBC	U:Intracellular trafficking, secretion, and vesicular transport	XP_003605308.1	non-specific lipid-transfer protein 5 [Medicago truncatula]	sp|A0AT31|NLTP5_LENCU;;	Non-specific lipid-transfer protein 5 OS=Lens culinaris OX=3864 PE=3 SV=1;;	------	------	------
MTR_4g028310		Lipid transfer protein	GO:0006869;;GO:0008289	biological_process;;molecular_function;;	BP:lipid transport;;MF:lipid binding;;	------	------	------	------	ENOG410YX3Q;;ENOG410YT63	U:Intracellular trafficking, secretion, and vesicular transport;;	XP_003605304.1	non-specific lipid-transfer protein 5 [Medicago truncatula]	sp|A0AT31|NLTP5_LENCU;;	Non-specific lipid-transfer protein 5 OS=Lens culinaris OX=3864 PE=3 SV=1;;	------	------	------
MTR_1g061170		heat shock transcription factor A3	GO:0010200;;GO:0006355;;GO:0009408;;GO:0005634;;GO:0043565;;GO:0003700;;GO:0003677	biological_process;;biological_process;;biological_process;;cellular_component;;molecular_function;;molecular_function;;molecular_function;;	BP:response to chitin;;BP:regulation of transcription, DNA-templated;;BP:response to heat;;CC:nucleus;;MF:sequence-specific DNA binding;;MF:transcription factor activity, sequence-specific DNA binding;;MF:DNA binding;;	K09419	HSFF	------	------	COG5169	K:Transcription	XP_013468064.1	heat stress transcription factor A-3 isoform X2 [Medicago truncatula]	sp|Q8GYY1|HSFA3_ARATH;;	Heat stress transcription factor A-3 OS=Arabidopsis thaliana OX=3702 GN=HSFA3 PE=1 SV=2;;	PF00447.17	HSF_DNA-bind	HSF-type DNA-binding
MTR_1g051180		glutaredoxin (GRX) family protein	GO:0022900;;GO:0045454;;GO:0055114;;GO:0005623;;GO:0015035;;GO:0009055	biological_process;;biological_process;;biological_process;;cellular_component;;molecular_function;;molecular_function;;	BP:electron transport chain;;BP:cell redox homeostasis;;BP:oxidation-reduction process;;CC:cell;;MF:protein disulfide oxidoreductase activity;;MF:electron carrier activity;;	K17479	GRXCR1	------	------	ENOG4111HAI	O:Posttranslational modification, protein turnover, chaperones	XP_013467422.1	uncharacterized protein At3g28850 [Medicago truncatula]	sp|Q9LH89|Y3885_ARATH;;	Uncharacterized protein At3g28850 OS=Arabidopsis thaliana OX=3702 GN=At3g28850 PE=4 SV=1;;	PF00462.24	Glutaredoxin	Glutaredoxin
MTR_4g021730		metallothionein	GO:0016021;;GO:0046872	cellular_component;;molecular_function;;	CC:integral component of membrane;;MF:metal ion binding;;	------	------	------	------	ENOG410Z616	S:Function unknown	ACJ85989.1	unknown [Medicago truncatula]	sp|P20830|MT1_PEA;;	Metallothionein-like protein 1 OS=Pisum sativum OX=3888 GN=MTA PE=3 SV=1;;	PF01439.18;;PF02068.16	Metallothio_2;;Metallothio_PEC	Metallothionein;;Plant PEC family metallothionein
MTR_8g095320		ferrochelatase	GO:0006783;;GO:0006779;;GO:0005739;;GO:0016829;;GO:0004325	biological_process;;biological_process;;cellular_component;;molecular_function;;molecular_function;;	BP:heme biosynthetic process;;BP:porphyrin-containing compound biosynthetic process;;CC:mitochondrion;;MF:lyase activity;;MF:ferrochelatase activity;;	K01772	hemH, FECH	map00860	Porphyrin and chlorophyll metabolism	COG0276	H:Coenzyme transport and metabolism	XP_003630416.1	ferrochelatase-2, chloroplastic [Medicago truncatula]	sp|Q0DIV0|HEMH2_ORYSJ;;	Ferrochelatase-2, chloroplastic OS=Oryza sativa subsp. japonica OX=39947 GN=Os05g0361200 PE=2 SV=1;;	PF00762.19	Ferrochelatase	Ferrochelatase
MTR_4g067260		hypothetical protein	------	------	------	------	------	------	------	ENOG410ZCW7	S:Function unknown	XP_013456298.1	uncharacterized protein LOC25492666 isoform X1 [Medicago truncatula]	------	------	------	------	------
MTR_4g088760		plant/F8B4-180 protein	------	------	------	------	------	------	------	ENOG410YC9T	S:Function unknown	XP_013457028.1	uncharacterized protein LOC25493154 [Medicago truncatula]	------	------	PF04720.12	PDDEXK_6	PDDEXK-like family of unknown function
MTR_3g104560		cytochrome P450 family protein	GO:0055114;;GO:0016020;;GO:0016021;;GO:0004497;;GO:0070330;;GO:0020037;;GO:0016705;;GO:0005506;;GO:0046872;;GO:0016491	biological_process;;cellular_component;;cellular_component;;molecular_function;;molecular_function;;molecular_function;;molecular_function;;molecular_function;;molecular_function;;molecular_function;;	BP:oxidation-reduction process;;CC:membrane;;CC:integral component of membrane;;MF:monooxygenase activity;;MF:aromatase activity;;MF:heme binding;;MF:oxidoreductase activity, acting on paired donors, with incorporation or reduction of molecular oxygen;;MF:iron ion binding;;MF:metal ion binding;;MF:oxidoreductase activity;;	K20771	CYP711A1	------	------	COG2124	O:Posttranslational modification, protein turnover, chaperones	XP_003603162.1	cytochrome P450 711A1 [Medicago truncatula]	sp|B9DFU2|MAX1_ARATH;;	Cytochrome P450 711A1 OS=Arabidopsis thaliana OX=3702 GN=CYP711A1 PE=2 SV=1;;	PF00067.22	p450	Cytochrome P450
MTR_3g022130		LRR and NB-ARC domain disease resistance protein	GO:0016787;;GO:0043531	molecular_function;;molecular_function;;	MF:hydrolase activity;;MF:ADP binding;;	------	------	------	------	------	------	AES69089.2	LRR and NB-ARC domain disease resistance protein [Medicago truncatula]	sp|Q9LRR4|R13L1_ARATH;;	Putative disease resistance RPP13-like protein 1 OS=Arabidopsis thaliana OX=3702 GN=RPPL1 PE=3 SV=1;;	PF00931.22;;PF18052.1;;PF13401.6;;PF13191.6	NB-ARC;;Rx_N;;AAA_22;;AAA_16	NB-ARC domain;;Rx N-terminal domain;;AAA domain;;AAA ATPase domain
MTR_8g090025		haloacid dehalogenase-like hydrolase	GO:0016787	molecular_function;;	MF:hydrolase activity;;	------	------	------	------	COG0637	S:Function unknown	XP_013446778.1	haloacid dehalogenase-like hydrolase domain-containing protein At4g39970 [Medicago truncatula]	sp|Q680K2|GPPL1_ARATH;;	Haloacid dehalogenase-like hydrolase domain-containing protein At4g39970 OS=Arabidopsis thaliana OX=3702 GN=At4g39970 PE=2 SV=1;;	PF13419.6;;PF00702.26;;PF13242.6	HAD_2;;Hydrolase;;Hydrolase_like	Haloacid dehalogenase-like hydrolase;;haloacid dehalogenase-like hydrolase;;HAD-hyrolase-like
MTR_7g092070		ARM repeat CCCH-type zinc finger protein	GO:0005737;;GO:0005634;;GO:0016021;;GO:0046872;;GO:0005515	cellular_component;;cellular_component;;cellular_component;;molecular_function;;molecular_function;;	CC:cytoplasm;;CC:nucleus;;CC:integral component of membrane;;MF:metal ion binding;;MF:protein binding;;	------	------	------	------	ENOG410Y7IC	T:Signal transduction mechanisms	XP_003625157.1	zinc finger CCCH domain-containing protein 30 [Medicago truncatula]	sp|P93755|C3H30_ARATH;;	Zinc finger CCCH domain-containing protein 30 OS=Arabidopsis thaliana OX=3702 GN=At2g41900 PE=1 SV=2;;	PF13637.6;;PF12796.7;;PF00023.30;;PF13857.6;;PF00642.24;;PF18044.1;;PF18345.1	Ank_4;;Ank_2;;Ank;;Ank_5;;zf-CCCH;;zf-CCCH_4;;zf_CCCH_4	Ankyrin repeats;;Ankyrin repeats;;Ankyrin repeat;;Ankyrin repeats;;Zinc finger C-x8-C-x5-C-x3-H type;;CCCH-type zinc finger;;Zinc finger domain
MTR_3g462340		glycogen/starch/alpha-glucan phosphorylase family protein	GO:0005975;;GO:0005980;;GO:0009414;;GO:0046686;;GO:0005737;;GO:0009507;;GO:0005829;;GO:0004645;;GO:0102250;;GO:0016740;;GO:0030170;;GO:0008184;;GO:0016757;;GO:0102499	biological_process;;biological_process;;biological_process;;biological_process;;cellular_component;;cellular_component;;cellular_component;;molecular_function;;molecular_function;;molecular_function;;molecular_function;;molecular_function;;molecular_function;;molecular_function;;	BP:carbohydrate metabolic process;;BP:glycogen catabolic process;;BP:response to water deprivation;;BP:response to cadmium ion;;CC:cytoplasm;;CC:chloroplast;;CC:cytosol;;MF:phosphorylase activity;;MF:linear malto-oligosaccharide phosphorylase activity;;MF:transferase activity;;MF:pyridoxal phosphate binding;;MF:glycogen phosphorylase activity;;MF:transferase activity, transferring glycosyl groups…	K00688	PYG, glgP	map00500;;map04217	Starch and sucrose metabolism;;Necroptosis	COG0058	S:Function unknown	XP_013460123.1	alpha-glucan phosphorylase, H isozyme [Medicago truncatula]	sp|P53537|PHSH_VICFA;;	Alpha-glucan phosphorylase, H isozyme OS=Vicia faba OX=3906 PE=2 SV=1;;	PF00343.20	Phosphorylase	Carbohydrate phosphorylase
MTR_1g087040		BZIP transcription factor	GO:0006355;;GO:0003700;;GO:0003676	biological_process;;molecular_function;;molecular_function;;	BP:regulation of transcription, DNA-templated;;MF:transcription factor activity, sequence-specific DNA binding;;MF:nucleic acid binding;;	------	------	------	------	ENOG410YP2C	K:Transcription	XP_003591402.1	bZIP transcription factor 53 [Medicago truncatula]	sp|Q9LZP8|BZP53_ARATH;;	bZIP transcription factor 53 OS=Arabidopsis thaliana OX=3702 GN=BZIP53 PE=1 SV=1;;	PF00170.21;;PF07716.15	bZIP_1;;bZIP_2	bZIP transcription factor;;Basic region leucine zipper
MTR_8g092210		holocarboxylase synthetase	------	------	------	------	------	------	------	ENOG4111Z29	S:Function unknown	XP_003630138.1	uncharacterized protein LOC11436180 [Medicago truncatula]	------	------	PF15251.6	DUF4588	Domain of unknown function
MTR_8g077770		dicer-like protein, putative	GO:0090502;;GO:0090501;;GO:0006396;;GO:0031047;;GO:0004525;;GO:0003677;;GO:0003747;;GO:0005524;;GO:0003723	biological_process;;biological_process;;biological_process;;biological_process;;molecular_function;;molecular_function;;molecular_function;;molecular_function;;molecular_function;;	BP:RNA phosphodiester bond hydrolysis, endonucleolytic;;BP:RNA phosphodiester bond hydrolysis;;BP:RNA processing;;BP:gene silencing by RNA;;MF:ribonuclease III activity;;MF:DNA binding;;MF:translation release factor activity;;MF:ATP binding;;MF:RNA binding;;	K11592	DICER1, DCR1	------	------	COG1111	S:Function unknown	AET03939.1	dicer-like protein, putative [Medicago truncatula]	sp|Q3EBC8|DCL2_ARATH;;	Endoribonuclease Dicer homolog 2 OS=Arabidopsis thaliana OX=3702 GN=At3g03300 PE=1 SV=2;;	------	------	------
MTR_5g030950		serine hydroxymethyltransferase	GO:0006730;;GO:0035999;;GO:0019264;;GO:0032259;;GO:0005739;;GO:0004372;;GO:0003824;;GO:0016740;;GO:0030170;;GO:0008168	biological_process;;biological_process;;biological_process;;biological_process;;cellular_component;;molecular_function;;molecular_function;;molecular_function;;molecular_function;;molecular_function;;	BP:one-carbon metabolic process;;BP:tetrahydrofolate interconversion;;BP:glycine biosynthetic process from serine;;BP:methylation;;CC:mitochondrion;;MF:glycine hydroxymethyltransferase activity;;MF:catalytic activity;;MF:transferase activity;;MF:pyridoxal phosphate binding;;MF:methyltransferase activity;;	K00600	glyA, SHMT	map00460;;map00630;;map00670;;map00260	Cyanoamino acid metabolism;;Glyoxylate and dicarboxylate metabolism;;One carbon pool by folate;;Glycine, serine and threonine metabolism	COG0112	E:Amino acid transport and metabolism	XP_003612954.1	serine hydroxymethyltransferase, mitochondrial [Medicago truncatula]	sp|P34899|GLYM_PEA;;	Serine hydroxymethyltransferase, mitochondrial OS=Pisum sativum OX=3888 PE=1 SV=1;;	PF00464.19	SHMT	Serine hydroxymethyltransferase
MTR_2g024330		strubbelig-receptor family protein	GO:0006468;;GO:0016020;;GO:0016021;;GO:0005886;;GO:0004672;;GO:0004675;;GO:0016740;;GO:0005515;;GO:0005524	biological_process;;cellular_component;;cellular_component;;cellular_component;;molecular_function;;molecular_function;;molecular_function;;molecular_function;;molecular_function;;	BP:protein phosphorylation;;CC:membrane;;CC:integral component of membrane;;CC:plasma membrane;;MF:protein kinase activity;;MF:transmembrane receptor protein serine/threonine kinase activity;;MF:transferase activity;;MF:protein binding;;MF:ATP binding;;	------	------	------	------	COG0515	G:Carbohydrate transport and metabolism	XP_013462896.1	protein STRUBBELIG-RECEPTOR FAMILY 8 [Medicago truncatula]	sp|Q6R2J8|SRF8_ARATH;;	Protein STRUBBELIG-RECEPTOR FAMILY 8 OS=Arabidopsis thaliana OX=3702 GN=SRF8 PE=1 SV=1;;	PF00069.25;;PF07714.17;;PF13855.6;;PF12799.7;;PF08263.12;;PF15756.5	Pkinase;;Pkinase_Tyr;;LRR_8;;LRR_4;;LRRNT_2;;DUF4690	Protein kinase domain;;Protein tyrosine kinase;;Leucine rich repeat;;Leucine Rich repeats;;Leucine rich repeat N-terminal domain;;Small Novel Rich in Cartilage
MTR_7g112030		DUF4378 domain protein	------	------	------	------	------	------	------	ENOG410Z5UU	S:Function unknown	XP_013450452.1	uncharacterized protein LOC25499647 [Medicago truncatula]	------	------	PF14309.6;;PF14383.6	DUF4378;;VARLMGL	Domain of unknown function;;DUF761-associated sequence motif
MTR_4g051698		disease resistance protein (TIR-NBS-LRR class)	GO:0007165;;GO:0005515;;GO:0016787;;GO:0043531;;GO:0003677	biological_process;;molecular_function;;molecular_function;;molecular_function;;molecular_function;;	BP:signal transduction;;MF:protein binding;;MF:hydrolase activity;;MF:ADP binding;;MF:DNA binding;;	------	------	------	------	------	------	KEH29798.1	disease resistance protein (TIR-NBS-LRR class) [Medicago truncatula]	sp|Q40392|TMVRN_NICGU;;	TMV resistance protein N OS=Nicotiana glutinosa OX=35889 GN=N PE=1 SV=1;;	PF01582.20;;PF00931.22;;PF13676.6;;PF12799.7;;PF13191.6;;PF13401.6;;PF05729.12	TIR;;NB-ARC;;TIR_2;;LRR_4;;AAA_16;;AAA_22;;NACHT	TIR domain;;NB-ARC domain;;TIR domain;;Leucine Rich repeats;;AAA ATPase domain;;AAA domain;;NACHT domain
MTR_1g082215		viral A-type inclusion protein, putative	GO:0016021	cellular_component;;	CC:integral component of membrane;;	K10352	MYH	------	------	ENOG4111BJ8	S:Function unknown	XP_013469029.1	CAP-Gly domain-containing linker protein 1 [Medicago truncatula]	------	------	------	------	------
MTR_4g077960		UDP-glucosyltransferase family protein	GO:0016021;;GO:0102241;;GO:0016758;;GO:0016740;;GO:0016757	cellular_component;;molecular_function;;molecular_function;;molecular_function;;molecular_function;;	CC:integral component of membrane;;MF:soyasaponin III rhamnosyltransferase activity;;MF:transferase activity, transferring hexosyl groups;;MF:transferase activity;;MF:transferase activity, transferring glycosyl groups;;	K18823	UGT91H4	------	------	COG1819	S:Function unknown	AES89629.1	UDP-glucosyltransferase family protein [Medicago truncatula]	sp|D4Q9Z5|SGT3_SOYBN;;	Soyasaponin III rhamnosyltransferase OS=Glycine max OX=3847 GN=GmSGT3 PE=1 SV=1;;	PF00201.18	UDPGT	UDP-glucoronosyl and UDP-glucosyl transferase
MTR_2g048720		inositol transporter 4	GO:0008643;;GO:0055085;;GO:0016021;;GO:0016020;;GO:0005887;;GO:0005215;;GO:0022857;;GO:0005366	biological_process;;biological_process;;cellular_component;;cellular_component;;cellular_component;;molecular_function;;molecular_function;;molecular_function;;	BP:carbohydrate transport;;BP:transmembrane transport;;CC:integral component of membrane;;CC:membrane;;CC:integral component of plasma membrane;;MF:transporter activity;;MF:transmembrane transporter activity;;MF:myo-inosito;;	K08150	SLC2A13, ITR	------	------	ENOG410XNQK	S:Function unknown	XP_003595521.1	probable inositol transporter 2 [Medicago truncatula]	sp|Q9C757|INT2_ARATH;;	Probable inositol transporter 2 OS=Arabidopsis thaliana OX=3702 GN=INT2 PE=1 SV=1;;	PF00083.24;;PF07690.16;;PF06609.13	Sugar_tr;;MFS_1;;TRI12	Sugar;;Major Facilitator Superfamily;;Fungal trichothecene efflux pump
MTR_5g076250		lecithin retinol acyltransferase	GO:0016021;;GO:0016746;;GO:0016740	cellular_component;;molecular_function;;molecular_function;;	CC:integral component of membrane;;MF:transferase activity, transferring acyl groups;;MF:transferase activity;;	------	------	------	------	ENOG410ZU02	S:Function unknown	XP_003616112.1	uncharacterized protein LOC11435333 [Medicago truncatula]	------	------	PF04970.13	LRAT	Lecithin retinol acyltransferase
MTR_8g105250		ubiquitin fusion degradation 1 protein	GO:0006511	biological_process;;	BP:ubiquitin-dependent protein catabolic process;;	K14016	UFD1	map04141	Protein processing in endoplasmic reticulum	COG5140;;COG5140;;COG5140	D:Cell cycle control, cell division, chromosome partitioning;;T:Signal transduction mechanisms;;Z:Cytoskeleton	XP_003630940.1	ubiquitin fusion degradation protein 1 homolog isoform X2 [Medicago truncatula]	sp|P70362|UFD1_MOUSE;;	Ubiquitin recognition factor in ER-associated degradation protein 1 OS=Mus musculus OX=10090 GN=Ufd1 PE=1 SV=2;;	PF03152.14	UFD1	Ubiquitin fusion degradation protein UFD1
MTR_5g095050		hypothetical protein	------	------	------	------	------	------	------	------	------	AET00711.1	hypothetical protein MTR_5g095050 [Medicago truncatula]	------	------	------	------	------
MTR_5g043480		UvrB/uvrC domain protein	GO:0009840;;GO:0009507;;GO:0008233;;GO:0005515;;GO:0003677	cellular_component;;cellular_component;;molecular_function;;molecular_function;;molecular_function;;	CC:chloroplastic endopeptidase Clp complex;;CC:chloroplast;;MF:peptidase activity;;MF:protein binding;;MF:DNA binding;;	------	------	------	------	ENOG4110YKK	S:Function unknown	KEH27843.1	UvrB/uvrC domain protein [Medicago truncatula]	sp|Q67Y99|CLPF_ARATH;;	Clp protease adapter protein ClpF, chloroplastic OS=Arabidopsis thaliana OX=3702 GN=CLPF PE=1 SV=1;;	PF08755.11;;PF02151.19	YccV-like;;UVR	Hemimethylated DNA-binding protein YccV like;;UvrB/uvrC motif
MTR_5g043285		transmembrane protein, putative	GO:0016021	cellular_component;;	CC:integral component of membrane;;	------	------	------	------	------	------	KEH27842.1	transmembrane protein, putative [Medicago truncatula]	------	------	------	------	------
MTR_7g112400		drought-induced protein	GO:0016021;;GO:0016020	cellular_component;;cellular_component;;	CC:integral component of membrane;;CC:membrane;;	------	------	------	------	ENOG41105U3;;ENOG410YGDD	S:Function unknown;;	AES82398.2	drought-induced protein [Medicago truncatula]	sp|Q84J70|DI193_ARATH;;	Protein DEHYDRATION-INDUCED 19 homolog 3 OS=Arabidopsis thaliana OX=3702 GN=DI19-3 PE=1 SV=1;;	PF05605.12	zf-Di19	Drought induced 19 protein
MTR_2g450870		LRR receptor-like kinase family protein	GO:0016310;;GO:0016021;;GO:0016020;;GO:0016301;;GO:0004674;;GO:0005515	biological_process;;cellular_component;;cellular_component;;molecular_function;;molecular_function;;molecular_function;;	BP:phosphorylation;;CC:integral component of membrane;;CC:membrane;;MF:kinase activity;;MF:protein serine/threonine kinase activity;;MF:protein binding;;	------	------	------	------	COG4886	S:Function unknown	KEH37904.1	LRR receptor-like kinase family protein [Medicago truncatula]	sp|Q6JN47|EIX1_SOLLC;;	Receptor-like protein EIX1 OS=Solanum lycopersicum OX=4081 GN=EIX1 PE=2 SV=2;;	PF13855.6;;PF12799.7;;PF08263.12	LRR_8;;LRR_4;;LRRNT_2	Leucine rich repeat;;Leucine Rich repeats;;Leucine rich repeat N-terminal domain
MTR_6g016245		transmembrane amino acid transporter family protein	GO:0003333;;GO:0016021;;GO:0016020;;GO:0015171	biological_process;;cellular_component;;cellular_component;;molecular_function;;	BP:amino acid transmembrane transport;;CC:integral component of membrane;;CC:membrane;;MF:amino acid transmembrane transporter activity;;	K14207	SLC38A2, SNAT2	------	------	COG0814	S:Function unknown	XP_013451150.1	amino acid transporter AVT6A isoform X1 [Medicago truncatula]	sp|Q9LI61|AVT6A_ARATH;;	Amino acid transporter AVT6A OS=Arabidopsis thaliana OX=3702 GN=AVT6A PE=2 SV=1;;	PF01490.18;;PF03222.13	Aa_trans;;Trp_Tyr_perm	Transmembrane amino acid transporter protein;;Tryptophan/tyrosine permease family
MTR_2g023290		F0F1 ATP synthase subunit gamma	GO:0015986;;GO:0099132;;GO:0006754;;GO:0045261;;GO:0009535;;GO:0000275;;GO:0046933;;GO:0016787;;GO:0003677	biological_process;;deleted;;biological_process;;cellular_component;;cellular_component;;cellular_component;;molecular_function;;molecular_function;;molecular_function;;	BP:ATP synthesis coupled proton transport;;BP:old GO;;BP:ATP biosynthetic process;;CC:proton-transporting ATP synthase complex, catalytic core;;CC:chloroplast thylakoid membrane;;CC:mitochondrial proton-transporting ATP synthase complex, catalytic core;;MF:proton-transporting ATP synthase activity, rotational mechanism;;MF:hydrolase activity;;MF:DNA binding;;	K02115	ATPF1G, atpG	map00195;;map00190	Photosynthesis;;Oxidative phosphorylation	ENOG410XTBX;;COG0224	S:Function unknown;;C:Energy production and conversion	KEH36859.1	F0F1 ATP synthase subunit gamma [Medicago truncatula]	sp|P28552|ATPG_PEA;;	ATP synthase gamma chain, chloroplastic OS=Pisum sativum OX=3888 GN=ATPC PE=2 SV=1;;	PF00231.19	ATP-synt	ATP synthase
MTR_1g015000		Ctr family copper transporter	GO:0006878;;GO:0035434;;GO:0016020;;GO:0016021;;GO:0005886;;GO:0005375	biological_process;;biological_process;;cellular_component;;cellular_component;;cellular_component;;molecular_function;;	BP:cellular copper ion homeostasis;;BP:copper ion transmembrane transport;;CC:membrane;;CC:integral component of membrane;;CC:plasma membrane;;MF:copper ion transmembrane transporter activity;;	K14686	SLC31A1, CTR1	------	------	ENOG4111I8D	P:Inorganic ion transport and metabolism	XP_003588901.1	copper transporter 5 [Medicago truncatula]	sp|Q69P80|COP51_ORYSJ;;	Copper transporter 5.1 OS=Oryza sativa subsp. japonica OX=39947 GN=COPT5.1 PE=2 SV=1;;	PF04145.15	Ctr	Ctr copper transporter family
MTR_1g096140		neutral/alkaline invertase	GO:0005987;;GO:0008152;;GO:0005829;;GO:0016787;;GO:0016798;;GO:0033926;;GO:0003824;;GO:0004564;;GO:0004575	biological_process;;biological_process;;cellular_component;;molecular_function;;molecular_function;;molecular_function;;molecular_function;;molecular_function;;molecular_function;;	BP:sucrose catabolic process;;BP:metabolic process;;CC:cytosol;;MF:hydrolase activity;;MF:hydrolase activity, acting on glycosyl bonds;;MF:glycopeptide alpha-N-acetylgalactosaminidase activity;;MF:catalytic activity;;MF:beta-fructofuranosidase activity;;MF:sucrose alpha-glucosidase activity;;	------	------	------	------	ENOG410XPYN	S:Function unknown	XP_003591999.1	probable alkaline/neutral invertase D [Medicago truncatula]	sp|Q67XD9|CINV2_ARATH;;	Alkaline/neutral invertase CINV2 OS=Arabidopsis thaliana OX=3702 GN=CINV2 PE=1 SV=1;;	PF12899.7;;PF06202.14	Glyco_hydro_100;;GDE_C	Alkaline and neutral invertase;;Amylo-alpha-1,6-glucosidase
MTR_5g096700		BTB/POZ domain plant protein	GO:0005515	molecular_function;;	MF:protein binding;;	K10523	SPOP	------	------	ENOG410XQV8	S:Function unknown	XP_003617898.1	BTB/POZ domain-containing protein At1g55760 [Medicago truncatula]	sp|Q680K8|Y1576_ARATH;;	BTB/POZ domain-containing protein At1g55760 OS=Arabidopsis thaliana OX=3702 GN=At1g55760 PE=2 SV=1;;	PF00651.31	BTB	BTB/POZ domain
MTR_1g057420		late embryogenesis abundant hydroxyproline-rich glycoprotein	GO:0046658;;GO:0016021;;GO:0016020;;GO:0009506	cellular_component;;cellular_component;;cellular_component;;cellular_component;;	CC:anchored component of plasma membrane;;CC:integral component of membrane;;CC:membrane;;CC:plasmodesma;;	------	------	------	------	ENOG41119PU	S:Function unknown	XP_013467879.1	NDR1/HIN1-like protein 1 [Medicago truncatula]	sp|Q9SRN0|NHL1_ARATH;;	NDR1/HIN1-like protein 1 OS=Arabidopsis thaliana OX=3702 GN=NHL1 PE=2 SV=1;;	PF03168.13	LEA_2	Late embryogenesis abundant protein
MTR_2g104230		SAM domain protein	------	------	------	------	------	------	------	ENOG410Y1R0	S:Function unknown	XP_003597940.1	uncharacterized protein LOC11430703 [Medicago truncatula]	------	------	PF07647.17	SAM_2	SAM domain
MTR_4g082950		glycogen/starch/alpha-glucan phosphorylase family protein	GO:0005975;;GO:0005980;;GO:0005737;;GO:0004645;;GO:0102250;;GO:0016740;;GO:0030170;;GO:0016757;;GO:0008184;;GO:0102499	biological_process;;biological_process;;cellular_component;;molecular_function;;molecular_function;;molecular_function;;molecular_function;;molecular_function;;molecular_function;;molecular_function;;	BP:carbohydrate metabolic process;;BP:glycogen catabolic process;;CC:cytoplasm;;MF:phosphorylase activity;;MF:linear malto-oligosaccharide phosphorylase activity;;MF:transferase activity;;MF:pyridoxal phosphate binding;;MF:transferase activity, transferring glycosyl groups;;MF:glycogen phosphorylase activity;;MF:SHG alpha-glucan phosphorylase activity;;	K00688	PYG, glgP	map00500;;map04217	Starch and sucrose metabolism;;Necroptosis	COG0058	S:Function unknown	XP_003607789.2	alpha-1,4 glucan phosphorylase L-2 isozyme, chloroplastic/amyloplastic isoform X1 [Medicago truncatula]	sp|P53535|PHSL2_SOLTU;;	Alpha-1,4 glucan phosphorylase L-2 isozyme, chloroplastic/amyloplastic OS=Solanum tuberosum OX=4113 GN=STP-1 PE=1 SV=1;;	PF00343.20	Phosphorylase	Carbohydrate phosphorylase
MTR_4g011370		UVR3 AtUVR3-like 6-4 DNA photolyase	GO:0003914;;GO:0016829	molecular_function;;molecular_function;;	MF:DN;;MF:lyase activity;;	K02295	CRY	------	------	COG0415	L:Replication, recombination and repair	XP_013454694.1	(6-4)DNA photolyase [Medicago truncatula]	sp|O48652|UVR3_ARATH;;	;;	PF03441.14;;PF00875.18	FAD_binding_7;;DNA_photolyase	FAD binding domain of DNA photolyase;;DNA photolyase
MTR_1g083780		protein dehydration-induced-like protein	------	------	------	------	------	------	------	ENOG410YGDD	S:Function unknown	AES61445.2	protein dehydration-induced-like protein [Medicago truncatula]	sp|Q84J70|DI193_ARATH;;	Protein DEHYDRATION-INDUCED 19 homolog 3 OS=Arabidopsis thaliana OX=3702 GN=DI19-3 PE=1 SV=1;;	PF14571.6;;PF05605.12	Di19_C;;zf-Di19	Stress-induced protein Di19, C-terminal;;Drought induced 19 protein
MTR_1g074170		electron transfer flavoprotein subunit beta	GO:0022900;;GO:0009055	biological_process;;molecular_function;;	BP:electron transport chain;;MF:electron carrier activity;;	K03521	fixA, etfB	------	------	COG2086	C:Energy production and conversion	XP_013468684.1	electron transfer flavoprotein subunit beta, mitochondrial [Medicago truncatula]	sp|Q9LSW8|ETFB_ARATH;;	Electron transfer flavoprotein subunit beta, mitochondrial OS=Arabidopsis thaliana OX=3702 GN=ETFB PE=1 SV=1;;	PF01012.21	ETF	Electron transfer flavoprotein domain
MTR_0066s0050		hemolysin-III-like protein	GO:0016021;;GO:0016020	cellular_component;;cellular_component;;	CC:integral component of membrane;;CC:membrane;;	K07297	ADIPOR	------	------	COG1272	S:Function unknown	KEH16923.1	hemolysin-III-like protein [Medicago truncatula]	sp|Q84N34|HHP2_ARATH;;	Heptahelical transmembrane protein 2 OS=Arabidopsis thaliana OX=3702 GN=HHP2 PE=2 SV=1;;	PF03006.20	HlyIII	Haemolysin-III related
MTR_3g111730		DUF4091 domain protein	------	------	------	------	------	------	------	ENOG410YRY7	S:Function unknown	XP_013462108.1	uncharacterized protein LOC25490180 [Medicago truncatula]	------	------	PF13320.6	DUF4091	Domain of unknown function
MTR_8g075440		disease resistance protein (TIR-NBS-LRR class)	GO:0007165;;GO:0016787;;GO:0043531;;GO:0005515	biological_process;;molecular_function;;molecular_function;;molecular_function;;	BP:signal transduction;;MF:hydrolase activity;;MF:ADP binding;;MF:protein binding;;	------	------	------	------	ENOG4112BMQ	S:Function unknown	XP_003629291.1	TMV resistance protein N [Medicago truncatula]	sp|Q40392|TMVRN_NICGU;;	TMV resistance protein N OS=Nicotiana glutinosa OX=35889 GN=N PE=1 SV=1;;	PF01582.20;;PF00931.22;;PF13676.6;;PF13855.6;;PF12799.7;;PF05729.12;;PF13191.6;;PF01637.18;;PF13173.6;;PF13401.6	TIR;;NB-ARC;;TIR_2;;LRR_8;;LRR_4;;NACHT;;AAA_16;;ATPase_2;;AAA_14;;AAA_22	TIR domain;;NB-ARC domain;;TIR domain;;Leucine rich repeat;;Leucine Rich repeats;;NACHT domain;;AAA ATPase domain;;ATPase domain predominantly from Archaea;;AAA domain;;AAA domain
MTR_8g075420		rhodanese-related sulfurtransferase	GO:0016740;;GO:0004792	molecular_function;;molecular_function;;	MF:transferase activity;;MF:thiosulfate sulfurtransferase activity;;	------	------	------	------	COG0607	P:Inorganic ion transport and metabolism	XP_003629289.1	rhodanese-like domain-containing protein 17 [Medicago truncatula]	sp|F4IPI4|STR17_ARATH;;	Rhodanese-like domain-containing protein 17 OS=Arabidopsis thaliana OX=3702 GN=STR17 PE=2 SV=1;;	PF00581.20	Rhodanese	Rhodanese-like domain
MTR_6g465430		CBF/DREB1 transcription factor	GO:0006355;;GO:0006351;;GO:0005634;;GO:0016021;;GO:0003700;;GO:0003677	biological_process;;biological_process;;cellular_component;;cellular_component;;molecular_function;;molecular_function;;	BP:regulation of transcription, DNA-templated;;BP:transcription, DNA-templated;;CC:nucleus;;CC:integral component of membrane;;MF:transcription factor activity, sequence-specific DNA binding;;MF:DNA binding;;	------	------	------	------	ENOG410YK37	K:Transcription	XP_013452562.1	dehydration-responsive element-binding protein 1C [Medicago truncatula]	sp|Q9SYS6|DRE1C_ARATH;;	Dehydration-responsive element-binding protein 1C OS=Arabidopsis thaliana OX=3702 GN=DREB1C PE=2 SV=2;;	PF00847.20	AP2	AP2 domain
MTR_5g059880		MAP kinase kinase kinase-like protein	GO:0000186;;GO:0006468;;GO:0016310;;GO:0000165;;GO:0032147;;GO:0031098;;GO:0023014;;GO:0005737;;GO:0016301;;GO:0004674;;GO:0016740;;GO:0005524;;GO:0004672;;GO:0000166;;GO:0004709	biological_process;;biological_process;;biological_process;;biological_process;;biological_process;;biological_process;;biological_process;;cellular_component;;molecular_function;;molecular_function;;molecular_function;;molecular_function;;molecular_function;;molecular_function;;molecular_function;;	BP:activation of MAPKK activity;;BP:protein phosphorylation;;BP:phosphorylation;;BP:MAPK cascade;;BP:activation of protein kinase activity;;BP:stress-activated protein kinase signaling cascade;;BP:signal transduction by protein phosphorylation;;CC:cytoplasm;;MF:kinase activity;;MF:protein serine/threonine kinase activity;;MF:transferase activity;;MF:ATP binding;;MF:protein kinase activity;;MF:nuc…	K13414	MEKK1	map04016;;map04626	MAPK signaling pathway - plant;;Plant-pathogen interaction	ENOG410XQGS	T:Signal transduction mechanisms	XP_003614824.1	mitogen-activated protein kinase kinase kinase 1 [Medicago truncatula]	sp|Q39008|M3K1_ARATH;;	Mitogen-activated protein kinase kinase kinase 1 OS=Arabidopsis thaliana OX=3702 GN=MEKK1 PE=1 SV=2;;	PF00069.25;;PF07714.17;;PF14531.6;;PF12330.8;;PF17667.1	Pkinase;;Pkinase_Tyr;;Kinase-like;;Haspin_kinase;;Pkinase_fungal	Protein kinase domain;;Protein tyrosine kinase;;Kinase-like;;Haspin like kinase domain;;Fungal protein kinase
MTR_5g041400		DOF domain, zinc finger protein	GO:0006355;;GO:0005634;;GO:0003677	biological_process;;cellular_component;;molecular_function;;	BP:regulation of transcription, DNA-templated;;CC:nucleus;;MF:DNA binding;;	------	------	------	------	------	------	XP_003613825.1	cyclic dof factor 1 [Medicago truncatula]	sp|Q8W1E3|CDF1_ARATH;;	Cyclic dof factor 1 OS=Arabidopsis thaliana OX=3702 GN=CDF1 PE=1 SV=2;;	PF02701.15	zf-Dof	Dof domain, zinc finger
MTR_3g089510		MAP kinase-like protein	GO:0006468;;GO:0016310;;GO:0000165;;GO:0035556;;GO:0010468;;GO:0005737;;GO:0005634;;GO:0005622;;GO:0016301;;GO:0016740;;GO:0000166;;GO:0004674;;GO:0004707;;GO:0004672;;GO:0005524	biological_process;;biological_process;;biological_process;;biological_process;;biological_process;;cellular_component;;cellular_component;;cellular_component;;molecular_function;;molecular_function;;molecular_function;;molecular_function;;molecular_function;;molecular_function;;molecular_function;;	BP:protein phosphorylation;;BP:phosphorylation;;BP:MAPK cascade;;BP:intracellular signal transduction;;BP:regulation of gene expression;;CC:cytoplasm;;CC:nucleus;;CC:intracellular;;MF:kinase activity;;MF:transferase activity;;MF:nucleotide binding;;MF:protein serine/threonine kinase activity;;MF:MAP kinase activity;;MF:protein kinase activity;;MF:ATP binding;;	------	------	------	------	ENOG410XNY0	S:Function unknown	XP_003602111.1	mitogen-activated protein kinase 20 [Medicago truncatula]	sp|Q5ZCI1|MPK10_ORYSJ;;	Mitogen-activated protein kinase 10 OS=Oryza sativa subsp. japonica OX=39947 GN=MPK10 PE=2 SV=2;;	PF00069.25;;PF07714.17;;PF06293.14;;PF12330.8	Pkinase;;Pkinase_Tyr;;Kdo;;Haspin_kinase	Protein kinase domain;;Protein tyrosine kinase;;Lipopolysaccharide kinase;;Haspin like kinase domain
MTR_2g011690		wound-responsive family protein	------	------	------	------	------	------	------	ENOG4111494	S:Function unknown	AFK42939.1	unknown [Medicago truncatula]	------	------	PF12609.8	DUF3774	Wound-induced protein
MTR_7g073530		Serine/Threonine kinase domain protein	GO:0006468;;GO:0016310;;GO:0016021;;GO:0016020;;GO:0016301;;GO:0016740;;GO:0004672;;GO:0005524	biological_process;;biological_process;;cellular_component;;cellular_component;;molecular_function;;molecular_function;;molecular_function;;molecular_function;;	BP:protein phosphorylation;;BP:phosphorylation;;CC:integral component of membrane;;CC:membrane;;MF:kinase activity;;MF:transferase activity;;MF:protein kinase activity;;MF:ATP binding;;	------	------	------	------	ENOG410XPP3	T:Signal transduction mechanisms	XP_013449253.1	serine/threonine-protein kinase STN8, chloroplastic isoform X1 [Medicago truncatula]	sp|Q9LZV4|STN8_ARATH;;	Serine/threonine-protein kinase STN8, chloroplastic OS=Arabidopsis thaliana OX=3702 GN=STN8 PE=2 SV=1;;	PF00069.25;;PF07714.17;;PF14531.6	Pkinase;;Pkinase_Tyr;;Kinase-like	Protein kinase domain;;Protein tyrosine kinase;;Kinase-like
MTR_3g098500		transferring glycosyl group transferase	GO:0016740	molecular_function;;	MF:transferase activity;;	------	------	------	------	ENOG4111MP0	S:Function unknown	XP_003602738.2	uncharacterized protein At4g14100 [Medicago truncatula]	sp|Q67YC9|Y4141_ARATH;;	Uncharacterized protein At4g14100 OS=Arabidopsis thaliana OX=3702 GN=At4g14100 PE=2 SV=1;;	------	------	------
MTR_3g113850		gibberellin-regulated family protein	------	------	------	K14972	PAXIP1, PTIP	------	------	ENOG4111RPS;;ENOG410XSGS	S:Function unknown;;K:Transcription	AES74005.1	gibberellin-regulated family protein [Medicago truncatula]	sp|Q6ZW49|PAXI1_HUMAN;;	PAX-interacting protein 1 OS=Homo sapiens OX=9606 GN=PAXIP1 PE=1 SV=2;;	PF02704.14;;PF16770.5	GASA;;RTT107_BRCT_5	Gibberellin regulated protein;;Regulator of Ty1 transposition protein 107 BRCT domain
MTR_3g015440		TPR domain protein	GO:0005515	molecular_function;;	MF:protein binding;;	------	------	------	------	ENOG4111QXZ;;ENOG41128TG	S:Function unknown;;	KEH33020.1	TPR domain protein [Medicago truncatula]	------	------	PF07719.17;;PF13424.6	TPR_2;;TPR_12	Tetratricopeptide repeat;;Tetratricopeptide repeat
MTR_1g090520		LRR receptor-like kinase family protein	GO:0006468;;GO:0016310;;GO:0016021;;GO:0016020;;GO:0005886;;GO:0016301;;GO:0016740;;GO:0004672;;GO:0005524	biological_process;;biological_process;;cellular_component;;cellular_component;;cellular_component;;molecular_function;;molecular_function;;molecular_function;;molecular_function;;	BP:protein phosphorylation;;BP:phosphorylation;;CC:integral component of membrane;;CC:membrane;;CC:plasma membrane;;MF:kinase activity;;MF:transferase activity;;MF:protein kinase activity;;MF:ATP binding;;	------	------	------	------	COG4886	S:Function unknown	XP_003591681.1	leucine-rich repeat receptor-like protein kinase PEPR1 [Medicago truncatula]	sp|P93194|RPK1_IPONI;;	Receptor-like protein kinase OS=Ipomoea nil OX=35883 GN=INRPK1 PE=2 SV=2;;	PF00069.25;;PF07714.17;;PF13855.6;;PF12799.7;;PF08263.12	Pkinase;;Pkinase_Tyr;;LRR_8;;LRR_4;;LRRNT_2	Protein kinase domain;;Protein tyrosine kinase;;Leucine rich repeat;;Leucine Rich repeats;;Leucine rich repeat N-terminal domain
MTR_5g068710		autophagy-related protein	GO:0006914;;GO:0006418;;GO:0000045;;GO:1990316;;GO:0004812;;GO:0000166;;GO:0005524	biological_process;;biological_process;;biological_process;;cellular_component;;molecular_function;;molecular_function;;molecular_function;;	BP:autophagy;;BP:tRNA aminoacylation for protein translation;;BP:autophagosome assembly;;CC:ATG1/ULK1 kinase complex;;MF:aminoacyl-tRNA ligase activity;;MF:nucleotide binding;;MF:ATP binding;;	K08331	ATG13	------	------	ENOG410Y4BP	U:Intracellular trafficking, secretion, and vesicular transport	KEH28145.1	autophagy-related protein [Medicago truncatula]	sp|Q9SCK0|AT13A_ARATH;;	Autophagy-related protein 13a OS=Arabidopsis thaliana OX=3702 GN=ATG13A PE=1 SV=1;;	PF10033.9	ATG13	Autophagy-related protein 13
MTR_3g074050		Sec14p-like phosphatidylinositol transfer family protein	GO:0016787	molecular_function;;	MF:hydrolase activity;;	------	------	------	------	ENOG410Y3Q0	S:Function unknown	XP_013460856.1	phosphatidylinositol transfer protein 3 [Medicago truncatula]	sp|Q55CU8|PITC_DICDI;;	Phosphatidylinositol transfer protein 3 OS=Dictyostelium discoideum OX=44689 GN=pitC PE=2 SV=1;;	PF00650.20;;PF03765.15	CRAL_TRIO;;CRAL_TRIO_N	CRAL/TRIO domain;;CRAL/TRIO, N-terminal domain
MTR_3g074060		glycoside hydrolase family 3 amino-terminal domain protein	GO:0005975;;GO:0008152;;GO:0016787;;GO:0016798;;GO:0004553;;GO:0009044	biological_process;;biological_process;;molecular_function;;molecular_function;;molecular_function;;molecular_function;;	BP:carbohydrate metabolic process;;BP:metabolic process;;MF:hydrolase activity;;MF:hydrolase activity, acting on glycosyl bonds;;MF:hydrolase activity, hydrolyzing O-glycosyl compounds;;MF:xylan 1,4-beta-xylosidase activity;;	------	------	------	------	COG1472	G:Carbohydrate transport and metabolism	XP_013460859.1	probable beta-D-xylosidase 7 [Medicago truncatula]	sp|Q9SGZ5|BXL7_ARATH;;	Probable beta-D-xylosidase 7 OS=Arabidopsis thaliana OX=3702 GN=BXL7 PE=2 SV=2;;	PF01915.22;;PF00933.21;;PF14310.6	Glyco_hydro_3_C;;Glyco_hydro_3;;Fn3-like	Glycosyl hydrolase family 3 C-terminal domain;;Glycosyl hydrolase family 3 N terminal domain;;Fibronectin type III-like domain
MTR_1g103850		WNK kinase	GO:0006468;;GO:0016310;;GO:0035556;;GO:0005737;;GO:0016301;;GO:0004674;;GO:0016740;;GO:0004672;;GO:0005524	biological_process;;biological_process;;biological_process;;cellular_component;;molecular_function;;molecular_function;;molecular_function;;molecular_function;;molecular_function;;	BP:protein phosphorylation;;BP:phosphorylation;;BP:intracellular signal transduction;;CC:cytoplasm;;MF:kinase activity;;MF:protein serine/threonine kinase activity;;MF:transferase activity;;MF:protein kinase activity;;MF:ATP binding;;	K08867	WNK, PRKWNK	------	------	ENOG410XQWZ	S:Function unknown	XP_013469851.1	probable serine/threonine-protein kinase WNK9 [Medicago truncatula]	sp|Q9CAV6|WNK1_ARATH;;	Serine/threonine-protein kinase WNK1 OS=Arabidopsis thaliana OX=3702 GN=WNK1 PE=1 SV=1;;	PF00069.25;;PF07714.17;;PF12202.8	Pkinase;;Pkinase_Tyr;;OSR1_C	Protein kinase domain;;Protein tyrosine kinase;;Oxidative-stress-responsive kinase 1 C-terminal domain
MTR_4g090440		transmembrane protein, putative	GO:0016021;;GO:0016020	cellular_component;;cellular_component;;	CC:integral component of membrane;;CC:membrane;;	------	------	------	------	ENOG410ZASQ	S:Function unknown	XP_003608181.1	uncharacterized protein LOC11445756 [Medicago truncatula]	------	------	------	------	------
MTR_8g468990		alpha amylase domain protein	GO:0005975;;GO:0008152;;GO:0009570;;GO:0009507;;GO:0016787;;GO:0016798;;GO:0003824;;GO:0004556;;GO:0005509;;GO:0103025	biological_process;;biological_process;;cellular_component;;cellular_component;;molecular_function;;molecular_function;;molecular_function;;molecular_function;;molecular_function;;molecular_function;;	BP:carbohydrate metabolic process;;BP:metabolic process;;CC:chloroplast stroma;;CC:chloroplast;;MF:hydrolase activity;;MF:hydrolase activity, acting on glycosyl bonds;;MF:catalytic activity;;MF:alpha-amylase activity;;MF:calcium ion binding;;MF:alpha-amylase activit;;	------	------	------	------	COG0366	G:Carbohydrate transport and metabolism	XP_013445797.1	alpha-amylase 3, chloroplastic [Medicago truncatula]	sp|Q94A41|AMY3_ARATH;;	Alpha-amylase 3, chloroplastic OS=Arabidopsis thaliana OX=3702 GN=AMY3 PE=1 SV=1;;	PF07821.12;;PF00128.24	Alpha-amyl_C2;;Alpha-amylase	Alpha-amylase C-terminal beta-sheet domain;;Alpha amylase, catalytic domain
MTR_7g079350		LysM type receptor kinase	GO:0006468;;GO:0016310;;GO:0016020;;GO:0016021;;GO:0005886;;GO:0004672;;GO:0004674;;GO:0016740;;GO:0016301;;GO:0005524	biological_process;;biological_process;;cellular_component;;cellular_component;;cellular_component;;molecular_function;;molecular_function;;molecular_function;;molecular_function;;molecular_function;;	BP:protein phosphorylation;;BP:phosphorylation;;CC:membrane;;CC:integral component of membrane;;CC:plasma membrane;;MF:protein kinase activity;;MF:protein serine/threonine kinase activity;;MF:transferase activity;;MF:kinase activity;;MF:ATP binding;;	K04733	IRAK4	------	------	COG0515	T:Signal transduction mechanisms	AES80326.1	LysM type receptor kinase [Medicago truncatula]	sp|Q7X8C5|WAKLB_ARATH;;	Wall-associated receptor kinase-like 2 OS=Arabidopsis thaliana OX=3702 GN=WAKL2 PE=2 SV=1;;	PF00069.25;;PF07714.17;;PF01476.20	Pkinase;;Pkinase_Tyr;;LysM	Protein kinase domain;;Protein tyrosine kinase;;LysM domain
MTR_7g063030		L-type lectin-domain receptor kinase S.4	GO:0006468;;GO:0016310;;GO:0016021;;GO:0016020;;GO:0016301;;GO:0030246;;GO:0016740;;GO:0004672;;GO:0005524	biological_process;;biological_process;;cellular_component;;cellular_component;;molecular_function;;molecular_function;;molecular_function;;molecular_function;;molecular_function;;	BP:protein phosphorylation;;BP:phosphorylation;;CC:integral component of membrane;;CC:membrane;;MF:kinase activity;;MF:carbohydrate binding;;MF:transferase activity;;MF:protein kinase activity;;MF:ATP binding;;	------	------	------	------	COG0515	T:Signal transduction mechanisms	XP_013448936.1	L-type lectin-domain containing receptor kinase S.4 [Medicago truncatula]	sp|Q9M2S4|LRKS4_ARATH;;	L-type lectin-domain containing receptor kinase S.4 OS=Arabidopsis thaliana OX=3702 GN=LECRKS4 PE=2 SV=1;;	PF00139.19;;PF00069.25;;PF07714.17;;PF18483.1	Lectin_legB;;Pkinase;;Pkinase_Tyr;;Bact_lectin	Legume lectin domain;;Protein kinase domain;;Protein tyrosine kinase;;Bacterial lectin
MTR_4g007710		hypothetical protein	------	------	------	------	------	------	------	ENOG4111VFZ	S:Function unknown	XP_013454547.1	uncharacterized protein LOC25491211 [Medicago truncatula]	------	------	------	------	------
MTR_7g108940		RelA-SpoT-like protein RSH1	GO:0010150;;GO:0015969;;GO:0016310;;GO:0009611;;GO:0015979;;GO:0009507;;GO:0008728;;GO:0016301;;GO:0008893;;GO:0016740	biological_process;;biological_process;;biological_process;;biological_process;;biological_process;;cellular_component;;molecular_function;;molecular_function;;molecular_function;;molecular_function;;	BP:leaf senescence;;BP:guanosine tetraphosphate metabolic process;;BP:phosphorylation;;BP:response to wounding;;BP:photosynthesis;;CC:chloroplast;;MF:GTP diphosphokinase activity;;MF:kinase activity;;MF:guanosine-3',5'-bi;;MF:transferase activity;;	------	------	------	------	COG0317	G:Carbohydrate transport and metabolism	XP_013450381.1	putative GTP diphosphokinase RSH1, chloroplastic [Medicago truncatula]	sp|P0DKG8|RSH1L_ARATH;;	Putative GTP diphosphokinase RSH1, chloroplastic OS=Arabidopsis thaliana OX=3702 GN=RSH1 PE=1 SV=1;;	PF13328.6;;PF04607.17;;PF02824.21;;PF01966.22;;PF13291.6;;PF10957.8	HD_4;;RelA_SpoT;;TGS;;HD;;ACT_4;;Spore_Cse60	HD domain;;Region found in RelA / SpoT proteins;;TGS domain;;HD domain;;ACT domain;;Sporulation protein Cse60
MTR_8g096130		transaldolase family protein	GO:0005975;;GO:0006098;;GO:0005737;;GO:0004801;;GO:0003824;;GO:0016740	biological_process;;biological_process;;cellular_component;;molecular_function;;molecular_function;;molecular_function;;	BP:carbohydrate metabolic process;;BP:pentose-phosphate shunt;;CC:cytoplasm;;MF:sedoheptulose-7-phosphat;;MF:catalytic activity;;MF:transferase activity;;	K00616	E2.2.1.2, talA, talB	map00030	Pentose phosphate pathway	COG0176	S:Function unknown	XP_013446937.1	uncharacterized protein LOC25501975 [Medicago truncatula]	sp|A9WT40|TAL_RENSM;;	Transaldolase OS=Renibacterium salmoninarum;;	PF00923.19	TAL_FSA	Transaldolase/Fructose-6-phosphate aldolase
MTR_8g096160		beta-1,4-xylosyltransferase IRX10L-like protein, putative	GO:0006486;;GO:0016740;;GO:0016757;;GO:0102983	biological_process;;molecular_function;;molecular_function;;molecular_function;;	BP:protein glycosylation;;MF:transferase activity;;MF:transferase activity, transferring glycosyl groups;;MF:xylogalacturonan beta-1,3-xylosyltransferase activity;;	K20870	IRX10	------	------	ENOG410XTFH	S:Function unknown	XP_013446939.1	probable beta-1,4-xylosyltransferase IRX10L [Medicago truncatula]	sp|Q940Q8|IX10L_ARATH;;	Probable beta-1,4-xylosyltransferase IRX10L OS=Arabidopsis thaliana OX=3702 GN=IRX10L PE=2 SV=1;;	PF03016.15	Exostosin	Exostosin family
MTR_4g088055		Rho-like GTP-binding protein	GO:0007015;;GO:0016477;;GO:0000902;;GO:0030838;;GO:0030036;;GO:0007266;;GO:0007264;;GO:0005737;;GO:0005634;;GO:0005886;;GO:0005622;;GO:0003924;;GO:0000166;;GO:0019901;;GO:0005525	biological_process;;biological_process;;biological_process;;biological_process;;biological_process;;biological_process;;biological_process;;cellular_component;;cellular_component;;cellular_component;;cellular_component;;molecular_function;;molecular_function;;molecular_function;;molecular_function;;	BP:actin filament organization;;BP:cell migration;;BP:cell morphogenesis;;BP:positive regulation of actin filament polymerization;;BP:actin cytoskeleton organization;;BP:Rho protein signal transduction;;BP:small GTPase mediated signal transduction;;CC:cytoplasm;;CC:nucleus;;CC:plasma membrane;;CC:intracellular;;MF:GTPase activity;;MF:nucleotide binding;;MF:protein kinase binding;;MF:GTP binding;;	K04392	RAC1	map05167;;map04145;;map05163;;map04933	Kaposi sarcoma-associated herpesvirus infection;;Phagosome;;Human cytomegalovirus infection;;AGE-RAGE signaling pathway in diabetic complications	COG1100	S:Function unknown	XP_013456912.1	rac-like GTP-binding protein RAC13 [Medicago truncatula]	sp|Q41253|RAC13_GOSHI;;	Rac-like GTP-binding protein RAC13 OS=Gossypium hirsutum OX=3635 GN=RAC13 PE=2 SV=1;;	PF00071.22;;PF08477.13;;PF00025.21	Ras;;Roc;;Arf	Ras family;;Ras of Complex, Roc, domain of DAPkinase;;ADP-ribosylation factor family
MTR_4g092640		squalene monooxygenase	GO:0016126;;GO:0055114;;GO:0005783;;GO:0016021;;GO:0016020;;GO:0004506;;GO:0004497;;GO:0050660;;GO:0016491	biological_process;;biological_process;;cellular_component;;cellular_component;;cellular_component;;molecular_function;;molecular_function;;molecular_function;;molecular_function;;	BP:sterol biosynthetic process;;BP:oxidation-reduction process;;CC:endoplasmic reticulum;;CC:integral component of membrane;;CC:membrane;;MF:squalene monooxygenase activity;;MF:monooxygenase activity;;MF:flavin adenine dinucleotide binding;;MF:oxidoreductase activity;;	K00511	SQLE, ERG1	map00909;;map00100	Sesquiterpenoid and triterpenoid biosynthesis;;Steroid biosynthesis	COG0654;;COG0654	C:Energy production and conversion;;H:Coenzyme transport and metabolism	XP_003608322.1	squalene monooxygenase [Medicago truncatula]	sp|O48651|SQE1_PANGI;;	Squalene monooxygenase SE1 OS=Panax ginseng OX=4054 GN=SQE1 PE=2 SV=1;;	PF08491.10;;PF01494.19;;PF01266.24;;PF00890.24;;PF13450.6;;PF01134.22;;PF01946.17;;PF07992.14	SE;;FAD_binding_3;;DAO;;FAD_binding_2;;NAD_binding_8;;GIDA;;Thi4;;Pyr_redox_2	Squalene epoxidase;;FAD binding domain;;FAD dependent oxidoreductase;;FAD binding domain;;NA;;Glucose inhibited division protein A;;Thi4 family;;Pyridine nucleotide-disulphide oxidoreductase
MTR_7g015670		feronia receptor-like kinase	GO:0006468;;GO:0016310;;GO:0016021;;GO:0016020;;GO:0016301;;GO:0016740;;GO:0004672;;GO:0005524	biological_process;;biological_process;;cellular_component;;cellular_component;;molecular_function;;molecular_function;;molecular_function;;molecular_function;;	BP:protein phosphorylation;;BP:phosphorylation;;CC:integral component of membrane;;CC:membrane;;MF:kinase activity;;MF:transferase activity;;MF:protein kinase activity;;MF:ATP binding;;	K04733	IRAK4	------	------	COG0515	T:Signal transduction mechanisms	XP_013447643.1	receptor-like protein kinase FERONIA [Medicago truncatula]	sp|Q9SCZ4|FERON_ARATH;;	Receptor-like protein kinase FERONIA OS=Arabidopsis thaliana OX=3702 GN=FER PE=1 SV=1;;	PF07714.17;;PF00069.25;;PF12819.7;;PF11721.8	Pkinase_Tyr;;Pkinase;;Malectin_like;;Malectin	Protein tyrosine kinase;;Protein kinase domain;;Malectin-like domain;;Malectin domain
MTR_1g009190		arabinose kinase-like protein	GO:0016310;;GO:0046835;;GO:0005737;;GO:0005829;;GO:0009506;;GO:0009702;;GO:0016301;;GO:0016740;;GO:0005534;;GO:0005524	biological_process;;biological_process;;cellular_component;;cellular_component;;cellular_component;;molecular_function;;molecular_function;;molecular_function;;molecular_function;;molecular_function;;	BP:phosphorylation;;BP:carbohydrate phosphorylation;;CC:cytoplasm;;CC:cytosol;;CC:plasmodesma;;MF:L-arabinokinase activity;;MF:kinase activity;;MF:transferase activity;;MF:galactose binding;;MF:ATP binding;;	K12446	E2.7.1.46	map00520	Amino sugar and nucleotide sugar metabolism	COG0153	P:Inorganic ion transport and metabolism	XP_003588615.1	L-arabinokinase [Medicago truncatula]	sp|O23461|ARAK_ARATH;;	L-arabinokinase OS=Arabidopsis thaliana OX=3702 GN=ARA1 PE=1 SV=1;;	PF00288.26;;PF13528.6;;PF10509.9;;PF08544.13;;PF13579.6;;PF13439.6	GHMP_kinases_N;;Glyco_trans_1_3;;GalKase_gal_bdg;;GHMP_kinases_C;;Glyco_trans_4_4;;Glyco_transf_4	GHMP kinases N terminal domain;;Glycosyl transferase family 1;;Galactokinase galactose-binding signature;;GHMP kinases C terminal;;Glycosyl transferase 4-like domain;;Glycosyltransferase Family 4
MTR_1g112660		plant phospholipase-like protein	GO:0010468;;GO:0003682	biological_process;;molecular_function;;	BP:regulation of gene expression;;MF:chromatin binding;;	------	------	------	------	ENOG410Z5M3	S:Function unknown	XP_013470327.1	uncharacterized protein LOC25485619 isoform X1 [Medicago truncatula]	------	------	PF05278.12;;PF17060.5	PEARLI-4;;MPS2	Arabidopsis phospholipase-like protein;;Monopolar spindle protein 2
MTR_1g060070		iron-sulfur cluster assembly protein IscA	GO:0097428;;GO:0051536;;GO:0005198	biological_process;;molecular_function;;molecular_function;;	BP:protein maturation by iron-sulfur cluster transfer;;MF:iron-sulfur cluster binding;;MF:structural molecule activity;;	K13628	iscA	------	------	COG0316	A:RNA processing and modification	XP_013467994.1	iron-sulfur assembly protein IscA-like 1, mitochondrial [Medicago truncatula]	sp|Q8LBM4|ISAM1_ARATH;;	Iron-sulfur assembly protein IscA-like 1, mitochondrial OS=Arabidopsis thaliana OX=3702 GN=At2g16710 PE=2 SV=2;;	PF01521.20	Fe-S_biosyn	Iron-sulphur cluster biosynthesis
MTR_7g100430		ankyrin repeat plant-like protein	GO:0009827;;GO:0009860;;GO:0016020;;GO:0016021;;GO:0005515	biological_process;;biological_process;;cellular_component;;cellular_component;;molecular_function;;	BP:plant-type cell wall modification;;BP:pollen tube growth;;CC:membrane;;CC:integral component of membrane;;MF:protein binding;;	------	------	------	------	COG0666	S:Function unknown	XP_003625554.1	ankyrin repeat-containing protein ITN1 [Medicago truncatula]	sp|Q9C7A2|ITN1_ARATH;;	Ankyrin repeat-containing protein ITN1 OS=Arabidopsis thaliana OX=3702 GN=ITN1 PE=1 SV=1;;	PF12796.7;;PF13857.6;;PF13637.6;;PF00023.30;;PF13606.6;;PF13962.6	Ank_2;;Ank_5;;Ank_4;;Ank;;Ank_3;;PGG	Ankyrin repeats;;Ankyrin repeats;;Ankyrin repeats;;Ankyrin repeat;;Ankyrin repeat;;Domain of unknown function
MTR_5g062650		glycoside hydrolase family 3 amino-terminal domain protein	GO:0008152;;GO:0045493;;GO:0031222;;GO:0005975;;GO:0009505;;GO:0016787;;GO:0046556;;GO:0004553;;GO:0016798;;GO:0009044	biological_process;;biological_process;;biological_process;;biological_process;;cellular_component;;molecular_function;;molecular_function;;molecular_function;;molecular_function;;molecular_function;;	BP:metabolic process;;BP:xylan catabolic process;;BP:arabinan catabolic process;;BP:carbohydrate metabolic process;;CC:plant-type cell wall;;MF:hydrolase activity;;MF:alpha-L-arabinofuranosidase activity;;MF:hydrolase activity, hydrolyzing O-glycosyl compounds;;MF:hydrolase activity, acting on glycosyl bonds;;MF:xylan 1,4-beta-xylosidase activity;;	------	------	------	------	COG1472	G:Carbohydrate transport and metabolism	AES97977.1	glycoside hydrolase family 3 amino-terminal domain protein [Medicago truncatula]	sp|Q9SGZ5|BXL7_ARATH;;	Probable beta-D-xylosidase 7 OS=Arabidopsis thaliana OX=3702 GN=BXL7 PE=2 SV=2;;	PF01915.22;;PF00933.21;;PF14310.6	Glyco_hydro_3_C;;Glyco_hydro_3;;Fn3-like	Glycosyl hydrolase family 3 C-terminal domain;;Glycosyl hydrolase family 3 N terminal domain;;Fibronectin type III-like domain
MTR_5g032050		SGT1-plant-like protein	GO:0005634	cellular_component;;	CC:nucleus;;	------	------	------	------	ENOG410XR07	S:Function unknown	XP_003613044.2	protein ecdysoneless homolog [Medicago truncatula]	sp|Q9LSM5|ECD_ARATH;;	Protein ecdysoneless homolog OS=Arabidopsis thaliana OX=3702 GN=At5g65490 PE=1 SV=1;;	PF07093.11	SGT1	SGT1 protein
MTR_5g032090		mechanosensitive ion channel-like protein	GO:0055085;;GO:0010020;;GO:0031969;;GO:0016021;;GO:0016020	biological_process;;biological_process;;cellular_component;;cellular_component;;cellular_component;;	BP:transmembrane transport;;BP:chloroplast fission;;CC:chloroplast membrane;;CC:integral component of membrane;;CC:membrane;;	------	------	------	------	COG0668	S:Function unknown	XP_003613048.2	mechanosensitive ion channel protein 2, chloroplastic [Medicago truncatula]	sp|Q56X46|MSL2_ARATH;;	Mechanosensitive ion channel protein 2, chloroplastic OS=Arabidopsis thaliana OX=3702 GN=MSL2 PE=2 SV=1;;	PF00924.18	MS_channel	Mechanosensitive ion channel
MTR_3g072110		transmembrane amino acid transporter family protein	GO:0003333;;GO:0016021;;GO:0016020;;GO:0015171	biological_process;;cellular_component;;cellular_component;;molecular_function;;	BP:amino acid transmembrane transport;;CC:integral component of membrane;;CC:membrane;;MF:amino acid transmembrane transporter activity;;	K14993	SLC38A6, SNAT6	------	------	COG0814	E:Amino acid transport and metabolism	XP_003601018.2	amino acid transporter AVT6C [Medicago truncatula]	sp|Q9LYM2|AVT6C_ARATH;;	Amino acid transporter AVT6C OS=Arabidopsis thaliana OX=3702 GN=AVT6C PE=2 SV=1;;	PF01490.18;;PF03222.13	Aa_trans;;Trp_Tyr_perm	Transmembrane amino acid transporter protein;;Tryptophan/tyrosine permease family
MTR_1g026910		sulfite exporter TauE/SafE family protein	GO:0016021;;GO:0016020	cellular_component;;cellular_component;;	CC:integral component of membrane;;CC:membrane;;	------	------	------	------	ENOG4111ME2;;ENOG4111QQH	S:Function unknown;;	XP_013466258.1	sulfite exporter TauE/SafE family protein 3 [Medicago truncatula]	sp|Q8L7A0|TAUE3_ARATH;;	Sulfite exporter TauE/SafE family protein 3 OS=Arabidopsis thaliana OX=3702 GN=At2g25737 PE=2 SV=1;;	PF01925.19	TauE	Sulfite exporter TauE/SafE
MTR_6g086280		multiprotein bridging factor 1b-like protein	GO:0042542;;GO:0009644;;GO:0034976;;GO:0043565;;GO:0003677	biological_process;;biological_process;;biological_process;;molecular_function;;molecular_function;;	BP:response to hydrogen peroxide;;BP:response to high light intensity;;BP:response to endoplasmic reticulum stress;;MF:sequence-specific DNA binding;;MF:DNA binding;;	K03627	MBF1	------	------	COG1813	S:Function unknown	AES76732.2	multiprotein bridging factor 1b-like protein [Medicago truncatula]	sp|Q9LV58|MBF1C_ARATH;;	Multiprotein-bridging factor 1c OS=Arabidopsis thaliana OX=3702 GN=MBF1C PE=1 SV=1;;	PF08523.10;;PF01381.22	MBF1;;HTH_3	Multiprotein bridging factor 1;;Helix-turn-helix
MTR_7g112960		epoxide hydrolase	GO:0004301;;GO:0003824;;GO:0016787	molecular_function;;molecular_function;;molecular_function;;	MF:epoxide hydrolase activity;;MF:catalytic activity;;MF:hydrolase activity;;	------	------	------	------	ENOG410XVV6	S:Function unknown	XP_003626240.2	uncharacterized protein LOC11431752 [Medicago truncatula]	sp|I6YGS0|EPHA_MYCTU;;	Epoxide hydrolase A OS=Mycobacterium tuberculosis;;	PF00561.20;;PF12697.7;;PF12146.8	Abhydrolase_1;;Abhydrolase_6;;Hydrolase_4	alpha/beta hydrolase fold;;Alpha/beta hydrolase family;;Serine aminopeptidase, S33
MTR_1g015930		C2H2 type zinc finger protein	GO:0003676	molecular_function;;	MF:nucleic acid binding;;	------	------	------	------	ENOG4111FT7	S:Function unknown	XP_003588975.1	uncharacterized protein LOC11415277 [Medicago truncatula]	------	------	PF01936.18	NYN	NYN domain
MTR_3g075230		haloacid dehalogenase-like hydrolase	GO:0010027;;GO:0010103;;GO:0019252;;GO:0009941;;GO:0009570;;GO:0016787;;GO:0004523;;GO:0003676	biological_process;;biological_process;;biological_process;;cellular_component;;cellular_component;;molecular_function;;molecular_function;;molecular_function;;	BP:thylakoid membrane organization;;BP:stomatal complex morphogenesis;;BP:starch biosynthetic process;;CC:chloroplast envelope;;CC:chloroplast stroma;;MF:hydrolase activity;;MF:RNA-DNA hybrid ribonuclease activity;;MF:nucleic acid binding;;	------	------	------	------	COG0637	L:Replication, recombination and repair	XP_013460957.1	CBBY-like protein [Medicago truncatula]	sp|Q94K71|CBBY_ARATH;;	CBBY-like protein OS=Arabidopsis thaliana OX=3702 GN=CBBY PE=1 SV=1;;	PF13419.6;;PF00702.26;;PF13242.6	HAD_2;;Hydrolase;;Hydrolase_like	Haloacid dehalogenase-like hydrolase;;haloacid dehalogenase-like hydrolase;;HAD-hyrolase-like
MTR_4g094900		2OG-Fe(II) oxygenase family oxidoreductase	GO:0055114;;GO:0046872;;GO:0051213;;GO:0016491	biological_process;;molecular_function;;molecular_function;;molecular_function;;	BP:oxidation-reduction process;;MF:metal ion binding;;MF:dioxygenase activity;;MF:oxidoreductase activity;;	------	------	------	------	COG3491	S:Function unknown	KEH31474.1	2OG-Fe(II) oxygenase family oxidoreductase [Medicago truncatula]	sp|Q84MB6|DIOX2_ARATH;;	Probable 2-oxoglutarate-dependent dioxygenase At3g50210 OS=Arabidopsis thaliana OX=3702 GN=At3g50210 PE=2 SV=1;;	PF14226.6;;PF03171.20	DIOX_N;;2OG-FeII_Oxy	non-haem dioxygenase in morphine synthesis N-terminal;;2OG-F
MTR_1g080300		RNA polymerase III RPC4	GO:0006383;;GO:0005666;;GO:0003899;;GO:0003677	biological_process;;cellular_component;;molecular_function;;molecular_function;;	BP:transcription from RNA polymerase III promoter;;CC:DNA-directed RNA polymerase III complex;;MF:DNA-directed RNA polymerase activity;;MF:DNA binding;;	K03026	RPC4, POLR3D	map00240;;map03020;;map00230	Pyrimidine metabolism;;RNA polymerase;;Purine metabolism	ENOG410XPDH	E:Amino acid transport and metabolism	XP_003590974.1	DNA-directed RNA polymerase III subunit RPC4 [Medicago truncatula]	sp|Q91WD1|RPC4_MOUSE;;	DNA-directed RNA polymerase III subunit RPC4 OS=Mus musculus OX=10090 GN=Polr3d PE=2 SV=2;;	PF05132.14	RNA_pol_Rpc4	RNA polymerase III RPC4
MTR_5g031360		cinnamyl alcohol dehydrogenase family protein	GO:0055114;;GO:0052747;;GO:0045551;;GO:0008270;;GO:0046872;;GO:0016491	biological_process;;molecular_function;;molecular_function;;molecular_function;;molecular_function;;molecular_function;;	BP:oxidation-reduction process;;MF:sinapyl alcohol dehydrogenase activity;;MF:cinnamyl-alcohol dehydrogenase activity;;MF:zinc ion binding;;MF:metal ion binding;;MF:oxidoreductase activity;;	K00083	E1.1.1.195	map00940	Phenylpropanoid biosynthesis	COG1064	C:Energy production and conversion	XP_003612986.1	probable mannitol dehydrogenase [Medicago truncatula]	sp|Q9ZRF1|MTDH_FRAAN;;	Probable mannitol dehydrogenase OS=Fragaria ananassa OX=3747 GN=CAD PE=2 SV=1;;	PF08240.12;;PF00107.26;;PF02826.19;;PF01262.21	ADH_N;;ADH_zinc_N;;2-Hacid_dh_C;;AlaDh_PNT_C	Alcohol dehydrogenase GroES-like domain;;Zinc-binding dehydrogenase;;D-isomer specific 2-hydroxyacid dehydrogenase, NAD binding domain;;Alanine dehydrogenase/PNT, C-terminal domain
MTR_5g024650		transmembrane protein, putative	GO:0016020;;GO:0016021;;GO:0046982	cellular_component;;cellular_component;;molecular_function;;	CC:membrane;;CC:integral component of membrane;;MF:protein heterodimerization activity;;	------	------	------	------	------	------	AES95361.1	transmembrane protein, putative [Medicago truncatula]	------	------	------	------	------
MTR_3g088855		receptor-like kinase	GO:0006468;;GO:0016310;;GO:0005886;;GO:0016301;;GO:0004675;;GO:0004672;;GO:0005524	biological_process;;biological_process;;cellular_component;;molecular_function;;molecular_function;;molecular_function;;molecular_function;;	BP:protein phosphorylation;;BP:phosphorylation;;CC:plasma membrane;;MF:kinase activity;;MF:transmembrane receptor protein serine/threonine kinase activity;;MF:protein kinase activity;;MF:ATP binding;;	K04730	IRAK1	------	------	COG0515	C:Energy production and conversion	XP_013461352.1	proline-rich receptor-like protein kinase PERK14 [Medicago truncatula]	sp|O65530|PEK14_ARATH;;	Proline-rich receptor-like protein kinase PERK14 OS=Arabidopsis thaliana OX=3702 GN=PERK14 PE=2 SV=1;;	PF00069.25;;PF07714.17	Pkinase;;Pkinase_Tyr	Protein kinase domain;;Protein tyrosine kinase
MTR_7g108590		TPR repeat protein	GO:0010270;;GO:0010027;;GO:0016021;;GO:0016020;;GO:0009507;;GO:0016740;;GO:0005515	biological_process;;biological_process;;cellular_component;;cellular_component;;cellular_component;;molecular_function;;molecular_function;;	BP:photosystem II oxygen evolving complex assembly;;BP:thylakoid membrane organization;;CC:integral component of membrane;;CC:membrane;;CC:chloroplast;;MF:transferase activity;;MF:protein binding;;	------	------	------	------	ENOG410YYDP	S:Function unknown	XP_003625905.1	protein LOW PSII ACCUMULATION 1, chloroplastic [Medicago truncatula]	sp|Q9SRY4|LPA1_ARATH;;	Protein LOW PSII ACCUMULATION 1, chloroplastic OS=Arabidopsis thaliana OX=3702 GN=LPA1 PE=1 SV=1;;	PF11998.8;;PF07719.17;;PF00515.28;;PF13181.6;;PF13414.6;;PF13432.6	DUF3493;;TPR_2;;TPR_1;;TPR_8;;TPR_11;;TPR_16	Low psii accumulation1 / Rep27;;Tetratricopeptide repeat;;Tetratricopeptide repeat;;Tetratricopeptide repeat;;TPR repeat;;Tetratricopeptide repeat
MTR_1g040315		benzyl alcohol O-benzoyltransferase	GO:0016740;;GO:0016746;;GO:0016747	molecular_function;;molecular_function;;molecular_function;;	MF:transferase activity;;MF:transferase activity, transferring acyl groups;;MF:transferase activity, transferring acyl groups other than amino-acyl groups;;	K19861	BEBT, AMAT	------	------	ENOG410YDJK	S:Function unknown	XP_013466940.1	benzyl alcohol O-benzoyltransferase [Medicago truncatula]	sp|Q8GT20|BEBT_TOBAC;;	Benzyl alcohol O-benzoyltransferase OS=Nicotiana tabacum OX=4097 GN=HSR201 PE=1 SV=1;;	PF02458.15	Transferase	Transferase family
MTR_1g040195		benzyl alcohol O-benzoyltransferase	GO:0016740;;GO:0016747	molecular_function;;molecular_function;;	MF:transferase activity;;MF:transferase activity, transferring acyl groups other than amino-acyl groups;;	K19861	BEBT, AMAT	------	------	ENOG410YDJK	S:Function unknown	KEH40970.1	benzyl alcohol O-benzoyltransferase [Medicago truncatula]	sp|Q8GT20|BEBT_TOBAC;;	Benzyl alcohol O-benzoyltransferase OS=Nicotiana tabacum OX=4097 GN=HSR201 PE=1 SV=1;;	PF02458.15	Transferase	Transferase family
MTR_4g087520		O-acetylserine (thiol) lyase	GO:0009860;;GO:0009567;;GO:0006535;;GO:0005737;;GO:0016829;;GO:0004124;;GO:0030170	biological_process;;biological_process;;biological_process;;cellular_component;;molecular_function;;molecular_function;;molecular_function;;	BP:pollen tube growth;;BP:double fertilization forming a zygote and endosperm;;BP:cysteine biosynthetic process from serine;;CC:cytoplasm;;MF:lyase activity;;MF:cysteine synthase activity;;MF:pyridoxal phosphate binding;;	K01738	cysK	map00270;;map00920	Cysteine and methionine metabolism;;Sulfur metabolism	COG0031	E:Amino acid transport and metabolism	XP_024638054.1	cysteine synthase, chloroplastic/chromoplastic [Medicago truncatula]	sp|Q43725|CYSKM_ARATH;;	Cysteine synthase, mitochondrial OS=Arabidopsis thaliana OX=3702 GN=OASC PE=1 SV=3;;	PF00291.25	PALP	Pyridoxal-phosphate dependent enzyme
MTR_2g090775		hypothetical protein	GO:0016021	cellular_component;;	CC:integral component of membrane;;	------	------	------	------	------	------	KEH39203.1	hypothetical protein MTR_2g090775 [Medicago truncatula]	------	------	------	------	------
MTR_7g102990		CHY and CTCHY and RING-type zinc finger protein	GO:0008270	molecular_function;;	MF:zinc ion binding;;	K10144	RCHY1, PIRH2	map04120	Ubiquitin mediated proteolysis	ENOG410XXHF	S:Function unknown	KEH24054.1	CHY and CTCHY and RING-type zinc finger protein [Medicago truncatula]	sp|Q9FFB6|ZFP34_ARATH;;	E3 ubiquitin-protein ligase RZFP34 OS=Arabidopsis thaliana OX=3702 GN=RZPF34 PE=1 SV=1;;	PF14599.6;;PF05495.12;;PF14634.6;;PF00097.25;;PF13445.6;;PF13639.6;;PF13923.6;;PF13920.6;;PF14447.6;;PF15227.6	zinc_ribbon_6;;zf-CHY;;zf-RING_5;;zf-C3HC4;;zf-RING_UBOX;;zf-RING_2;;zf-C3HC4_2;;zf-C3HC4_3;;Prok-RING_4;;zf-C3HC4_4	Zinc-ribbon;;CHY zinc finger;;zinc-RING finger domain;;Zinc finger, C3HC4 type;;RING-type zinc-finger;;Ring finger domain;;Zinc finger, C3HC4 type;;Zinc finger, C3HC4 type;;Prokaryotic RING finger family 4;;zinc finger of C3HC4-type, RING
MTR_1996s0010		UDP-glucosyltransferase family protein	GO:0016758;;GO:0016740;;GO:0047792;;GO:0016757	molecular_function;;molecular_function;;molecular_function;;molecular_function;;	MF:transferase activity, transferring hexosyl groups;;MF:transferase activity;;MF:cyanohydrin beta-glucosyltransferase activity;;MF:transferase activity, transferring glycosyl groups;;	K21374	UGT85A	map00902	Monoterpenoid biosynthesis	COG1819	S:Function unknown	RHN68876.1	putative cyanohydrin beta-glucosyltransferase [Medicago truncatula]	sp|Q6VAB3|U85A8_STERE;;	UDP-glycosyltransferase 85A8 OS=Stevia rebaudiana OX=55670 GN=UGT85A8 PE=2 SV=1;;	PF00201.18	UDPGT	UDP-glucoronosyl and UDP-glucosyl transferase
MTR_3g053200		disease resistance protein (CC-NBS-LRR class) family protein	GO:0016787;;GO:0043531	molecular_function;;molecular_function;;	MF:hydrolase activity;;MF:ADP binding;;	------	------	------	------	COG4886	S:Function unknown	KEH33877.1	disease resistance protein (CC-NBS-LRR class) family protein [Medicago truncatula]	sp|Q9T048|DRL27_ARATH;;	Disease resistance protein At4g27190 OS=Arabidopsis thaliana OX=3702 GN=At4g27190 PE=2 SV=1;;	PF00931.22;;PF12799.7;;PF13401.6;;PF01637.18	NB-ARC;;LRR_4;;AAA_22;;ATPase_2	NB-ARC domain;;Leucine Rich repeats;;AAA domain;;ATPase domain predominantly from Archaea
MTR_1g013440		39S ribosomal protein L53/MRP-L53	GO:0000394;;GO:0005840	biological_process;;cellular_component;;	BP:RNA splicing, via endonucleolytic cleavage and ligation;;CC:ribosome;;	K17434	MRPL53	------	------	ENOG4112198	S:Function unknown	XP_003588807.1	uncharacterized protein LOC11431903 [Medicago truncatula]	------	------	PF10780.9	MRP_L53	39S ribosomal protein L53/MRP-L53
MTR_1g100305		NAD(P)-binding rossmann-fold protein	GO:0015031;;GO:0009706;;GO:0102340;;GO:0102341;;GO:0102342;;GO:0005516;;GO:0102339;;GO:0016491	biological_process;;cellular_component;;molecular_function;;molecular_function;;molecular_function;;molecular_function;;molecular_function;;molecular_function;;	BP:protein transport;;CC:chloroplast inner membrane;;MF:3-oxo-behenoyl-CoA reductase activity;;MF:3-oxo-lignoceroyl-CoA reductase activity;;MF:3-oxo-cerotoyl-CoA reductase activity;;MF:calmodulin binding;;MF:3-oxo-arachidoyl-CoA reductase activity;;MF:oxidoreductase activity;;	------	------	------	------	COG1028	S:Function unknown	RHN81782.1	putative very-long-chain 3-oxoacyl-CoA reductase [Medicago truncatula]	sp|Q6RVV4|TIC32_PEA;;	Short-chain dehydrogenase TIC 32, chloroplastic OS=Pisum sativum OX=3888 GN=TIC32 PE=1 SV=1;;	PF00106.25;;PF13561.6;;PF08659.10	adh_short;;adh_short_C2;;KR	short chain dehydrogenase;;Enoyl;;KR domain
MTR_1g084200		plant/F25P12-18 protein	------	------	------	------	------	------	------	ENOG4111URZ	S:Function unknown	RHN80872.1	hypothetical protein MtrunA17_Chr1g0192921 [Medicago truncatula]	------	------	PF04398.12	DUF538	Protein of unknown function, DUF538
MTR_4g100970		Cwf15/cwc15 cell cycle control protein	GO:0000398;;GO:0005681	biological_process;;cellular_component;;	BP:mRNA splicing, via spliceosome;;CC:spliceosomal complex;;	K12863	CWC15	map03040	Spliceosome	ENOG410Z258	A:RNA processing and modification	GAU21562.1	hypothetical protein TSUD_35250, partial [Trifolium subterraneum]	sp|Q0VFP5|CWC15_XENTR;;	Protein CWC15 homolog OS=Xenopus tropicalis OX=8364 GN=cwc15 PE=2 SV=1;;	PF04889.12	Cwf_Cwc_15	Cwf15/Cwc15 cell cycle control protein
MTR_1g069370		RmlC-like cupins superfamily protein	------	------	------	------	------	------	------	COG3450	S:Function unknown	XP_013468409.1	uncharacterized protein LOC25484187 [Medicago truncatula]	------	------	PF05899.12	Cupin_3	Protein of unknown function
MTR_1g069325		pfkB family carbohydrate kinase	GO:0016310;;GO:0046835;;GO:0016773;;GO:0016301;;GO:0016740;;GO:0004454	biological_process;;biological_process;;molecular_function;;molecular_function;;molecular_function;;molecular_function;;	BP:phosphorylation;;BP:carbohydrate phosphorylation;;MF:phosphotransferase activity, alcohol group as acceptor;;MF:kinase activity;;MF:transferase activity;;MF:ketohexokinase activity;;	------	------	------	------	ENOG4111F4Q	G:Carbohydrate transport and metabolism	XP_013468403.1	ribokinase isoform X2 [Medicago truncatula]	sp|Q9H477|RBSK_HUMAN;;	Ribokinase OS=Homo sapiens OX=9606 GN=RBKS PE=1 SV=1;;	PF00294.24	PfkB	pfkB family carbohydrate kinase
MTR_2g075760		gamma-glutamylhydrolase	GO:0046900;;GO:0006508;;GO:0016021;;GO:0005773;;GO:0016787;;GO:0034722;;GO:0008242	biological_process;;biological_process;;cellular_component;;cellular_component;;molecular_function;;molecular_function;;molecular_function;;	BP:tetrahydrofolylpolyglutamate metabolic process;;BP:proteolysis;;CC:integral component of membrane;;CC:vacuole;;MF:hydrolase activity;;MF:gamma-glutamyl-peptidase activity;;MF:omega peptidase activity;;	K01307	GGH	map00790	Folate biosynthesis	ENOG410XQKI	S:Function unknown	XP_003596306.1	gamma-glutamyl hydrolase 2 [Medicago truncatula]	sp|O65355|GGH2_ARATH;;	Gamma-glutamyl hydrolase 2 OS=Arabidopsis thaliana OX=3702 GN=GGH2 PE=1 SV=2;;	PF07722.13;;PF00117.28	Peptidase_C26;;GATase	Peptidase C26;;Glutamine amidotransferase class-I
MTR_7g092360		Serine/Threonine kinase family protein	GO:0006468;;GO:0016310;;GO:0016301;;GO:0004674;;GO:0016740;;GO:0004672;;GO:0005524	biological_process;;biological_process;;molecular_function;;molecular_function;;molecular_function;;molecular_function;;molecular_function;;	BP:protein phosphorylation;;BP:phosphorylation;;MF:kinase activity;;MF:protein serine/threonine kinase activity;;MF:transferase activity;;MF:protein kinase activity;;MF:ATP binding;;	K08857	NEK1_4_5	------	------	ENOG410Y7JF	S:Function unknown	XP_024626098.1	serine/threonine-protein kinase Nek6 [Medicago truncatula]	sp|Q6YY75|NEK6_ORYSJ;;	Serine/threonine-protein kinase Nek6 OS=Oryza sativa subsp. japonica OX=39947 GN=NEK6 PE=1 SV=2;;	PF00069.25;;PF07714.17;;PF14531.6	Pkinase;;Pkinase_Tyr;;Kinase-like	Protein kinase domain;;Protein tyrosine kinase;;Kinase-like
MTR_3g068030		ribulose bisphosphate carboxylase/oxygenase activase	GO:0009579;;GO:0009570;;GO:0016787;;GO:0046863;;GO:0004633;;GO:0005524	cellular_component;;cellular_component;;molecular_function;;molecular_function;;molecular_function;;molecular_function;;	CC:thylakoid;;CC:chloroplast stroma;;MF:hydrolase activity;;MF:ribulose-1,5-bisphosphate carboxylase/oxygenase activator activity;;MF:phosphopantothenoylcysteine decarboxylase activity;;MF:ATP binding;;	------	------	------	------	COG1222	O:Posttranslational modification, protein turnover, chaperones	XP_013460697.1	ribulose bisphosphate carboxylase/oxygenase activase 2, chloroplastic [Medicago truncatula]	sp|Q7X9A0|RCA1_LARTR;;	Ribulose bisphosphate carboxylase/oxygenase activase 1, chloroplastic OS=Larrea tridentata OX=66636 GN=RCA1 PE=1 SV=1;;	PF00004.29;;PF06309.11	AAA;;Torsin	ATPase family associated with various cellular activities;;Torsin
MTR_2g055790		zinc finger, C3HC4 type (RING finger) protein	GO:0016021;;GO:0016020;;GO:0016874	cellular_component;;cellular_component;;molecular_function;;	CC:integral component of membrane;;CC:membrane;;MF:ligase activity;;	K10664	ATL6S	------	------	ENOG41121N2	S:Function unknown	KEH38004.1	zinc finger, C3HC4 type (RING finger) protein [Medicago truncatula]	sp|Q8RXX9|ATL6_ARATH;;	E3 ubiquitin-protein ligase ATL6 OS=Arabidopsis thaliana OX=3702 GN=ATL6 PE=1 SV=2;;	PF13639.6;;PF17123.5;;PF13923.6;;PF12678.7;;PF13445.6;;PF14634.6;;PF00097.25;;PF14447.6;;PF14446.6;;PF17120.5;;PF13920.6	zf-RING_2;;zf-RING_11;;zf-C3HC4_2;;zf-rbx1;;zf-RING_UBOX;;zf-RING_5;;zf-C3HC4;;Prok-RING_4;;Prok-RING_1;;Zn_ribbon_17;;zf-C3HC4_3	Ring finger domain;;RING-like zinc finger;;Zinc finger, C3HC4 type;;RING-H2 zinc finger domain;;RING-type zinc-finger;;zinc-RING finger domain;;Zinc finger, C3HC4 type;;Prokaryotic RING finger family 4;;Prokaryotic RING finger family 1;;Zinc-ribbon, C4HC2 type;;Zinc finger, C3HC4 type
MTR_8g006730		UDP-glucosyltransferase family protein	GO:0016021;;GO:0016758;;GO:0016740;;GO:0016757	cellular_component;;molecular_function;;molecular_function;;molecular_function;;	CC:integral component of membrane;;MF:transferase activity, transferring hexosyl groups;;MF:transferase activity;;MF:transferase activity, transferring glycosyl groups;;	K08237	E2.4.1.218	------	------	COG1819	S:Function unknown	XP_013443799.1	hydroquinone glucosyltransferase [Medicago truncatula]	sp|Q9AR73|HQGT_RAUSE;;	Hydroquinone glucosyltransferase OS=Rauvolfia serpentina OX=4060 GN=AS PE=1 SV=1;;	PF00201.18	UDPGT	UDP-glucoronosyl and UDP-glucosyl transferase
MTR_3g084990		transmembrane protein, putative	GO:0016021;;GO:0016020	cellular_component;;cellular_component;;	CC:integral component of membrane;;CC:membrane;;	------	------	------	------	ENOG410YW5Y	S:Function unknown	XP_003601750.1	uncharacterized protein LOC11438518 [Medicago truncatula]	------	------	------	------	------
MTR_3g116110		photosystem II reaction center PsbP family protein	GO:0015979;;GO:0055114;;GO:0009535;;GO:0009523;;GO:0031977;;GO:0019898;;GO:0009654;;GO:0005509;;GO:0016491	biological_process;;biological_process;;cellular_component;;cellular_component;;cellular_component;;cellular_component;;cellular_component;;molecular_function;;molecular_function;;	BP:photosynthesis;;BP:oxidation-reduction process;;CC:chloroplast thylakoid membrane;;CC:photosystem II;;CC:thylakoid lumen;;CC:extrinsic component of membrane;;CC:photosystem II oxygen evolving complex;;MF:calcium ion binding;;MF:oxidoreductase activity;;	------	------	------	------	ENOG41124H1	S:Function unknown	XP_003603874.1	psbP domain-containing protein 3, chloroplastic [Medicago truncatula]	sp|Q9S720|PPD3_ARATH;;	PsbP domain-containing protein 3, chloroplastic OS=Arabidopsis thaliana OX=3702 GN=PPD3 PE=1 SV=2;;	PF01789.16	PsbP	PsbP
MTR_5g094740		CBS domain protein/transporter associated domain protein	GO:0006355;;GO:0006351;;GO:0016021;;GO:0016020;;GO:0005634;;GO:0050660;;GO:0030554;;GO:0003677	biological_process;;biological_process;;cellular_component;;cellular_component;;cellular_component;;molecular_function;;molecular_function;;molecular_function;;	BP:regulation of transcription, DNA-templated;;BP:transcription, DNA-templated;;CC:integral component of membrane;;CC:membrane;;CC:nucleus;;MF:flavin adenine dinucleotide binding;;MF:adenyl nucleotide binding;;MF:DNA binding;;	------	------	------	------	COG1253	S:Function unknown	AET00680.1	CBS domain protein/transporter associated domain protein [Medicago truncatula]	sp|Q9LK65|Y3307_ARATH;;	Putative DUF21 domain-containing protein At3g13070, chloroplastic OS=Arabidopsis thaliana OX=3702 GN=CBSDUFCH1 PE=4 SV=1;;	PF01595.20;;PF03471.17;;PF00571.28;;PF02362.21	DUF21;;CorC_HlyC;;CBS;;B3	Cyclin M transmembrane N-terminal domain;;Transporter associated domain;;CBS domain;;B3 DNA binding domain
MTR_7g013180		UDP-glucosyltransferase family protein	GO:0043231;;GO:0080043;;GO:0016740;;GO:0005509;;GO:0080044;;GO:0016758;;GO:0008194;;GO:0016757	cellular_component;;molecular_function;;molecular_function;;molecular_function;;molecular_function;;molecular_function;;molecular_function;;molecular_function;;	CC:intracellular membrane-bounded organelle;;MF:quercetin 3-O-glucosyltransferase activity;;MF:transferase activity;;MF:calcium ion binding;;MF:quercetin 7-O-glucosyltransferase activity;;MF:transferase activity, transferring hexosyl groups;;MF:UDP-glycosyltransferase activity;;MF:transferase activity, transferring glycosyl groups;;	------	------	------	------	COG1819	M:Cell wall/membrane/envelope biogenesis	XP_003621424.1	UDP-glycosyltransferase 83A1 [Medicago truncatula]	sp|Q9SGA8|U83A1_ARATH;;	UDP-glycosyltransferase 83A1 OS=Arabidopsis thaliana OX=3702 GN=UGT83A1 PE=2 SV=1;;	PF00201.18	UDPGT	UDP-glucoronosyl and UDP-glucosyl transferase
MTR_3g462060		import receptor subunit TOM7-1	GO:0030150;;GO:0005742;;GO:0016021;;GO:0016020	biological_process;;cellular_component;;cellular_component;;cellular_component;;	BP:protein import into mitochondrial matrix;;CC:mitochondrial outer membrane translocase complex;;CC:integral component of membrane;;CC:membrane;;	K17771	TOM7	------	------	ENOG410Y3Q1	U:Intracellular trafficking, secretion, and vesicular transport	KEH34137.1	import receptor subunit TOM7-1 [Medicago truncatula]	sp|Q9ASY8|TOM71_ARATH;;	Mitochondrial import receptor subunit TOM7-1 OS=Arabidopsis thaliana OX=3702 GN=TOM7-1 PE=1 SV=1;;	PF08038.12	Tom7	TOM7 family
MTR_1g097610		30S ribosomal protein S1	GO:0005840;;GO:0003676	cellular_component;;molecular_function;;	CC:ribosome;;MF:nucleic acid binding;;	K02945	RP-S1, rpsA	map03010	Ribosome	COG0539	U:Intracellular trafficking, secretion, and vesicular transport	XP_013469599.1	uncharacterized protein LOC25485041 isoform X2 [Medicago truncatula]	sp|P46228|RS1_SYNP6;;	30S ribosomal protein S1 OS=Synechococcus sp.;;	PF00575.23	S1	S1 RNA binding domain
MTR_4g009540		helix loop helix DNA-binding domain protein	GO:0046983;;GO:0003677	molecular_function;;molecular_function;;	MF:protein dimerization activity;;MF:DNA binding;;	------	------	------	------	------	------	XP_003604325.1	transcription factor bHLH18 [Medicago truncatula]	sp|Q9T072|BH025_ARATH;;	Transcription factor bHLH25 OS=Arabidopsis thaliana OX=3702 GN=BHLH25 PE=2 SV=2;;	PF00010.26	HLH	Helix-loop-helix DNA-binding domain
MTR_3g094120		transmembrane protein, putative	GO:0016021	cellular_component;;	CC:integral component of membrane;;	------	------	------	------	------	------	KEH35557.1	transmembrane protein, putative [Medicago truncatula]	------	------	------	------	------
MTR_5g087710		zinc-binding alcohol dehydrogenase family protein	GO:0046294;;GO:0055114;;GO:0005829;;GO:0004024;;GO:0004022;;GO:0008270;;GO:0051903;;GO:0046872;;GO:0016491	biological_process;;biological_process;;cellular_component;;molecular_function;;molecular_function;;molecular_function;;molecular_function;;molecular_function;;molecular_function;;	BP:formaldehyde catabolic process;;BP:oxidation-reduction process;;CC:cytosol;;MF:alcohol dehydrogenase activity, zinc-dependent;;MF:alcohol dehydrogenas;;MF:zinc ion binding;;MF:S;;MF:metal ion binding;;MF:oxidoreductase activity;;	K00121	frmA, ADH5, adhC	map00010;;map00350;;map00071	Glycolysis / Gluconeogenesis;;Tyrosine metabolism;;Fatty acid degradation	COG1062	C:Energy production and conversion	XP_003617079.1	alcohol dehydrogenase-like 7 [Medicago truncatula]	sp|Q9FH04|ADHL7_ARATH;;	Alcohol dehydrogenase-like 7 OS=Arabidopsis thaliana OX=3702 GN=At5g42250 PE=2 SV=1;;	PF00107.26;;PF08240.12	ADH_zinc_N;;ADH_N	Zinc-binding dehydrogenase;;Alcohol dehydrogenase GroES-like domain
MTR_3g019340		NB-ARC domain disease resistance protein	GO:0016787;;GO:0043531	molecular_function;;molecular_function;;	MF:hydrolase activity;;MF:ADP binding;;	K13457	RPM1, RPS3	map04626	Plant-pathogen interaction	COG4886	S:Function unknown	AES68943.1	NB-ARC domain disease resistance protein [Medicago truncatula]	sp|Q39214|RPM1_ARATH;;	Disease resistance protein RPM1 OS=Arabidopsis thaliana OX=3702 GN=RPM1 PE=1 SV=1;;	PF00931.22;;PF18052.1;;PF13401.6	NB-ARC;;Rx_N;;AAA_22	NB-ARC domain;;Rx N-terminal domain;;AAA domain
MTR_0003s0580		BPS1, putative	------	------	------	------	------	------	------	ENOG4111ACI	S:Function unknown	XP_013443645.1	UPF0496 protein 4 [Medicago truncatula]	sp|A2Z9A6|U496D_ORYSI;;	UPF0496 protein 4 OS=Oryza sativa subsp. indica OX=39946 GN=OsI_033149 PE=3 SV=2;;	PF05633.11	BPS1	Protein BYPASS1-related
MTR_5g045250		cytochrome P450 family protein	GO:0008284;;GO:0040009;;GO:0010075;;GO:0048437;;GO:0035265;;GO:0046622;;GO:0055114;;GO:0016020;;GO:0005783;;GO:0016021;;GO:0004497;;GO:0020037;;GO:0016709;;GO:0016705;;GO:0005506;;GO:0046872;;GO:0016491	biological_process;;biological_process;;biological_process;;biological_process;;biological_process;;biological_process;;biological_process;;cellular_component;;cellular_component;;cellular_component;;molecular_function;;molecular_function;;molecular_function;;molecular_function;;molecular_function;;molecular_function;;molecular_function;;	BP:positive regulation of cell proliferation;;BP:regulation of growth rate;;BP:regulation of meristem growth;;BP:floral organ development;;BP:organ growth;;BP:positive regulation of organ growth;;BP:oxidation-reduction process;;CC:membrane;;CC:endoplasmic reticulum;;CC:integral component of membrane;;MF:monooxygenase activity;;MF:heme binding;;MF:oxidoreductase activity, acting on paired donors, …	K20619	CYP78A	------	------	COG2124	T:Signal transduction mechanisms	XP_003614135.1	cytochrome P450 78A5 [Medicago truncatula]	sp|Q9LMX7|C78A5_ARATH;;	Cytochrome P450 78A5 OS=Arabidopsis thaliana OX=3702 GN=CYP78A5 PE=2 SV=1;;	PF00067.22	p450	Cytochrome P450
MTR_8g464780		diacylglycerol kinase domain protein	GO:0016310;;GO:0007205;;GO:0046834;;GO:0007165;;GO:0046486;;GO:0046339;;GO:0035556;;GO:0016301;;GO:0000166;;GO:0016740;;GO:0003951;;GO:0004143;;GO:0005524	biological_process;;biological_process;;biological_process;;biological_process;;biological_process;;biological_process;;biological_process;;molecular_function;;molecular_function;;molecular_function;;molecular_function;;molecular_function;;molecular_function;;	BP:phosphorylation;;BP:protein kinase C-activating G-protein coupled receptor signaling pathway;;BP:lipid phosphorylation;;BP:signal transduction;;BP:glycerolipid metabolic process;;BP:diacylglycerol metabolic process;;BP:intracellular signal transduction;;MF:kinase activity;;MF:nucleotide binding;;MF:transferase activity;;MF:NAD+ kinase activity;;MF:diacylglycerol kinase activity;;MF:ATP binding…	K00901	dgkA, DGK	map00564;;map04070;;map00561	Glycerophospholipid metabolism;;Phosphatidylinositol signaling system;;Glycerolipid metabolism	ENOG410XQVB	M:Cell wall/membrane/envelope biogenesis	XP_013445577.1	diacylglycerol kinase 5 [Medicago truncatula]	sp|Q9C5E5|DGK5_ARATH;;	Diacylglycerol kinase 5 OS=Arabidopsis thaliana OX=3702 GN=DGK5 PE=2 SV=1;;	PF00609.19;;PF00781.24	DAGK_acc;;DAGK_cat	Diacylglycerol kinase accessory domain;;Diacylglycerol kinase catalytic domain
MTR_3g106230		zinc finger-like protein	GO:0003676	molecular_function;;	MF:nucleic acid binding;;	------	------	------	------	ENOG410YPEB	K:Transcription	XP_003603313.1	zinc finger protein 1 [Medicago truncatula]	sp|Q39262|ZFP3_ARATH;;	Zinc finger protein 3 OS=Arabidopsis thaliana OX=3702 GN=ZFP3 PE=1 SV=1;;	PF13912.6	zf-C2H2_6	C2H2-type zinc finger
MTR_4g104470		31 kDa ribonucleoprotein	GO:0019013;;GO:0003723;;GO:0003676	cellular_component;;molecular_function;;molecular_function;;	CC:viral nucleocapsid;;MF:RNA binding;;MF:nucleic acid binding;;	K11294	NCL, NSR1	------	------	ENOG41121QZ;;COG0724	S:Function unknown;;	XP_013457715.1	28 kDa ribonucleoprotein, chloroplastic [Medicago truncatula]	sp|Q9FGS0|CP31B_ARATH;;	RNA-binding protein CP31B, chloroplastic OS=Arabidopsis thaliana OX=3702 GN=CP31B PE=1 SV=1;;	PF00076.22;;PF16367.5	RRM_1;;RRM_7	RNA recognition motif.;;RNA recognition motif
MTR_1g091023		cytochrome P450 family protein	GO:0055114;;GO:0016020;;GO:0016021;;GO:0102811;;GO:0004497;;GO:0020037;;GO:0016705;;GO:0005506;;GO:0046872;;GO:0016491	biological_process;;cellular_component;;cellular_component;;molecular_function;;molecular_function;;molecular_function;;molecular_function;;molecular_function;;molecular_function;;molecular_function;;	BP:oxidation-reduction process;;CC:membrane;;CC:integral component of membrane;;MF:geraniol 10-hydroxylase activity;;MF:monooxygenase activity;;MF:heme binding;;MF:oxidoreductase activity, acting on paired donors, with incorporation or reduction of molecular oxygen;;MF:iron ion binding;;MF:metal ion binding;;MF:oxidoreductase activity;;	------	------	------	------	COG2124	Q:Secondary metabolites biosynthesis, transport and catabolism	XP_013469348.1	geraniol 8-hydroxylase [Medicago truncatula]	sp|Q8VWZ7|C76B6_CATRO;;	Geraniol 8-hydroxylase OS=Catharanthus roseus OX=4058 GN=CYP76B6 PE=1 SV=1;;	PF00067.22	p450	Cytochrome P450
MTR_1g103500		senescence-associated protein SAG102	GO:0009744;;GO:0042594;;GO:0009749	biological_process;;biological_process;;biological_process;;	BP:response to sucrose;;BP:response to starvation;;BP:response to glucose;;	------	------	------	------	ENOG410YIFP;;ENOG410YG71	S:Function unknown;;	XP_013469818.1	protein MARD1 [Medicago truncatula]	sp|Q8L471|FLZ8_ARATH;;	FCS-Like Zinc finger 8 OS=Arabidopsis thaliana OX=3702 GN=FLZ8 PE=1 SV=1;;	PF04570.14	zf-FLZ	zinc-finger of the FCS-type, C2-C2
MTR_4g114770		methyl-CpG-binding domain protein	GO:0005634;;GO:0003677	cellular_component;;molecular_function;;	CC:nucleus;;MF:DNA binding;;	------	------	------	------	ENOG410YRVP	S:Function unknown	XP_003609355.1	methyl-CpG-binding domain-containing protein 11 [Medicago truncatula]	sp|Q9XI36|MBD10_ARATH;;	Methyl-CpG-binding domain-containing protein 10 OS=Arabidopsis thaliana OX=3702 GN=MBD10 PE=1 SV=1;;	PF01429.19	MBD	Methyl-CpG binding domain
MTR_1g040575		LRR kinase family protein	GO:0006468;;GO:0016310;;GO:0016021;;GO:0016301;;GO:0005515;;GO:0004672;;GO:0005524	biological_process;;biological_process;;cellular_component;;molecular_function;;molecular_function;;molecular_function;;molecular_function;;	BP:protein phosphorylation;;BP:phosphorylation;;CC:integral component of membrane;;MF:kinase activity;;MF:protein binding;;MF:protein kinase activity;;MF:ATP binding;;	------	------	------	------	------	------	KEH40998.1	LRR kinase family protein [Medicago truncatula]	sp|Q9C9U5|SIS8_ARATH;;	Probable serine/threonine-protein kinase SIS8 OS=Arabidopsis thaliana OX=3702 GN=SIS8 PE=1 SV=1;;	PF13855.6;;PF12799.7;;PF00560.33;;PF08263.12;;PF07714.17	LRR_8;;LRR_4;;LRR_1;;LRRNT_2;;Pkinase_Tyr	Leucine rich repeat;;Leucine Rich repeats;;Leucine Rich Repeat;;Leucine rich repeat N-terminal domain;;Protein tyrosine kinase
MTR_1g054305		homogentisate phytyltransferase	GO:0016021;;GO:0016020;;GO:0016765;;GO:0016740;;GO:0102661	cellular_component;;cellular_component;;molecular_function;;molecular_function;;molecular_function;;	CC:integral component of membrane;;CC:membrane;;MF:transferase activity, transferring alkyl or ary;;MF:transferase activity;;MF:homogentisate solanyltransferase activity;;	K12501	HST	map00130	Ubiquinone and other terpenoid-quinone biosynthesis	COG0382	K:Transcription	XP_013467693.1	homogentisate solanesyltransferase, chloroplastic [Medicago truncatula]	sp|Q1ACB3|HSTC_ARATH;;	Homogentisate solanesyltransferase, chloroplastic OS=Arabidopsis thaliana OX=3702 GN=HST PE=1 SV=1;;	PF01040.18	UbiA	UbiA prenyltransferase family
MTR_2g089975		disease resistance protein (CC-NBS-LRR class) family protein	GO:0016787;;GO:0043531	molecular_function;;molecular_function;;	MF:hydrolase activity;;MF:ADP binding;;	------	------	------	------	COG4886	S:Function unknown	XP_013465022.1	uncharacterized protein LOC25487592 isoform X2 [Medicago truncatula]	sp|Q9T048|DRL27_ARATH;;	Disease resistance protein At4g27190 OS=Arabidopsis thaliana OX=3702 GN=At4g27190 PE=2 SV=1;;	PF00931.22;;PF13855.6;;PF13401.6	NB-ARC;;LRR_8;;AAA_22	NB-ARC domain;;Leucine rich repeat;;AAA domain
MTR_5g079610		plastid movement impaired protein	GO:0005886	cellular_component;;	CC:plasma membrane;;	------	------	------	------	ENOG41117UA	S:Function unknown	XP_003616384.1	uncharacterized protein At1g66480 [Medicago truncatula]	sp|Q6NLC8|Y1648_ARATH;;	Uncharacterized protein At1g66480 OS=Arabidopsis thaliana OX=3702 GN=At1g66480 PE=2 SV=1;;	PF14009.6	DUF4228	Domain of unknown function
MTR_1g105710		cysteine-rich receptor-kinase-like protein	GO:0006468;;GO:0016310;;GO:0016020;;GO:0016021;;GO:0005886;;GO:0004672;;GO:0016740;;GO:0004674;;GO:0004714;;GO:0016301;;GO:0005524	biological_process;;biological_process;;cellular_component;;cellular_component;;cellular_component;;molecular_function;;molecular_function;;molecular_function;;molecular_function;;molecular_function;;molecular_function;;	BP:protein phosphorylation;;BP:phosphorylation;;CC:membrane;;CC:integral component of membrane;;CC:plasma membrane;;MF:protein kinase activity;;MF:transferase activity;;MF:protein serine/threonine kinase activity;;MF:transmembrane receptor protein tyrosine kinase activity;;MF:kinase activity;;MF:ATP binding;;	K04733	IRAK4	------	------	ENOG410YASJ;;COG0515	T:Signal transduction mechanisms;;	XP_013469913.1	cysteine-rich receptor-like protein kinase 10 [Medicago truncatula]	sp|Q8S9L6|CRK29_ARATH;;	Cysteine-rich receptor-like protein kinase 29 OS=Arabidopsis thaliana OX=3702 GN=CRK29 PE=2 SV=1;;	PF00069.25;;PF07714.17;;PF01657.17;;PF17667.1	Pkinase;;Pkinase_Tyr;;Stress-antifung;;Pkinase_fungal	Protein kinase domain;;Protein tyrosine kinase;;Salt stress response/antifungal;;Fungal protein kinase
MTR_8g063370		F-box protein interaction domain protein	GO:0016021;;GO:0005515	cellular_component;;molecular_function;;	CC:integral component of membrane;;MF:protein binding;;	------	------	------	------	COG0451	M:Cell wall/membrane/envelope biogenesis	XP_003628679.1	F-box protein At2g21930 [Medicago truncatula]	sp|Q9SJ06|FB115_ARATH;;	F-box protein At2g21930 OS=Arabidopsis thaliana OX=3702 GN=At2g21930 PE=2 SV=1;;	PF07734.13	FBA_1	F-box associated
MTR_3g055930		NB-ARC domain disease resistance protein	GO:0016787;;GO:0043531	molecular_function;;molecular_function;;	MF:hydrolase activity;;MF:ADP binding;;	K13457	RPM1, RPS3	map04626	Plant-pathogen interaction	COG4886	S:Function unknown	XP_003600246.2	disease resistance protein RPM1 [Medicago truncatula]	sp|Q39214|RPM1_ARATH;;	Disease resistance protein RPM1 OS=Arabidopsis thaliana OX=3702 GN=RPM1 PE=1 SV=1;;	PF00931.22;;PF18052.1;;PF13173.6;;PF12799.7	NB-ARC;;Rx_N;;AAA_14;;LRR_4	NB-ARC domain;;Rx N-terminal domain;;AAA domain;;Leucine Rich repeats
MTR_2g046130		receptor-like kinase plant	GO:0006468;;GO:0016310;;GO:0016021;;GO:0016020;;GO:0016301;;GO:0004674;;GO:0016740;;GO:0004672;;GO:0005524	biological_process;;biological_process;;cellular_component;;cellular_component;;molecular_function;;molecular_function;;molecular_function;;molecular_function;;molecular_function;;	BP:protein phosphorylation;;BP:phosphorylation;;CC:integral component of membrane;;CC:membrane;;MF:kinase activity;;MF:protein serine/threonine kinase activity;;MF:transferase activity;;MF:protein kinase activity;;MF:ATP binding;;	------	------	------	------	COG0515	S:Function unknown	XP_013463687.1	probable receptor-like protein kinase At5g18500 [Medicago truncatula]	sp|Q8LEB6|Y5185_ARATH;;	Probable receptor-like protein kinase At5g18500 OS=Arabidopsis thaliana OX=3702 GN=At5g18500 PE=2 SV=1;;	PF00069.25;;PF07714.17	Pkinase;;Pkinase_Tyr	Protein kinase domain;;Protein tyrosine kinase
MTR_7g059410		hypothetical protein	GO:0016021	cellular_component;;	CC:integral component of membrane;;	------	------	------	------	ENOG4111BUW	S:Function unknown	KEH22842.1	hypothetical protein MTR_7g059410 [Medicago truncatula]	------	------	------	------	------
MTR_3g091840		yippee family zinc-binding protein, putative	GO:0046872	molecular_function;;	MF:metal ion binding;;	------	------	------	------	ENOG4111VJ1	S:Function unknown	XP_003602285.1	protein yippee-like At4g27745 [Medicago truncatula]	sp|Q9T096|YIPL6_ARATH;;	Protein yippee-like At4g27745 OS=Arabidopsis thaliana OX=3702 GN=At4g27745 PE=3 SV=2;;	PF03226.14	Yippee-Mis18	Yippee zinc-binding/DNA-binding /Mis18, centromere assembly
MTR_3g062890		NADH-quinone oxidoreductase cyanobacterial subunit N	GO:0010258;;GO:0019252;;GO:0009817;;GO:0000023;;GO:0016556;;GO:0055114;;GO:0009535;;GO:0009941;;GO:0016020;;GO:0010598;;GO:0009507;;GO:0016655	biological_process;;biological_process;;biological_process;;biological_process;;biological_process;;biological_process;;cellular_component;;cellular_component;;cellular_component;;cellular_component;;cellular_component;;molecular_function;;	BP:NADH dehydrogenase comple;;BP:starch biosynthetic process;;BP:defense response to fungus, incompatible interaction;;BP:maltose metabolic process;;BP:mRNA modification;;BP:oxidation-reduction process;;CC:chloroplast thylakoid membrane;;CC:chloroplast envelope;;CC:membrane;;CC:NA;;CC:chloroplast;;MF:oxidoreductase activity, acting on NA;;	------	------	------	------	ENOG4111IKJ	C:Energy production and conversion	XP_003600578.1	NAD(P)H-quinone oxidoreductase subunit N, chloroplastic [Medicago truncatula]	sp|Q9LVM2|NDHN_ARATH;;	NA;;	PF11909.8	NdhN	NADH-quinone oxidoreductase cyanobacterial subunit N
MTR_7g061550		myb transcription factor	GO:0009733;;GO:0010338;;GO:0009944;;GO:0009751;;GO:0045088;;GO:0009753;;GO:0009615;;GO:0050832;;GO:0045892;;GO:0006351;;GO:0046686;;GO:0009651;;GO:0008356;;GO:0009739;;GO:0042742;;GO:0005730;;GO:0005634;;GO:0000793;;GO:0043565;;GO:0003677;;GO:0042803	biological_process;;biological_process;;biological_process;;biological_process;;biological_process;;biological_process;;biological_process;;biological_process;;biological_process;;biological_process;;biological_process;;biological_process;;biological_process;;biological_process;;biological_process;;cellular_component;;cellular_component;;cellular_component;;molecular_function;;molecular_function;…	BP:response to auxin;;BP:leaf formation;;BP:polarity specification of adaxial/abaxial axis;;BP:response to salicylic acid;;BP:regulation of innate immune response;;BP:response to jasmonic acid;;BP:response to virus;;BP:defense response to fungus;;BP:negative regulation of transcription, DNA-templated;;BP:transcription, DNA-templated;;BP:response to cadmium ion;;BP:response to salt stress;;BP:asym…	K09422	MYBP	------	------	COG5147	O:Posttranslational modification, protein turnover, chaperones	XP_003623127.1	transcription factor AS1 [Medicago truncatula]	sp|O80931|AS1_ARATH;;	Transcription factor AS1 OS=Arabidopsis thaliana OX=3702 GN=AS1 PE=1 SV=1;;	PF00249.31;;PF13921.6	Myb_DNA-binding;;Myb_DNA-bind_6	Myb-like DNA-binding domain;;Myb-like DNA-binding domain
MTR_5g014240		cytochrome P450 family ent-kaurenoic acid oxidase	GO:0055114;;GO:0016021;;GO:0016020;;GO:0004497;;GO:0016705;;GO:0020037;;GO:0005506;;GO:0046872;;GO:0016491	biological_process;;cellular_component;;cellular_component;;molecular_function;;molecular_function;;molecular_function;;molecular_function;;molecular_function;;molecular_function;;	BP:oxidation-reduction process;;CC:integral component of membrane;;CC:membrane;;MF:monooxygenase activity;;MF:oxidoreductase activity, acting on paired donors, with incorporation or reduction of molecular oxygen;;MF:heme binding;;MF:iron ion binding;;MF:metal ion binding;;MF:oxidoreductase activity;;	K04123	KAO	map00904	Diterpenoid biosynthesis	COG2124	Q:Secondary metabolites biosynthesis, transport and catabolism	AES94420.1	cytochrome P450 family ent-kaurenoic acid oxidase [Medicago truncatula]	sp|B5BSX1|BAMO_GLYUR;;	Beta-amyrin 11-oxidase OS=Glycyrrhiza uralensis OX=74613 GN=CYP88D6 PE=1 SV=1;;	PF00067.22	p450	Cytochrome P450
MTR_6g007180		calcium homeostasis regulator CHoR1, putative	GO:0048564;;GO:0009535;;GO:0009941;;GO:0009570;;GO:0005634;;GO:0098572;;GO:0005739;;GO:0009507	biological_process;;cellular_component;;cellular_component;;cellular_component;;cellular_component;;cellular_component;;cellular_component;;cellular_component;;	BP:photosystem I assembly;;CC:chloroplast thylakoid membrane;;CC:chloroplast envelope;;CC:chloroplast stroma;;CC:nucleus;;CC:stromal side of plastid thylakoid membrane;;CC:mitochondrion;;CC:chloroplast;;	------	------	------	------	ENOG4111QT7	S:Function unknown	XP_013450807.1	photosystem I assembly factor PSA3, chloroplastic [Medicago truncatula]	sp|Q9M3C6|PSA3C_ARATH;;	Photosystem I assembly factor PSA3, chloroplastic OS=Arabidopsis thaliana OX=3702 GN=PSA3 PE=1 SV=1;;	------	------	------
MTR_8g062140		disease resistance protein (TIR-NBS-LRR class), putative	GO:0007165;;GO:0016021;;GO:0016020;;GO:0016787;;GO:0005515;;GO:0043531	biological_process;;cellular_component;;cellular_component;;molecular_function;;molecular_function;;molecular_function;;	BP:signal transduction;;CC:integral component of membrane;;CC:membrane;;MF:hydrolase activity;;MF:protein binding;;MF:ADP binding;;	------	------	------	------	COG4886	S:Function unknown	AET03054.2	disease resistance protein (TIR-NBS-LRR class), putative [Medicago truncatula]	sp|Q40392|TMVRN_NICGU;;	TMV resistance protein N OS=Nicotiana glutinosa OX=35889 GN=N PE=1 SV=1;;	PF01582.20;;PF00931.22;;PF13676.6;;PF13855.6;;PF12799.7;;PF05729.12;;PF00004.29;;PF13191.6;;PF13401.6;;PF13238.6;;PF01637.18	TIR;;NB-ARC;;TIR_2;;LRR_8;;LRR_4;;NACHT;;AAA;;AAA_16;;AAA_22;;AAA_18;;ATPase_2	TIR domain;;NB-ARC domain;;TIR domain;;Leucine rich repeat;;Leucine Rich repeats;;NACHT domain;;ATPase family associated with various cellular activities;;AAA ATPase domain;;AAA domain;;AAA domain;;ATPase domain predominantly from Archaea
MTR_3g108808		zinc finger (C3HC4-type RING finger) family protein	GO:0016874;;GO:0061630;;GO:0008270	molecular_function;;molecular_function;;molecular_function;;	MF:ligase activity;;MF:ubiquitin protein ligase activity;;MF:zinc ion binding;;	------	------	------	------	ENOG41121N2	S:Function unknown	XP_013461920.1	E3 ubiquitin-protein ligase MBR2 isoform X1 [Medicago truncatula]	sp|Q7XTV7|HIP1_ORYSJ;;	Probable E3 ubiquitin-protein ligase HIP1 OS=Oryza sativa subsp. japonica OX=39947 GN=HIP1 PE=1 SV=2;;	PF13639.6;;PF12678.7;;PF13923.6;;PF00097.25;;PF17123.5	zf-RING_2;;zf-rbx1;;zf-C3HC4_2;;zf-C3HC4;;zf-RING_11	Ring finger domain;;RING-H2 zinc finger domain;;Zinc finger, C3HC4 type;;Zinc finger, C3HC4 type;;RING-like zinc finger
MTR_4g121470		AMSH-like ubiquitin thioesterase-like protein	GO:0007033;;GO:0006897;;GO:0046907;;GO:0071108;;GO:0090316;;GO:0044090;;GO:0016579;;GO:0070536;;GO:0005737;;GO:0005770;;GO:0005768;;GO:0016021;;GO:0016020;;GO:0005515;;GO:0004843	biological_process;;biological_process;;biological_process;;biological_process;;biological_process;;biological_process;;biological_process;;biological_process;;cellular_component;;cellular_component;;cellular_component;;cellular_component;;cellular_component;;molecular_function;;molecular_function;;	BP:vacuole organization;;BP:endocytosis;;BP:intracellular transport;;BP:protein K48-linked deubiquitination;;BP:positive regulation of intracellular protein transport;;BP:positive regulation of vacuole organization;;BP:protein deubiquitination;;BP:protein K63-linked deubiquitination;;CC:cytoplasm;;CC:late endosome;;CC:endosome;;CC:integral component of membrane;;CC:membrane;;MF:protein binding;;M…	K11866	STAMBP, AMSH	map04144	Endocytosis	COG1310	U:Intracellular trafficking, secretion, and vesicular transport	XP_003609726.1	AMSH-like ubiquitin thioesterase 3 [Medicago truncatula]	sp|Q5PNU3|AMSH3_ARATH;;	AMSH-like ubiquitin thioesterase 3 OS=Arabidopsis thaliana OX=3702 GN=AMSH3 PE=1 SV=2;;	PF01398.21;;PF08969.11;;PF14464.6	JAB;;USP8_dimer;;Prok-JAB	JAB1/Mov34/MPN/PAD-1 ubiquitin protease;;USP8 dimerisation domain;;Prokaryotic homologs of the JAB domain
MTR_4g008780		U5 small nuclear ribonucleoprotein 200 kDa helicase	GO:0019013;;GO:0003676;;GO:0005524;;GO:0004386	cellular_component;;molecular_function;;molecular_function;;molecular_function;;	CC:viral nucleocapsid;;MF:nucleic acid binding;;MF:ATP binding;;MF:helicase activity;;	K12854	SNRNP200, BRR2	map03040	Spliceosome	COG1204	L:Replication, recombination and repair	KEH28650.1	U5 small nuclear ribonucleoprotein 200 kDa helicase [Medicago truncatula]	sp|Q9SYP1|DEXHC_ARATH;;	DExH-box ATP-dependent RNA helicase DExH12 OS=Arabidopsis thaliana OX=3702 GN=BRR2A PE=1 SV=1;;	PF02889.16;;PF00270.29;;PF04851.15;;PF13604.6;;PF13401.6	Sec63;;DEAD;;ResIII;;AAA_30;;AAA_22	Sec63 Brl domain;;DEAD/DEAH box helicase;;Type III restriction enzyme, res subunit;;AAA domain;;AAA domain
MTR_3g026620		glycoside hydrolase family 1 protein	GO:0005975;;GO:0016052;;GO:0008152;;GO:0016787;;GO:0016798;;GO:0050392;;GO:0004553	biological_process;;biological_process;;biological_process;;molecular_function;;molecular_function;;molecular_function;;molecular_function;;	BP:carbohydrate metabolic process;;BP:carbohydrate catabolic process;;BP:metabolic process;;MF:hydrolase activity;;MF:hydrolase activity, acting on glycosyl bonds;;MF:vicianin beta-glucosidase activity;;MF:hydrolase activity, hydrolyzing O-glycosyl compounds;;	K01188	E3.2.1.21	map00460;;map00500;;map00940	Cyanoamino acid metabolism;;Starch and sucrose metabolism;;Phenylpropanoid biosynthesis	COG2723	G:Carbohydrate transport and metabolism	XP_003599013.1	vicianin hydrolase [Medicago truncatula]	sp|A2SY66|VICHY_VICSN;;	Vicianin hydrolase;;	PF00232.18	Glyco_hydro_1	Glycosyl hydrolase family 1
MTR_1g080890		transcription factor UNE12-like protein	GO:0046983	molecular_function;;	MF:protein dimerization activity;;	------	------	------	------	ENOG410YBM7	K:Transcription	XP_013468981.1	transcription factor UNE12 [Medicago truncatula]	sp|O22768|UNE12_ARATH;;	Transcription factor UNE12 OS=Arabidopsis thaliana OX=3702 GN=UNE12 PE=2 SV=2;;	PF00010.26	HLH	Helix-loop-helix DNA-binding domain
MTR_8g063660		RING-H2 finger protein ATL47	GO:0016567;;GO:0016020;;GO:0016021;;GO:0031625	biological_process;;cellular_component;;cellular_component;;molecular_function;;	BP:protein ubiquitination;;CC:membrane;;CC:integral component of membrane;;MF:ubiquitin protein ligase binding;;	------	------	------	------	ENOG41121N2	O:Posttranslational modification, protein turnover, chaperones	XP_024627555.1	RING-H2 finger protein ATL47 [Medicago truncatula]	sp|Q9FL07|ATL46_ARATH;;	RING-H2 finger protein ATL46 OS=Arabidopsis thaliana OX=3702 GN=ATL46 PE=2 SV=1;;	PF13639.6;;PF12678.7;;PF17123.5;;PF13923.6;;PF00097.25;;PF12861.7;;PF13445.6;;PF14634.6	zf-RING_2;;zf-rbx1;;zf-RING_11;;zf-C3HC4_2;;zf-C3HC4;;zf-ANAPC11;;zf-RING_UBOX;;zf-RING_5	Ring finger domain;;RING-H2 zinc finger domain;;RING-like zinc finger;;Zinc finger, C3HC4 type;;Zinc finger, C3HC4 type;;Anaphase-promoting complex subunit 11 RING-H2 finger;;RING-type zinc-finger;;zinc-RING finger domain
MTR_5g014140		pyruvate kinase family protein	GO:0016310;;GO:0010431;;GO:0006096;;GO:0009570;;GO:0009507;;GO:0030955;;GO:0016301;;GO:0000287;;GO:0003824;;GO:0016740;;GO:0004743	biological_process;;biological_process;;biological_process;;cellular_component;;cellular_component;;molecular_function;;molecular_function;;molecular_function;;molecular_function;;molecular_function;;molecular_function;;	BP:phosphorylation;;BP:seed maturation;;BP:glycolytic process;;CC:chloroplast stroma;;CC:chloroplast;;MF:potassium ion binding;;MF:kinase activity;;MF:magnesium ion binding;;MF:catalytic activity;;MF:transferase activity;;MF:pyruvate kinase activity;;	K00873	PK, pyk	map00010;;map05165;;map00230;;map00620	Glycolysis / Gluconeogenesis;;Human papillomavirus infection;;Purine metabolism;;Pyruvate metabolism	COG0469	G:Carbohydrate transport and metabolism	AES94410.1	pyruvate kinase family protein [Medicago truncatula]	sp|Q40546|KPYG_TOBAC;;	Pyruvate kinase isozyme G, chloroplastic OS=Nicotiana tabacum OX=4097 PE=2 SV=1;;	PF00224.21;;PF02887.16;;PF03328.14	PK;;PK_C;;HpcH_HpaI	Pyruvate kinase, barrel domain;;Pyruvate kinase, alpha/beta domain;;HpcH/HpaI aldolase/citrate lyase family
MTR_8g066670		chlororespiratory reduction protein, putative	GO:0009965;;GO:0016556;;GO:0009451;;GO:0016021;;GO:0016020;;GO:0005515	biological_process;;biological_process;;biological_process;;cellular_component;;cellular_component;;molecular_function;;	BP:leaf morphogenesis;;BP:mRNA modification;;BP:RNA modification;;CC:integral component of membrane;;CC:membrane;;MF:protein binding;;	------	------	------	------	ENOG410Z7Z7	J:Translation, ribosomal structure and biogenesis	AET03258.2	chlororespiratory reduction protein, putative [Medicago truncatula]	sp|Q9FM64|PP431_ARATH;;	Pentatricopeptide repeat-containing protein At5g55740, chloroplastic OS=Arabidopsis thaliana OX=3702 GN=CRR21 PE=2 SV=1;;	PF01535.20;;PF13041.6;;PF12854.7;;PF13812.6;;PF12796.7;;PF13857.6;;PF13962.6;;PF17177.4	PPR;;PPR_2;;PPR_1;;PPR_3;;Ank_2;;Ank_5;;PGG;;PPR_long	PPR repeat;;PPR repeat family;;PPR repeat;;Pentatricopeptide repeat domain;;Ankyrin repeats;;Ankyrin repeats;;Domain of unknown function;;Pentacotripeptide-repeat region of PRORP
MTR_8g021025		hypothetical protein	------	------	------	------	------	------	------	ENOG411169J	S:Function unknown	XP_013444456.1	uncharacterized protein LOC25500554 [Medicago truncatula]	------	------	------	------	------
MTR_8g104920		F-box SKIP28-like protein	GO:0009793;;GO:0005515	biological_process;;molecular_function;;	BP:embryo development ending in seed dormancy;;MF:protein binding;;	------	------	------	------	ENOG4111QU8	S:Function unknown	XP_003630913.1	F-box protein SKIP28 [Medicago truncatula]	sp|Q9ZU90|SKI28_ARATH;;	F-box protein SKIP28 OS=Arabidopsis thaliana OX=3702 GN=SKIP28 PE=1 SV=1;;	PF00646.33	F-box	F-box domain
MTR_0249s0070		zinc finger A20 and AN1 domain stress-associated protein	GO:0046872;;GO:0008270;;GO:0003677	molecular_function;;molecular_function;;molecular_function;;	MF:metal ion binding;;MF:zinc ion binding;;MF:DNA binding;;	------	------	------	------	ENOG4111UWC	S:Function unknown	KEH16280.1	zinc finger A20 and AN1 domain stress-associated protein [Medicago truncatula]	sp|A2YEZ6|SAP8_ORYSI;;	Zinc finger A20 and AN1 domain-containing stress-associated protein 8 OS=Oryza sativa subsp. indica OX=39946 GN=SAP8 PE=2 SV=2;;	PF01754.16;;PF01428.16;;PF15616.6	zf-A20;;zf-AN1;;TerY_C	A20-like zinc finger;;AN1-like Zinc finger;;TerY-C metal binding domain
MTR_8g081120		UDP-glucose:glucosyltransferase, putative	GO:0043231;;GO:0102816;;GO:0080043;;GO:0016740;;GO:0080044;;GO:0016758;;GO:0008194	cellular_component;;molecular_function;;molecular_function;;molecular_function;;molecular_function;;molecular_function;;molecular_function;;	CC:intracellular membrane-bounded organelle;;MF:UDP-D-glucos;;MF:quercetin 3-O-glucosyltransferase activity;;MF:transferase activity;;MF:quercetin 7-O-glucosyltransferase activity;;MF:transferase activity, transferring hexosyl groups;;MF:UDP-glycosyltransferase activity;;	K21371	UGT75L6, UGTCs2	map00999	Biosynthesis of secondary metabolites - unclassified	COG1819	S:Function unknown	KEH20647.1	UDP-glucose:glucosyltransferase, putative [Medicago truncatula]	sp|F8WKW0|UGT1_GARJA;;	Crocetin glucosyltransferase, chloroplastic OS=Gardenia jasminoides OX=114476 GN=UGT75L6 PE=1 SV=1;;	------	------	------
MTR_7g058760		DUF3685 family protein	------	------	------	------	------	------	------	ENOG4111T0W	S:Function unknown	XP_003622954.1	uncharacterized protein LOC11424135 isoform X1 [Medicago truncatula]	------	------	PF12452.8	DUF3685	Protein of unknown function
MTR_3g086670		clathrin assembly protein	GO:0006897;;GO:0072583;;GO:0006900;;GO:0005905;;GO:0005886;;GO:0030136;;GO:0000149;;GO:0005543;;GO:0032050;;GO:0005545;;GO:0005546	biological_process;;biological_process;;biological_process;;cellular_component;;cellular_component;;cellular_component;;molecular_function;;molecular_function;;molecular_function;;molecular_function;;molecular_function;;	BP:endocytosis;;BP:clathrin-dependent endocytosis;;BP:membrane budding;;CC:clathrin-coated pit;;CC:plasma membrane;;CC:clathrin-coated vesicle;;MF:SNARE binding;;MF:phospholipid binding;;MF:clathrin heavy chain binding;;MF:1-phosphatidylinositol binding;;MF:phosphatidylinositol-4,5-bisphosphate binding;;	------	------	------	------	ENOG410XQ90	S:Function unknown	XP_003601907.1	putative clathrin assembly protein At4g40080 [Medicago truncatula]	sp|Q8L936|CAP16_ARATH;;	Putative clathrin assembly protein At4g40080 OS=Arabidopsis thaliana OX=3702 GN=At4g40080 PE=2 SV=2;;	PF07651.16;;PF01417.20	ANTH;;ENTH	ANTH domain;;ENTH domain
MTR_7g072710		Serine/Threonine-kinase HT1-like protein	GO:0006468;;GO:0016310;;GO:0016301;;GO:0000166;;GO:0004674;;GO:0016740;;GO:0004712;;GO:0004672;;GO:0005524	biological_process;;biological_process;;molecular_function;;molecular_function;;molecular_function;;molecular_function;;molecular_function;;molecular_function;;molecular_function;;	BP:protein phosphorylation;;BP:phosphorylation;;MF:kinase activity;;MF:nucleotide binding;;MF:protein serine/threonine kinase activity;;MF:transferase activity;;MF:protein serine/threonine/tyrosine kinase activity;;MF:protein kinase activity;;MF:ATP binding;;	------	------	------	------	COG0515	T:Signal transduction mechanisms	XP_003623576.1	serine/threonine-protein kinase STY13 isoform X1 [Medicago truncatula]	sp|Q9ZQ31|STY13_ARATH;;	Serine/threonine-protein kinase STY13 OS=Arabidopsis thaliana OX=3702 GN=STY13 PE=1 SV=2;;	PF07714.17;;PF00069.25;;PF14531.6;;PF17667.1;;PF06293.14	Pkinase_Tyr;;Pkinase;;Kinase-like;;Pkinase_fungal;;Kdo	Protein tyrosine kinase;;Protein kinase domain;;Kinase-like;;Fungal protein kinase;;Lipopolysaccharide kinase
MTR_8g032690		zinc finger, C3HC4 type (RING finger) protein	GO:0016021	cellular_component;;	CC:integral component of membrane;;	------	------	------	------	ENOG41121N2	G:Carbohydrate transport and metabolism	KEH18973.1	zinc finger, C3HC4 type (RING finger) protein [Medicago truncatula]	sp|Q9M0R6|ATL35_ARATH;;	Putative RING-H2 finger protein ATL35 OS=Arabidopsis thaliana OX=3702 GN=ATL35 PE=3 SV=1;;	PF13639.6;;PF12678.7;;PF17123.5;;PF13923.6;;PF13445.6;;PF00097.25;;PF14634.6;;PF13920.6;;PF14447.6;;PF12861.7;;PF17120.5;;PF12906.7	zf-RING_2;;zf-rbx1;;zf-RING_11;;zf-C3HC4_2;;zf-RING_UBOX;;zf-C3HC4;;zf-RING_5;;zf-C3HC4_3;;Prok-RING_4;;zf-ANAPC11;;Zn_ribbon_17;;RINGv	Ring finger domain;;RING-H2 zinc finger domain;;RING-like zinc finger;;Zinc finger, C3HC4 type;;RING-type zinc-finger;;Zinc finger, C3HC4 type;;zinc-RING finger domain;;Zinc finger, C3HC4 type;;Prokaryotic RING finger family 4;;Anaphase-promoting complex subunit 11 RING-H2 finger;;Zinc-ribbon, C4HC2 type;;RING-variant domain
MTR_4g098570		aluminum activated malate transporter family protein	GO:0015743;;GO:0016021;;GO:0016020;;GO:0009705	biological_process;;cellular_component;;cellular_component;;cellular_component;;	BP:malate transport;;CC:integral component of membrane;;CC:membrane;;CC:plant-type vacuole membrane;;	------	------	------	------	ENOG410XR8V	S:Function unknown	XP_003608627.1	aluminum-activated malate transporter 12 [Medicago truncatula]	sp|O49696|ALMTC_ARATH;;	Aluminum-activated malate transporter 12 OS=Arabidopsis thaliana OX=3702 GN=ALMT12 PE=2 SV=1;;	PF11744.8;;PF13515.6;;PF04632.12	ALMT;;FUSC_2;;FUSC	Aluminium activated malate transporter;;Fusaric acid resistance protein-like;;Fusaric acid resistance protein family
MTR_4g098620		TLD protein	GO:0015743;;GO:0016021;;GO:0009507;;GO:0009705	biological_process;;cellular_component;;cellular_component;;cellular_component;;	BP:malate transport;;CC:integral component of membrane;;CC:chloroplast;;CC:plant-type vacuole membrane;;	------	------	------	------	ENOG410XR8V;;ENOG4111WX6	S:Function unknown;;	XP_003608632.1	uncharacterized protein LOC11410461 [Medicago truncatula]	------	------	PF07534.16	TLD	TLD
MTR_5g025370		nodulin MtN21/EamA-like transporter family protein	GO:0055085;;GO:0016020;;GO:0016021;;GO:0022857	biological_process;;cellular_component;;cellular_component;;molecular_function;;	BP:transmembrane transport;;CC:membrane;;CC:integral component of membrane;;MF:transmembrane transporter activity;;	------	------	------	------	ENOG4110YP2	S:Function unknown	XP_003612470.1	WAT1-related protein At4g19185 [Medicago truncatula]	sp|Q8W4R9|WTR35_ARATH;;	WAT1-related protein At4g19185 OS=Arabidopsis thaliana OX=3702 GN=At4g19185 PE=2 SV=1;;	PF00892.20	EamA	EamA-like transporter family
MTR_8g467340		homeobox domain, ZF-HD class protein	GO:0003677	molecular_function;;	MF:DNA binding;;	------	------	------	------	ENOG410YKTX	O:Posttranslational modification, protein turnover, chaperones	XP_013445699.1	zinc-finger homeodomain protein 9 [Medicago truncatula]	sp|Q9LXG0|ZHD8_ARATH;;	Zinc-finger homeodomain protein 8 OS=Arabidopsis thaliana OX=3702 GN=ZHD8 PE=1 SV=1;;	PF04770.12	ZF-HD_dimer	ZF-HD protein dimerisation region
MTR_6g478010		toll-interleukin-resistance (TIR) domain protein	GO:0005985;;GO:0007165;;GO:0016787;;GO:0016157;;GO:0005515;;GO:0043531;;GO:0003677	biological_process;;biological_process;;molecular_function;;molecular_function;;molecular_function;;molecular_function;;molecular_function;;	BP:sucrose metabolic process;;BP:signal transduction;;MF:hydrolase activity;;MF:sucrose synthase activity;;MF:protein binding;;MF:ADP binding;;MF:DNA binding;;	K00695	E2.4.1.13	map00500	Starch and sucrose metabolism	------	------	KEH26857.1	toll-interleukin-resistance (TIR) domain protein [Medicago truncatula]	sp|Q40392|TMVRN_NICGU;;	TMV resistance protein N OS=Nicotiana glutinosa OX=35889 GN=N PE=1 SV=1;;	PF01582.20;;PF13676.6;;PF00931.22	TIR;;TIR_2;;NB-ARC	TIR domain;;TIR domain;;NB-ARC domain
MTR_8g094600		NAD-dependent aldehyde dehydrogenase family protein	GO:0009737;;GO:0009414;;GO:0055114;;GO:0006081;;GO:0009941;;GO:0009507;;GO:0004028;;GO:0004029;;GO:0016620;;GO:0016491;;GO:0033721	biological_process;;biological_process;;biological_process;;biological_process;;cellular_component;;cellular_component;;molecular_function;;molecular_function;;molecular_function;;molecular_function;;molecular_function;;	BP:response to abscisic acid;;BP:response to water deprivation;;BP:oxidation-reduction process;;BP:cellular aldehyde metabolic process;;CC:chloroplast envelope;;CC:chloroplast;;MF:3-chloroallyl aldehyde dehydrogenase activity;;MF:aldehyde dehydrogenas;;MF:oxidoreductase activity, acting on the aldehyde or oxo group of donors, NAD or NADP as acceptor;;MF:oxidoreductase activity;;MF:aldehyde dehydr…	K00128	ALDH	map00310;;map00280;;map00330;;map00903;;map00053;;map00380;;map00010;;map00620;;map00071;;map00340;;map00561;;map00410	Lysine degradation;;Valine, leucine and isoleucine degradation;;Arginine and proline metabolism;;Limonene and pinene degradation;;Ascorbate and aldarate metabolism;;Tryptophan metabolism;;Glycolysis / Gluconeogenesis;;Pyruvate metabolism;;Fatty acid degradation;;Histidine metabolism;;Glycerolipid metabolism;;beta-Alanine metabolism	COG1012	O:Posttranslational modification, protein turnover, chaperones	XP_003630349.2	aldehyde dehydrogenase family 3 member H1 isoform X1 [Medicago truncatula]	sp|Q8W033|AL3I1_ARATH;;	Aldehyde dehydrogenase family 3 member I1, chloroplastic OS=Arabidopsis thaliana OX=3702 GN=ALDH3I1 PE=1 SV=2;;	PF00171.22	Aldedh	Aldehyde dehydrogenase family
MTR_4g088580		Dof-type zinc finger DNA-binding family protein	GO:0006355;;GO:0005634;;GO:0003677	biological_process;;cellular_component;;molecular_function;;	BP:regulation of transcription, DNA-templated;;CC:nucleus;;MF:DNA binding;;	------	------	------	------	ENOG410YZTI	S:Function unknown	XP_013456998.1	dof zinc finger protein DOF1.4 isoform X1 [Medicago truncatula]	sp|Q9LSL6|DOF57_ARATH;;	Dof zinc finger protein DOF5.7 OS=Arabidopsis thaliana OX=3702 GN=DOF5.7 PE=2 SV=1;;	PF02701.15	zf-Dof	Dof domain, zinc finger
MTR_3g088590		IAA-amino acid hydrolase ILR1-like protein	GO:0009753;;GO:0009620;;GO:0009695;;GO:0016021;;GO:0016020;;GO:0016787	biological_process;;biological_process;;biological_process;;cellular_component;;cellular_component;;molecular_function;;	BP:response to jasmonic acid;;BP:response to fungus;;BP:jasmonic acid biosynthetic process;;CC:integral component of membrane;;CC:membrane;;MF:hydrolase activity;;	K21604	IAR3, ILL6	------	------	COG1473	H:Coenzyme transport and metabolism	XP_003602066.1	IAA-amino acid hydrolase ILR1-like 6 [Medicago truncatula]	sp|Q8VYX0|ILL6_ARATH;;	IAA-amino acid hydrolase ILR1-like 6 OS=Arabidopsis thaliana OX=3702 GN=ILL6 PE=1 SV=2;;	PF01546.28	Peptidase_M20	Peptidase family M20/M25/M40
MTR_8g090310		disease resistance protein (TIR-NBS-LRR class)	GO:0007165;;GO:0043531;;GO:0005515	biological_process;;molecular_function;;molecular_function;;	BP:signal transduction;;MF:ADP binding;;MF:protein binding;;	------	------	------	------	COG4886	S:Function unknown	KEH20852.1	disease resistance protein (TIR-NBS-LRR class) [Medicago truncatula]	sp|Q40392|TMVRN_NICGU;;	TMV resistance protein N OS=Nicotiana glutinosa OX=35889 GN=N PE=1 SV=1;;	PF01582.20;;PF00931.22;;PF13676.6;;PF13173.6;;PF00005.27	TIR;;NB-ARC;;TIR_2;;AAA_14;;ABC_tran	TIR domain;;NB-ARC domain;;TIR domain;;AAA domain;;ABC transporter
MTR_1g025550		calcium-dependent lipid-binding (CaLB domain) family protein	GO:0006869;;GO:0016021;;GO:0016020;;GO:0005783;;GO:0008289	biological_process;;cellular_component;;cellular_component;;cellular_component;;molecular_function;;	BP:lipid transport;;CC:integral component of membrane;;CC:membrane;;CC:endoplasmic reticulum;;MF:lipid binding;;	------	------	------	------	COG5038	S:Function unknown	XP_003589515.1	synaptotagmin-2 [Medicago truncatula]	sp|B6ETT4|SYT2_ARATH;;	Synaptotagmin-2 OS=Arabidopsis thaliana OX=3702 GN=SYT2 PE=2 SV=1;;	PF00168.30;;PF17047.5;;PF10358.9	C2;;SMP_LBD;;NT-C2	C2 domain;;Synaptotagmin-like mitochondrial-lipid-binding domain;;N-terminal C2 in EEIG1 and EHBP1 proteins
MTR_4g018750		uncoupling protein	GO:0009750;;GO:0009853;;GO:1990542;;GO:0006839;;GO:0009749;;GO:0016021;;GO:0016020;;GO:0031966;;GO:0009506;;GO:0017077	biological_process;;biological_process;;biological_process;;biological_process;;biological_process;;cellular_component;;cellular_component;;cellular_component;;cellular_component;;molecular_function;;	BP:response to fructose;;BP:photorespiration;;BP:mitochondrial transmembrane transport;;BP:mitochondrial transport;;BP:response to glucose;;CC:integral component of membrane;;CC:membrane;;CC:mitochondrial membrane;;CC:plasmodesma;;MF:oxidative phosphorylation uncoupler activity;;	K15103	UCP2_3, SLC25A8_9	------	------	ENOG410XRV1	O:Posttranslational modification, protein turnover, chaperones	XP_003604785.1	mitochondrial uncoupling protein 1 [Medicago truncatula]	sp|O81845|PUMP1_ARATH;;	Mitochondrial uncoupling protein 1 OS=Arabidopsis thaliana OX=3702 GN=PUMP1 PE=1 SV=1;;	PF00153.27	Mito_carr	Mitochondrial carrier protein
MTR_6g075970		disease resistance protein (TIR-NBS-LRR class)	GO:0007165;;GO:0005515;;GO:0016787;;GO:0043531;;GO:0003677	biological_process;;molecular_function;;molecular_function;;molecular_function;;molecular_function;;	BP:signal transduction;;MF:protein binding;;MF:hydrolase activity;;MF:ADP binding;;MF:DNA binding;;	------	------	------	------	ENOG4112BMQ	S:Function unknown	XP_003620096.1	TMV resistance protein N isoform X1 [Medicago truncatula]	sp|Q40392|TMVRN_NICGU;;	TMV resistance protein N OS=Nicotiana glutinosa OX=35889 GN=N PE=1 SV=1;;	PF01582.20;;PF00931.22;;PF13676.6;;PF13855.6;;PF05729.12;;PF13191.6;;PF01637.18	TIR;;NB-ARC;;TIR_2;;LRR_8;;NACHT;;AAA_16;;ATPase_2	TIR domain;;NB-ARC domain;;TIR domain;;Leucine rich repeat;;NACHT domain;;AAA ATPase domain;;ATPase domain predominantly from Archaea
MTR_4g110090		PHD-finger protein, putative	GO:0045892;;GO:0045944;;GO:0000123;;GO:0005634;;GO:0000790;;GO:0042393;;GO:0004402;;GO:0046872	biological_process;;biological_process;;cellular_component;;cellular_component;;cellular_component;;molecular_function;;molecular_function;;molecular_function;;	BP:negative regulation of transcription, DNA-templated;;BP:positive regulation of transcription from RNA polymerase II promoter;;CC:histone acetyltransferase complex;;CC:nucleus;;CC:nuclear chromatin;;MF:histone binding;;MF:histone acetyltransferase activity;;MF:metal ion binding;;	K17586	PHRF1	------	------	ENOG410XQZR;;ENOG410YZAI	O:Posttranslational modification, protein turnover, chaperones;;	XP_013458033.1	uncharacterized protein LOC25493923 [Medicago truncatula]	sp|Q63625|PHRF1_RAT;;	PHD and RING finger domain-containing protein 1 OS=Rattus norvegicus OX=10116 GN=Phrf1 PE=1 SV=2;;	PF00628.29;;PF13639.6;;PF12523.8;;PF12678.7	PHD;;zf-RING_2;;DUF3725;;zf-rbx1	PHD-finger;;Ring finger domain;;Protein of unknown function;;RING-H2 zinc finger domain
MTR_5g090830		HXXXD-type acyl-transferase family protein	GO:0016740;;GO:0016746;;GO:0016747	molecular_function;;molecular_function;;molecular_function;;	MF:transferase activity;;MF:transferase activity, transferring acyl groups;;MF:transferase activity, transferring acyl groups other than amino-acyl groups;;	------	------	------	------	ENOG410YESS	S:Function unknown	XP_003617368.1	shikimate O-hydroxycinnamoyltransferase [Medicago truncatula]	sp|Q9FI78|HST_ARATH;;	Shikimate O-hydroxycinnamoyltransferase OS=Arabidopsis thaliana OX=3702 GN=HST PE=1 SV=1;;	PF02458.15	Transferase	Transferase family
MTR_1g016430		calcineurin B-like protein 4-1	GO:0016021;;GO:0016020;;GO:0005509	cellular_component;;cellular_component;;molecular_function;;	CC:integral component of membrane;;CC:membrane;;MF:calcium ion binding;;	K06268	PPP3R, CNB	map05167;;map04218;;map05163;;map04625	Kaposi sarcoma-associated herpesvirus infection;;Cellular senescence;;Human cytomegalovirus infection;;C-type lectin receptor signaling pathway	COG5126;;COG5126;;COG5126	D:Cell cycle control, cell division, chromosome partitioning;;T:Signal transduction mechanisms;;Z:Cytoskeleton	XP_003589021.1	calcineurin B-like protein 10 isoform X1 [Medicago truncatula]	sp|Q7FRS8|CNBLA_ARATH;;	Calcineurin B-like protein 10 OS=Arabidopsis thaliana OX=3702 GN=CBL10 PE=1 SV=1;;	PF00036.32;;PF13405.6;;PF13499.6;;PF13202.6;;PF13833.6	EF-hand_1;;EF-hand_6;;EF-hand_7;;EF-hand_5;;EF-hand_8	EF hand;;EF-hand domain;;EF-hand domain pair;;EF hand;;EF-hand domain pair
MTR_8g021230		inter-alpha-trypsin inhibitor heavy chain-like protein	GO:0005886	cellular_component;;	CC:plasma membrane;;	------	------	------	------	COG2304	S:Function unknown	XP_003627333.2	uncharacterized protein LOC11418922 [Medicago truncatula]	sp|A6X935|ITIH4_MOUSE;;	Inter alpha-trypsin inhibitor, heavy chain 4 OS=Mus musculus OX=10090 GN=Itih4 PE=1 SV=2;;	PF13768.6;;PF00092.28;;PF13519.6;;PF05762.14	VWA_3;;VWA;;VWA_2;;VWA_CoxE	von Willebrand factor type A domain;;von Willebrand factor type A domain;;von Willebrand factor type A domain;;VWA domain containing CoxE-like protein
MTR_7g034345		uroporphyrinogen-III C-methyltransferase	GO:0019354;;GO:0032259;;GO:0055114;;GO:0009507;;GO:0043115;;GO:0016740;;GO:0008168;;GO:0004851	biological_process;;biological_process;;biological_process;;cellular_component;;molecular_function;;molecular_function;;molecular_function;;molecular_function;;	BP:siroheme biosynthetic process;;BP:methylation;;BP:oxidation-reduction process;;CC:chloroplast;;MF:precorrin-2 dehydrogenase activity;;MF:transferase activity;;MF:methyltransferase activity;;MF:uroporphyrin-III C-methyltransferase activity;;	------	------	------	------	COG0007	H:Coenzyme transport and metabolism	XP_013448183.1	uncharacterized protein LOC25497997 [Medicago truncatula]	sp|Q02NA3|CYSG_PSEAB;;	Siroheme synthase OS=Pseudomonas aeruginosa;;	PF00590.20	TP_methylase	Tetrapyrrole
MTR_1g019280		carboxy-terminal region remorin	------	------	------	------	------	------	------	ENOG410Y9MU	S:Function unknown	XP_003589173.1	uncharacterized protein LOC11428035 [Medicago truncatula]	------	------	PF03763.13	Remorin_C	Remorin, C-terminal region
MTR_2g026160		inositol transporter, putative	GO:0008643;;GO:0055085;;GO:0016021;;GO:0016020;;GO:0005887;;GO:0005215;;GO:0022857;;GO:0005366	biological_process;;biological_process;;cellular_component;;cellular_component;;cellular_component;;molecular_function;;molecular_function;;molecular_function;;	BP:carbohydrate transport;;BP:transmembrane transport;;CC:integral component of membrane;;CC:membrane;;CC:integral component of plasma membrane;;MF:transporter activity;;MF:transmembrane transporter activity;;MF:myo-inosito;;	K08150	SLC2A13, ITR	------	------	------	------	XP_003594252.1	inositol transporter 4 [Medicago truncatula]	sp|O23492|INT4_ARATH;;	Inositol transporter 4 OS=Arabidopsis thaliana OX=3702 GN=INT4 PE=1 SV=1;;	PF00083.24;;PF07690.16;;PF12832.7	Sugar_tr;;MFS_1;;MFS_1_like	Sugar;;Major Facilitator Superfamily;;MFS_1 like family
MTR_3g069580		maternal effect embryo arrest protein	GO:0006661;;GO:0009793;;GO:0016021;;GO:0016020	biological_process;;biological_process;;cellular_component;;cellular_component;;	BP:phosphatidylinositol biosynthetic process;;BP:embryo development ending in seed dormancy;;CC:integral component of membrane;;CC:membrane;;	------	------	------	------	ENOG410YKS5	S:Function unknown	XP_003600807.1	uncharacterized protein LOC11406134 [Medicago truncatula]	------	------	------	------	------
MTR_4g050170		fasciclin-like arabinogalactan protein 16 precursor	GO:0016021	cellular_component;;	CC:integral component of membrane;;	------	------	------	------	COG2335	M:Cell wall/membrane/envelope biogenesis	XP_013455695.1	fasciclin-like arabinogalactan protein 15 [Medicago truncatula]	sp|Q93W32|FLA18_ARATH;;	Fasciclin-like arabinogalactan protein 18 OS=Arabidopsis thaliana OX=3702 GN=FLA18 PE=2 SV=1;;	PF02469.22	Fasciclin	Fasciclin domain
MTR_4g021470		branched chain alpha-keto acid dehydrogenase E1 beta subunit	GO:0003824;;GO:0003863	molecular_function;;molecular_function;;	MF:catalytic activity;;MF:3-methyl-2-oxobutanoate dehydrogenas;;	K00167	BCKDHB, bkdA2	map00280;;map00640	Valine, leucine and isoleucine degradation;;Propanoate metabolism	COG0022	C:Energy production and conversion	XP_003604926.1	2-oxoisovalerate dehydrogenase subunit beta 1, mitochondrial [Medicago truncatula]	sp|Q9SAV3|ODBB1_ARATH;;	2-oxoisovalerate dehydrogenase subunit beta 1, mitochondrial OS=Arabidopsis thaliana OX=3702 GN=BCDH BETA1 PE=2 SV=1;;	PF02779.24;;PF02780.20	Transket_pyr;;Transketolase_C	Transketolase, pyrimidine binding domain;;Transketolase, C-terminal domain
MTR_6g074620		disease resistance protein (TIR-NBS-LRR class)	GO:0007165;;GO:0005515;;GO:0016787;;GO:0043531;;GO:0003677	biological_process;;molecular_function;;molecular_function;;molecular_function;;molecular_function;;	BP:signal transduction;;MF:protein binding;;MF:hydrolase activity;;MF:ADP binding;;MF:DNA binding;;	------	------	------	------	------	------	AES76259.2	disease resistance protein (TIR-NBS-LRR class) [Medicago truncatula]	sp|Q40392|TMVRN_NICGU;;	TMV resistance protein N OS=Nicotiana glutinosa OX=35889 GN=N PE=1 SV=1;;	PF01582.20;;PF00931.22;;PF13676.6;;PF05729.12;;PF13191.6;;PF13401.6	TIR;;NB-ARC;;TIR_2;;NACHT;;AAA_16;;AAA_22	TIR domain;;NB-ARC domain;;TIR domain;;NACHT domain;;AAA ATPase domain;;AAA domain
MTR_1g070355		FAR1 DNA-binding domain protein	GO:0006355;;GO:0008270;;GO:0003676;;GO:0003677	biological_process;;molecular_function;;molecular_function;;molecular_function;;	BP:regulation of transcription, DNA-templated;;MF:zinc ion binding;;MF:nucleic acid binding;;MF:DNA binding;;	------	------	------	------	ENOG410Y5S3	S:Function unknown	KEH42590.1	FAR1 DNA-binding domain protein [Medicago truncatula]	sp|Q9SZL8|FRS5_ARATH;;	Protein FAR1-RELATED SEQUENCE 5 OS=Arabidopsis thaliana OX=3702 GN=FRS5 PE=1 SV=1;;	PF03101.15	FAR1	FAR1 DNA-binding domain
MTR_1g050505		exocyst complex component sec15B	GO:0006893;;GO:0006904;;GO:0006887;;GO:0016020;;GO:0000145	biological_process;;biological_process;;biological_process;;cellular_component;;cellular_component;;	BP:Golgi to plasma membrane transport;;BP:vesicle docking involved in exocytosis;;BP:exocytosis;;CC:membrane;;CC:exocyst;;	K19985	EXOC6, SEC15	------	------	ENOG410XQAE	U:Intracellular trafficking, secretion, and vesicular transport	XP_013467381.1	exocyst complex component SEC15A [Medicago truncatula]	sp|Q9LXX6|SC15A_ARATH;;	Exocyst complex component SEC15A OS=Arabidopsis thaliana OX=3702 GN=SEC15A PE=3 SV=2;;	PF04091.12;;PF01843.19	Sec15;;DIL	Exocyst complex subunit Sec15-like;;DIL domain
MTR_2g024010		STIG1-like protein	GO:0016021	cellular_component;;	CC:integral component of membrane;;	------	------	------	------	ENOG410YT1S	S:Function unknown	XP_013462876.1	stigma-specific STIG1-like protein 1 [Medicago truncatula]	------	------	PF04885.13	Stig1	Stigma-specific protein, Stig1
MTR_7g015230		receptor-like kinase feronia-like protein	GO:0006468;;GO:0016310;;GO:0016021;;GO:0016020;;GO:0016301;;GO:0016740;;GO:0004672;;GO:0005524	biological_process;;biological_process;;cellular_component;;cellular_component;;molecular_function;;molecular_function;;molecular_function;;molecular_function;;	BP:protein phosphorylation;;BP:phosphorylation;;CC:integral component of membrane;;CC:membrane;;MF:kinase activity;;MF:transferase activity;;MF:protein kinase activity;;MF:ATP binding;;	K04733	IRAK4	------	------	------	------	KEH21704.1	receptor-like kinase feronia-like protein [Medicago truncatula]	sp|Q9SCZ4|FERON_ARATH;;	Receptor-like protein kinase FERONIA OS=Arabidopsis thaliana OX=3702 GN=FER PE=1 SV=1;;	PF07714.17;;PF00069.25;;PF12819.7;;PF11721.8;;PF14531.6	Pkinase_Tyr;;Pkinase;;Malectin_like;;Malectin;;Kinase-like	Protein tyrosine kinase;;Protein kinase domain;;Malectin-like domain;;Malectin domain;;Kinase-like
MTR_7g015240		feronia receptor-like kinase	GO:0006468;;GO:0016310;;GO:0016021;;GO:0016020;;GO:0016301;;GO:0004672;;GO:0005524	biological_process;;biological_process;;cellular_component;;cellular_component;;molecular_function;;molecular_function;;molecular_function;;	BP:protein phosphorylation;;BP:phosphorylation;;CC:integral component of membrane;;CC:membrane;;MF:kinase activity;;MF:protein kinase activity;;MF:ATP binding;;	K04733	IRAK4	------	------	COG0515	T:Signal transduction mechanisms	KEH21705.1	feronia receptor-like kinase [Medicago truncatula]	sp|Q9SCZ4|FERON_ARATH;;	Receptor-like protein kinase FERONIA OS=Arabidopsis thaliana OX=3702 GN=FER PE=1 SV=1;;	PF07714.17;;PF00069.25;;PF12819.7;;PF11721.8	Pkinase_Tyr;;Pkinase;;Malectin_like;;Malectin	Protein tyrosine kinase;;Protein kinase domain;;Malectin-like domain;;Malectin domain
MTR_3g069080		delta-1-pyrroline-5-carboxylate synthetase	GO:0008652;;GO:0006561;;GO:0016310;;GO:0055114;;GO:0055129;;GO:0005737;;GO:0004349;;GO:0016301;;GO:0016620;;GO:0004350;;GO:0000166;;GO:0003824;;GO:0016740;;GO:0005524;;GO:0016491	biological_process;;biological_process;;biological_process;;biological_process;;biological_process;;cellular_component;;molecular_function;;molecular_function;;molecular_function;;molecular_function;;molecular_function;;molecular_function;;molecular_function;;molecular_function;;molecular_function;;	BP:cellular amino acid biosynthetic process;;BP:proline biosynthetic process;;BP:phosphorylation;;BP:oxidation-reduction process;;BP:L-proline biosynthetic process;;CC:cytoplasm;;MF:glutamate 5-kinase activity;;MF:kinase activity;;MF:oxidoreductase activity, acting on the aldehyde or oxo group of donors, NAD or NADP as acceptor;;MF:glutamate-5-semialdehyde dehydrogenase activity;;MF:nucleotide bi…	K12657	ALDH18A1, P5CS	map00330	Arginine and proline metabolism	COG0263	M:Cell wall/membrane/envelope biogenesis	XP_003600762.2	delta-1-pyrroline-5-carboxylate synthase [Medicago truncatula]	sp|O04015|P5CS_ACTDE;;	Delta-1-pyrroline-5-carboxylate synthase OS=Actinidia deliciosa OX=3627 PE=2 SV=1;;	PF00696.28;;PF00171.22	AA_kinase;;Aldedh	Amino acid kinase family;;Aldehyde dehydrogenase family
MTR_4g082310		O-fucosyltransferase family protein	GO:0005975;;GO:0006004;;GO:0005737;;GO:0016021;;GO:0016020;;GO:0016740;;GO:0005509;;GO:0016757	biological_process;;biological_process;;cellular_component;;cellular_component;;cellular_component;;molecular_function;;molecular_function;;molecular_function;;	BP:carbohydrate metabolic process;;BP:fucose metabolic process;;CC:cytoplasm;;CC:integral component of membrane;;CC:membrane;;MF:transferase activity;;MF:calcium ion binding;;MF:transferase activity, transferring glycosyl groups;;	------	------	------	------	ENOG410YG3V	S:Function unknown	XP_013456762.1	O-fucosyltransferase 3 [Medicago truncatula]	sp|Q6NQ51|RRT4_ARATH;;	Rhamnogalacturonan I rhamnosyltransferase 1 OS=Arabidopsis thaliana OX=3702 GN=RRT4 PE=1 SV=1;;	PF10250.9	O-FucT	GDP-fucose protein O-fucosyltransferase
MTR_2g022780		adenosine/AMP deaminase	GO:0019239;;GO:0004000	molecular_function;;molecular_function;;	MF:deaminase activity;;MF:adenosine deaminase activity;;	K01488	add, ADA	map00230	Purine metabolism	COG1816	G:Carbohydrate transport and metabolism	XP_013462787.1	adenosine deaminase-like protein isoform X1 [Medicago truncatula]	sp|Q0VC13|ADAL_BOVIN;;	Adenosine deaminase-like protein OS=Bos taurus OX=9913 GN=ADAL PE=2 SV=1;;	PF00962.22	A_deaminase	Adenosine/AMP deaminase
MTR_4g011810		katanin p60 ATPase subunit-like protein	GO:0009825;;GO:0051013;;GO:0010091;;GO:0043622;;GO:0031122;;GO:0009832;;GO:0005737;;GO:0005856;;GO:0005874;;GO:0005634;;GO:0016853;;GO:0016787;;GO:0008017;;GO:0008568;;GO:0016887;;GO:0000166;;GO:0005524	biological_process;;biological_process;;biological_process;;biological_process;;biological_process;;biological_process;;cellular_component;;cellular_component;;cellular_component;;cellular_component;;molecular_function;;molecular_function;;molecular_function;;molecular_function;;molecular_function;;molecular_function;;molecular_function;;	BP:multidimensional cell growth;;BP:microtubule severing;;BP:trichome branching;;BP:cortical microtubule organization;;BP:cytoplasmic microtubule organization;;BP:plant-type cell wall biogenesis;;CC:cytoplasm;;CC:cytoskeleton;;CC:microtubule;;CC:nucleus;;MF:isomerase activity;;MF:hydrolase activity;;MF:microtubule binding;;MF:microtubule-severing ATPase activity;;MF:ATPase activity;;MF:nucleotide…	K07767	KATNA1	------	------	ENOG410XPN7	S:Function unknown	XP_013454727.1	katanin p60 ATPase-containing subunit A1 [Medicago truncatula]	sp|Q9SEX2|KTNA1_ARATH;;	Katanin p60 ATPase-containing subunit A1 OS=Arabidopsis thaliana OX=3702 GN=AAA1 PE=1 SV=1;;	PF00004.29;;PF17862.1;;PF09336.10;;PF05496.12;;PF13671.6;;PF07724.14	AAA;;AAA_lid_3;;Vps4_C;;RuvB_N;;AAA_33;;AAA_2	ATPase family associated with various cellular activities;;AAA+ lid domain;;Vps4 C terminal oligomerisation domain;;Holliday junction DNA helicase RuvB P-loop domain;;AAA domain;;AAA domain
MTR_4g011820		aspartate aminotransferase	GO:0009058;;GO:0008483;;GO:0016740;;GO:0030170;;GO:0003824	biological_process;;molecular_function;;molecular_function;;molecular_function;;molecular_function;;	BP:biosynthetic process;;MF:transaminase activity;;MF:transferase activity;;MF:pyridoxal phosphate binding;;MF:catalytic activity;;	------	------	------	------	COG0436	S:Function unknown	XP_013454728.1	aromatic aminotransferase ISS1 [Medicago truncatula]	sp|Q9C969|ISS1_ARATH;;	Aromatic aminotransferase ISS1 OS=Arabidopsis thaliana OX=3702 GN=ISS1 PE=1 SV=1;;	PF00155.21;;PF01053.20	Aminotran_1_2;;Cys_Met_Meta_PP	Aminotransferase class I and II;;Cys/Met metabolism PLP-dependent enzyme
MTR_3g033000		polyamine oxidase	GO:0006598;;GO:0046208;;GO:0055114;;GO:0052894;;GO:0052895;;GO:0046592;;GO:0052901;;GO:0016491	biological_process;;biological_process;;biological_process;;molecular_function;;molecular_function;;molecular_function;;molecular_function;;molecular_function;;	BP:polyamine catabolic process;;BP:spermine catabolic process;;BP:oxidation-reduction process;;MF:norspermin;;MF:N1-acetylspermin;;MF:polyamine oxidase activity;;MF:spermin;;MF:oxidoreductase activity;;	K13366	MPAO, PAO1	map00330;;map00410	Arginine and proline metabolism;;beta-Alanine metabolism	ENOG410XSNC	S:Function unknown	XP_003599417.1	polyamine oxidase 1 isoform X1 [Medicago truncatula]	sp|Q9FNA2|PAO1_ARATH;;	Polyamine oxidase 1 OS=Arabidopsis thaliana OX=3702 GN=PAO1 PE=1 SV=1;;	PF01593.24;;PF13450.6;;PF01266.24;;PF07992.14;;PF01946.17;;PF01494.19	Amino_oxidase;;NAD_binding_8;;DAO;;Pyr_redox_2;;Thi4;;FAD_binding_3	Flavin containing amine oxidoreductase;;NA;;FAD dependent oxidoreductase;;Pyridine nucleotide-disulphide oxidoreductase;;Thi4 family;;FAD binding domain
MTR_4g055440		histone deacetylase HDT2, putative	GO:0009944;;GO:0010162;;GO:0016575;;GO:0048364;;GO:0045892;;GO:0009294;;GO:0070932;;GO:0005730;;GO:0005618;;GO:0005829;;GO:0005739;;GO:0005774;;GO:0016787;;GO:0032041;;GO:0004407;;GO:0003676	biological_process;;biological_process;;biological_process;;biological_process;;biological_process;;biological_process;;biological_process;;cellular_component;;cellular_component;;cellular_component;;cellular_component;;cellular_component;;molecular_function;;molecular_function;;molecular_function;;molecular_function;;	BP:polarity specification of adaxial/abaxial axis;;BP:seed dormancy process;;BP:histone deacetylation;;BP:root development;;BP:negative regulation of transcription, DNA-templated;;BP:DNA mediated transformation;;BP:histone H3 deacetylation;;CC:nucleolus;;CC:cell wall;;CC:cytosol;;CC:mitochondrion;;CC:vacuolar membrane;;MF:hydrolase activity;;MF:NAD-dependent histone deacetylase activit;;MF:histon…	K11276	NPM1	------	------	ENOG41120HP	B:Chromatin structure and dynamics	XP_003606266.1	histone deacetylase HDT1 [Medicago truncatula]	sp|Q8LJS2|HDT1_SOYBN;;	Histone deacetylase HDT1 OS=Glycine max OX=3847 GN=HDT1 PE=2 SV=1;;	PF17800.1	NPL	Nucleoplasmin-like domain
MTR_4g045767		phototropic-responsive NPH3 family protein	GO:0005515	molecular_function;;	MF:protein binding;;	------	------	------	------	ENOG4111G11	K:Transcription	XP_013455544.1	BTB/POZ domain-containing protein At3g22104 isoform X1 [Medicago truncatula]	sp|Q9C5J4|Y3210_ARATH;;	BTB/POZ domain-containing protein At3g22104 OS=Arabidopsis thaliana OX=3702 GN=At3g22104 PE=2 SV=1;;	PF03000.14;;PF00651.31	NPH3;;BTB	NPH3 family;;BTB/POZ domain
MTR_1g104650		linoleate 9S-lipoxygenase-like protein	GO:0006633;;GO:0034440;;GO:0031408;;GO:1900366;;GO:0010311;;GO:0009695;;GO:0055114;;GO:1990136;;GO:0051213;;GO:0016702;;GO:0016165;;GO:0005515;;GO:0046872;;GO:0016491	biological_process;;biological_process;;biological_process;;biological_process;;biological_process;;biological_process;;biological_process;;molecular_function;;molecular_function;;molecular_function;;molecular_function;;molecular_function;;molecular_function;;molecular_function;;	BP:fatty acid biosynthetic process;;BP:lipid oxidation;;BP:oxylipin biosynthetic process;;BP:negative regulation of defense response to insect;;BP:lateral root formation;;BP:jasmonic acid biosynthetic process;;BP:oxidation-reduction process;;MF:linoleate 9S-lipoxygenase activity;;MF:dioxygenase activity;;MF:oxidoreductase activity, acting on single donors with incorporation of molecular oxygen, i…	K15718	LOX1_5	map00591	Linoleic acid metabolism	ENOG410YN4N	C:Energy production and conversion	XP_024626154.1	linoleate 9S-lipoxygenase 5 [Medicago truncatula]	sp|Q9LUW0|LOX5_ARATH;;	Linoleate 9S-lipoxygenase 5 OS=Arabidopsis thaliana OX=3702 GN=LOX5 PE=2 SV=2;;	PF00305.19;;PF01477.23	Lipoxygenase;;PLAT	Lipoxygenase;;PLAT/LH2 domain
MTR_5g066330		hypothetical protein	------	------	------	------	------	------	------	ENOG411269M	O:Posttranslational modification, protein turnover, chaperones	XP_003615300.1	uncharacterized protein LOC11442322 [Medicago truncatula]	------	------	------	------	------
MTR_5g086350		ubiquitin fusion degradation protein (UFD1), putative	GO:0006511;;GO:0008270	biological_process;;molecular_function;;	BP:ubiquitin-dependent protein catabolic process;;MF:zinc ion binding;;	------	------	------	------	COG5140	S:Function unknown	XP_003616976.1	uncharacterized protein LOC11435164 [Medicago truncatula]	sp|Q55BK0|UFD1_DICDI;;	Ubiquitin fusion degradation protein 1 homolog OS=Dictyostelium discoideum OX=44689 GN=ufd1 PE=3 SV=1;;	PF03152.14;;PF02176.18	UFD1;;zf-TRAF	Ubiquitin fusion degradation protein UFD1;;TRAF-type zinc finger
MTR_7g105260		RNA-binding (RRM/RBD/RNP motif) family protein	GO:0003723;;GO:0003676	molecular_function;;molecular_function;;	MF:RNA binding;;MF:nucleic acid binding;;	K13195	CIRBP	------	------	ENOG410YXQC;;COG0724	S:Function unknown;;	XP_013450129.1	small RNA-binding protein 11, chloroplastic [Medicago truncatula]	sp|Q9FFZ6|RBP11_ARATH;;	Small RNA-binding protein 11, chloroplastic OS=Arabidopsis thaliana OX=3702 GN=S-RBP11 PE=2 SV=1;;	PF00076.22;;PF16367.5	RRM_1;;RRM_7	RNA recognition motif.;;RNA recognition motif
MTR_8g011410		cysteine-rich RLK (receptor-like kinase) protein	GO:0006468;;GO:0016310;;GO:0016021;;GO:0005886;;GO:0016301;;GO:0030246;;GO:0004674;;GO:0004672;;GO:0005524	biological_process;;biological_process;;cellular_component;;cellular_component;;molecular_function;;molecular_function;;molecular_function;;molecular_function;;molecular_function;;	BP:protein phosphorylation;;BP:phosphorylation;;CC:integral component of membrane;;CC:plasma membrane;;MF:kinase activity;;MF:carbohydrate binding;;MF:protein serine/threonine kinase activity;;MF:protein kinase activity;;MF:ATP binding;;	------	------	------	------	ENOG410YBN4	T:Signal transduction mechanisms	AET01343.1	cysteine-rich RLK (receptor-like kinase) protein [Medicago truncatula]	sp|Q39202|RLK1_ARATH;;	G-type lectin S-receptor-like serine/threonine-protein kinase RLK1 OS=Arabidopsis thaliana OX=3702 GN=RLK1 PE=2 SV=2;;	PF07714.17;;PF00069.25;;PF01453.24;;PF12260.8;;PF00954.20	Pkinase_Tyr;;Pkinase;;B_lectin;;PIP49_C;;S_locus_glycop	Protein tyrosine kinase;;Protein kinase domain;;D-mannose binding lectin;;Protein-kinase domain of FAM69;;S-locus glycoprotein domain
MTR_8g011430		lectin kinase family protein	GO:0006468;;GO:0009103;;GO:0016310;;GO:0048544;;GO:0016021;;GO:0016301;;GO:0030246;;GO:0004674;;GO:0016740;;GO:0004672;;GO:0008830;;GO:0005524	biological_process;;biological_process;;biological_process;;biological_process;;cellular_component;;molecular_function;;molecular_function;;molecular_function;;molecular_function;;molecular_function;;molecular_function;;molecular_function;;	BP:protein phosphorylation;;BP:lipopolysaccharide biosynthetic process;;BP:phosphorylation;;BP:recognition of pollen;;CC:integral component of membrane;;MF:kinase activity;;MF:carbohydrate binding;;MF:protein serine/threonine kinase activity;;MF:transferase activity;;MF:protein kinase activity;;MF:dTDP-4-dehydrorhamnose 3,5-epimerase activity;;MF:ATP binding;;	------	------	------	------	ENOG410YBN4	T:Signal transduction mechanisms	XP_003626868.2	G-type lectin S-receptor-like serine/threonine-protein kinase RLK1 [Medicago truncatula]	sp|Q39202|RLK1_ARATH;;	G-type lectin S-receptor-like serine/threonine-protein kinase RLK1 OS=Arabidopsis thaliana OX=3702 GN=RLK1 PE=2 SV=2;;	PF01453.24	B_lectin	D-mannose binding lectin
MTR_4g063570		plant/mmn10-180 protein	GO:0016021;;GO:0005634;;GO:0005783	cellular_component;;cellular_component;;cellular_component;;	CC:integral component of membrane;;CC:nucleus;;CC:endoplasmic reticulum;;	------	------	------	------	ENOG411239U	S:Function unknown	XP_003606657.1	uncharacterized protein LOC11410183 [Medicago truncatula]	------	------	------	------	------
MTR_4g092530		LRR receptor-like kinase family protein, putative	GO:0006468;;GO:0016310;;GO:0046777;;GO:0016020;;GO:0016021;;GO:0005886;;GO:0004672;;GO:0004674;;GO:0016301;;GO:0005524	biological_process;;biological_process;;biological_process;;cellular_component;;cellular_component;;cellular_component;;molecular_function;;molecular_function;;molecular_function;;molecular_function;;	BP:protein phosphorylation;;BP:phosphorylation;;BP:protein autophosphorylation;;CC:membrane;;CC:integral component of membrane;;CC:plasma membrane;;MF:protein kinase activity;;MF:protein serine/threonine kinase activity;;MF:kinase activity;;MF:ATP binding;;	K04733	IRAK4	------	------	ENOG4111BZD	T:Signal transduction mechanisms	XP_024637268.1	probably inactive leucine-rich repeat receptor-like protein kinase At5g48380 isoform X1 [Medicago truncatula]	sp|Q9ASS4|Y5838_ARATH;;	Probably inactive leucine-rich repeat receptor-like protein kinase At5g48380 OS=Arabidopsis thaliana OX=3702 GN=At5g48380 PE=1 SV=1;;	PF07714.17;;PF00069.25;;PF08263.12;;PF13855.6;;PF12799.7	Pkinase_Tyr;;Pkinase;;LRRNT_2;;LRR_8;;LRR_4	Protein tyrosine kinase;;Protein kinase domain;;Leucine rich repeat N-terminal domain;;Leucine rich repeat;;Leucine Rich repeats
MTR_4g092520		LRR receptor-like kinase family protein	GO:0006468;;GO:0016310;;GO:0046777;;GO:0016020;;GO:0016021;;GO:0005886;;GO:0004672;;GO:0004674;;GO:0016301;;GO:0005524	biological_process;;biological_process;;biological_process;;cellular_component;;cellular_component;;cellular_component;;molecular_function;;molecular_function;;molecular_function;;molecular_function;;	BP:protein phosphorylation;;BP:phosphorylation;;BP:protein autophosphorylation;;CC:membrane;;CC:integral component of membrane;;CC:plasma membrane;;MF:protein kinase activity;;MF:protein serine/threonine kinase activity;;MF:kinase activity;;MF:ATP binding;;	K04733	IRAK4	------	------	COG0515	S:Function unknown	AES90508.1	LRR receptor-like kinase family protein [Medicago truncatula]	sp|Q9ASS4|Y5838_ARATH;;	Probably inactive leucine-rich repeat receptor-like protein kinase At5g48380 OS=Arabidopsis thaliana OX=3702 GN=At5g48380 PE=1 SV=1;;	PF07714.17;;PF00069.25;;PF13855.6	Pkinase_Tyr;;Pkinase;;LRR_8	Protein tyrosine kinase;;Protein kinase domain;;Leucine rich repeat
MTR_1g102780		early light-induced-like protein	GO:0031969;;GO:0016021;;GO:0016020	cellular_component;;cellular_component;;cellular_component;;	CC:chloroplast membrane;;CC:integral component of membrane;;CC:membrane;;	------	------	------	------	ENOG410Y0RG	S:Function unknown	XP_013469747.1	early light-induced protein, chloroplastic [Medicago truncatula]	sp|P11432|ELI_PEA;;	Early light-induced protein, chloroplastic OS=Pisum sativum OX=3888 PE=2 SV=1;;	PF00504.21	Chloroa_b-bind	Chlorophyll A-B binding protein
MTR_7g079840		zinc finger CCCH domain protein	GO:0008643;;GO:0005634;;GO:0046872;;GO:0003677	biological_process;;cellular_component;;molecular_function;;molecular_function;;	BP:carbohydrate transport;;CC:nucleus;;MF:metal ion binding;;MF:DNA binding;;	------	------	------	------	ENOG410ZQFM	S:Function unknown	XP_003624157.1	zinc finger CCCH domain-containing protein ZFN-like isoform X1 [Medicago truncatula]	sp|Q9SWF9|ZFNL_PEA;;	Zinc finger CCCH domain-containing protein ZFN-like OS=Pisum sativum OX=3888 PE=2 SV=1;;	PF00642.24;;PF18345.1;;PF18044.1;;PF14608.6	zf-CCCH;;zf_CCCH_4;;zf-CCCH_4;;zf-CCCH_2	Zinc finger C-x8-C-x5-C-x3-H type;;Zinc finger domain;;CCCH-type zinc finger;;RNA-binding, Nab2-type zinc finger
MTR_2g075860		NHL repeat protein	GO:0005515	molecular_function;;	MF:protein binding;;	------	------	------	------	ENOG41100BI	S:Function unknown	XP_003596317.1	uncharacterized protein LOC11407246 [Medicago truncatula]	------	------	PF01436.21	NHL	NHL repeat
MTR_5g080450		ribulose bisphosphate carboxylase/oxygenase activase	GO:0009579;;GO:0009570;;GO:0046863;;GO:0005524	cellular_component;;cellular_component;;molecular_function;;molecular_function;;	CC:thylakoid;;CC:chloroplast stroma;;MF:ribulose-1,5-bisphosphate carboxylase/oxygenase activator activity;;MF:ATP binding;;	------	------	------	------	COG1222	O:Posttranslational modification, protein turnover, chaperones	XP_003616450.1	ribulose bisphosphate carboxylase/oxygenase activase 2, chloroplastic [Medicago truncatula]	sp|Q7X9A0|RCA1_LARTR;;	Ribulose bisphosphate carboxylase/oxygenase activase 1, chloroplastic OS=Larrea tridentata OX=66636 GN=RCA1 PE=1 SV=1;;	PF00004.29;;PF06309.11	AAA;;Torsin	ATPase family associated with various cellular activities;;Torsin
MTR_6g047570		basic helix loop helix (bHLH) DNA-binding family protein	GO:0016021;;GO:0046983;;GO:0003677	cellular_component;;molecular_function;;molecular_function;;	CC:integral component of membrane;;MF:protein dimerization activity;;MF:DNA binding;;	------	------	------	------	ENOG41103SF;;ENOG410YG6S	K:Transcription;;	XP_013452170.1	transcription factor bHLH19 [Medicago truncatula]	sp|Q9T072|BH025_ARATH;;	Transcription factor bHLH25 OS=Arabidopsis thaliana OX=3702 GN=BHLH25 PE=2 SV=2;;	PF00010.26	HLH	Helix-loop-helix DNA-binding domain
MTR_8g079120		methylesterase	GO:0009694;;GO:0009696;;GO:0080032;;GO:0080031;;GO:0080030	biological_process;;biological_process;;molecular_function;;molecular_function;;molecular_function;;	BP:jasmonic acid metabolic process;;BP:salicylic acid metabolic process;;MF:methyl jasmonate esterase activity;;MF:methyl salicylate esterase activity;;MF:methyl indole-3-acetate esterase activity;;	K08233	PNAE	map00901	Indole alkaloid biosynthesis	ENOG4111IVV;;ENOG411207Q;;ENOG4111SK5	S:Function unknown;;	XP_013446461.2	salicylic acid-binding protein 2 [Medicago truncatula]	sp|Q6RYA0|SABP2_TOBAC;;	Salicylic acid-binding protein 2 OS=Nicotiana tabacum OX=4097 GN=SABP2 PE=1 SV=1;;	PF12697.7;;PF00561.20;;PF12146.8	Abhydrolase_6;;Abhydrolase_1;;Hydrolase_4	Alpha/beta hydrolase family;;alpha/beta hydrolase fold;;Serine aminopeptidase, S33
MTR_3g085610		plant U-box protein	GO:0016567;;GO:0005737;;GO:0005634;;GO:0004842;;GO:0016740;;GO:0016746;;GO:0005515;;GO:0016874	biological_process;;cellular_component;;cellular_component;;molecular_function;;molecular_function;;molecular_function;;molecular_function;;molecular_function;;	BP:protein ubiquitination;;CC:cytoplasm;;CC:nucleus;;MF:ubiquitin-protein transferase activity;;MF:transferase activity;;MF:transferase activity, transferring acyl groups;;MF:protein binding;;MF:ligase activity;;	------	------	------	------	ENOG410XQ5K	O:Posttranslational modification, protein turnover, chaperones	XP_003601808.1	U-box domain-containing protein 6 [Medicago truncatula]	sp|Q9C7G1|PUB45_ARATH;;	U-box domain-containing protein 45 OS=Arabidopsis thaliana OX=3702 GN=PUB45 PE=1 SV=1;;	PF04564.15;;PF05804.12	U-box;;KAP	U-box domain;;Kinesin-associated protein
MTR_7g094100		LRR receptor-like Serine/Threonine-kinase RKF3, putative	GO:0006468;;GO:0016310;;GO:0016021;;GO:0016020;;GO:0016301;;GO:0004674;;GO:0004672;;GO:0005524	biological_process;;biological_process;;cellular_component;;cellular_component;;molecular_function;;molecular_function;;molecular_function;;molecular_function;;	BP:protein phosphorylation;;BP:phosphorylation;;CC:integral component of membrane;;CC:membrane;;MF:kinase activity;;MF:protein serine/threonine kinase activity;;MF:protein kinase activity;;MF:ATP binding;;	K04733	IRAK4	------	------	COG0515	S:Function unknown	KEH23688.1	LRR receptor-like Serine/Threonine-kinase RKF3, putative [Medicago truncatula]	sp|P93050|RKF3_ARATH;;	Probable LRR receptor-like serine/threonine-protein kinase RKF3 OS=Arabidopsis thaliana OX=3702 GN=RKF3 PE=2 SV=1;;	PF07714.17;;PF00069.25	Pkinase_Tyr;;Pkinase	Protein tyrosine kinase;;Protein kinase domain
MTR_2g438760		ankyrin repeat plant-like protein	GO:0016021;;GO:0016020;;GO:0005515	cellular_component;;cellular_component;;molecular_function;;	CC:integral component of membrane;;CC:membrane;;MF:protein binding;;	------	------	------	------	COG0666	S:Function unknown	XP_013463392.1	ankyrin-2 [Medicago truncatula]	------	------	PF13962.6;;PF12796.7;;PF13857.6;;PF13637.6	PGG;;Ank_2;;Ank_5;;Ank_4	Domain of unknown function;;Ankyrin repeats;;Ankyrin repeats;;Ankyrin repeats
MTR_5g026910		transmembrane protein, putative	GO:0010363;;GO:0009816;;GO:0006612;;GO:0009867;;GO:0009863;;GO:0016020;;GO:0016021;;GO:0009507	biological_process;;biological_process;;biological_process;;biological_process;;biological_process;;cellular_component;;cellular_component;;cellular_component;;	BP:regulation of plant-type hypersensitive response;;BP:defense response to bacterium, incompatible interaction;;BP:protein targeting to membrane;;BP:jasmonic acid mediated signaling pathway;;BP:salicylic acid mediated signaling pathway;;CC:membrane;;CC:integral component of membrane;;CC:chloroplast;;	------	------	------	------	ENOG410XX7Q	S:Function unknown	XP_003612610.1	uncharacterized protein LOC11407099 [Medicago truncatula]	------	------	------	------	------
MTR_6g074810		disease resistance protein (TIR-NBS-LRR class)	GO:0007165;;GO:0016021;;GO:0016787;;GO:0043531;;GO:0005515;;GO:0003677	biological_process;;cellular_component;;molecular_function;;molecular_function;;molecular_function;;molecular_function;;	BP:signal transduction;;CC:integral component of membrane;;MF:hydrolase activity;;MF:ADP binding;;MF:protein binding;;MF:DNA binding;;	------	------	------	------	------	------	AES76274.2	disease resistance protein (TIR-NBS-LRR class) [Medicago truncatula]	sp|Q40392|TMVRN_NICGU;;	TMV resistance protein N OS=Nicotiana glutinosa OX=35889 GN=N PE=1 SV=1;;	PF01582.20;;PF00931.22;;PF13676.6;;PF13855.6;;PF12799.7;;PF05729.12;;PF13191.6;;PF13401.6	TIR;;NB-ARC;;TIR_2;;LRR_8;;LRR_4;;NACHT;;AAA_16;;AAA_22	TIR domain;;NB-ARC domain;;TIR domain;;Leucine rich repeat;;Leucine Rich repeats;;NACHT domain;;AAA ATPase domain;;AAA domain
MTR_4g080700		papain family cysteine protease	GO:0051603;;GO:0006508;;GO:0005615;;GO:0005764;;GO:0016787;;GO:0004197;;GO:0008233;;GO:0008234	biological_process;;biological_process;;cellular_component;;cellular_component;;molecular_function;;molecular_function;;molecular_function;;molecular_function;;	BP:proteolysis involved in cellular protein catabolic process;;BP:proteolysis;;CC:extracellular space;;CC:lysosome;;MF:hydrolase activity;;MF:cysteine-type endopeptidase activity;;MF:peptidase activity;;MF:cysteine-type peptidase activity;;	K16292	CEP, CYSEP	------	------	COG4870	C:Energy production and conversion	XP_003607644.1	senescence-specific cysteine protease SAG39 [Medicago truncatula]	sp|A2XQE8|SAG39_ORYSI;;	Senescence-specific cysteine protease SAG39 OS=Oryza sativa subsp. indica OX=39946 GN=OsI_14861 PE=3 SV=1;;	PF00112.23;;PF08246.12;;PF03051.15	Peptidase_C1;;Inhibitor_I29;;Peptidase_C1_2	Papain family cysteine protease;;Cathepsin propeptide inhibitor domain;;Peptidase C1-like family
MTR_8g047190		hypothetical protein	GO:0006310;;GO:0000723;;GO:0006281;;GO:0005634;;GO:0003677;;GO:0003678;;GO:0005524	biological_process;;biological_process;;biological_process;;cellular_component;;molecular_function;;molecular_function;;molecular_function;;	BP:DNA recombination;;BP:telomere maintenance;;BP:DNA repair;;CC:nucleus;;MF:DNA binding;;MF:DNA helicase activity;;MF:ATP binding;;	------	------	------	------	------	------	KEH19359.1	hypothetical protein MTR_8g047190 [Medicago truncatula]	------	------	------	------	------
MTR_7g081220		2-dehydro-3-deoxyphosphooctonate aldolase	GO:0009058;;GO:0005737;;GO:0003824;;GO:0008676	biological_process;;cellular_component;;molecular_function;;molecular_function;;	BP:biosynthetic process;;CC:cytoplasm;;MF:catalytic activity;;MF:3-deoxy-8-phosphooctulonate synthase activity;;	K01627	kdsA	------	------	COG2877	M:Cell wall/membrane/envelope biogenesis	AES80499.2	2-dehydro-3-deoxyphosphooctonate aldolase [Medicago truncatula]	sp|O50044|KDSA_PEA;;	2-dehydro-3-deoxyphosphooctonate aldolase OS=Pisum sativum OX=3888 GN=KDSA PE=2 SV=1;;	PF00793.20	DAHP_synth_1	DAHP synthetase I family
MTR_4g128840		xylose isomerase	GO:0042732;;GO:0005975;;GO:0005794;;GO:0005783;;GO:0005773;;GO:0005774;;GO:0046872;;GO:0009045;;GO:0016853	biological_process;;biological_process;;cellular_component;;cellular_component;;cellular_component;;cellular_component;;molecular_function;;molecular_function;;molecular_function;;	BP:D-xylose metabolic process;;BP:carbohydrate metabolic process;;CC:Golgi apparatus;;CC:endoplasmic reticulum;;CC:vacuole;;CC:vacuolar membrane;;MF:metal ion binding;;MF:xylose isomerase activity;;MF:isomerase activity;;	K01805	xylA	map00040;;map00051	Pentose and glucuronate interconversions;;Fructose and mannose metabolism	COG2115	G:Carbohydrate transport and metabolism	XP_003610179.2	xylose isomerase [Medicago truncatula]	sp|Q9FKK7|XYLA_ARATH;;	Xylose isomerase OS=Arabidopsis thaliana OX=3702 GN=XYLA PE=2 SV=2;;	PF01261.24	AP_endonuc_2	Xylose isomerase-like TIM barrel
MTR_2g094040		transmembrane protein, putative	GO:0005783;;GO:0016021;;GO:0016020;;GO:0005774;;GO:0005886;;GO:0061630	cellular_component;;cellular_component;;cellular_component;;cellular_component;;cellular_component;;molecular_function;;	CC:endoplasmic reticulum;;CC:integral component of membrane;;CC:membrane;;CC:vacuolar membrane;;CC:plasma membrane;;MF:ubiquitin protein ligase activity;;	K15707	RNF170	------	------	ENOG410XTFS	O:Posttranslational modification, protein turnover, chaperones	AES67467.2	transmembrane protein, putative [Medicago truncatula]	------	------	------	------	------
MTR_1g027960		receptor-like kinase	GO:0006468;;GO:0016310;;GO:0016021;;GO:0016020;;GO:0016787;;GO:0016301;;GO:0008889;;GO:0004672;;GO:0005524	biological_process;;biological_process;;cellular_component;;cellular_component;;molecular_function;;molecular_function;;molecular_function;;molecular_function;;molecular_function;;	BP:protein phosphorylation;;BP:phosphorylation;;CC:integral component of membrane;;CC:membrane;;MF:hydrolase activity;;MF:kinase activity;;MF:glycerophosphodiester phosphodiesterase activity;;MF:protein kinase activity;;MF:ATP binding;;	K04733	IRAK4	------	------	COG0515	T:Signal transduction mechanisms	XP_013466331.1	rust resistance kinase Lr10 [Medicago truncatula]	sp|P93604|LRK10_WHEAT;;	Rust resistance kinase Lr10 OS=Triticum aestivum OX=4565 GN=LRK10 PE=2 SV=1;;	PF00069.25;;PF07714.17	Pkinase;;Pkinase_Tyr	Protein kinase domain;;Protein tyrosine kinase
MTR_1g027970		receptor-like kinase	GO:0006468;;GO:0016310;;GO:0016021;;GO:0016020;;GO:0016787;;GO:0016301;;GO:0008889;;GO:0030247;;GO:0004672;;GO:0005524	biological_process;;biological_process;;cellular_component;;cellular_component;;molecular_function;;molecular_function;;molecular_function;;molecular_function;;molecular_function;;molecular_function;;	BP:protein phosphorylation;;BP:phosphorylation;;CC:integral component of membrane;;CC:membrane;;MF:hydrolase activity;;MF:kinase activity;;MF:glycerophosphodiester phosphodiesterase activity;;MF:polysaccharide binding;;MF:protein kinase activity;;MF:ATP binding;;	K04733	IRAK4	------	------	COG0515	T:Signal transduction mechanisms	XP_013466332.1	rust resistance kinase Lr10 [Medicago truncatula]	sp|P93604|LRK10_WHEAT;;	Rust resistance kinase Lr10 OS=Triticum aestivum OX=4565 GN=LRK10 PE=2 SV=1;;	PF00069.25;;PF07714.17;;PF13947.6	Pkinase;;Pkinase_Tyr;;GUB_WAK_bind	Protein kinase domain;;Protein tyrosine kinase;;Wall-associated receptor kinase galacturonan-binding
MTR_1g027950		wall-associated receptor kinase galacturonan-binding protein	GO:0016310;;GO:0016021;;GO:0016301;;GO:0030247;;GO:0004672;;GO:0005524	biological_process;;cellular_component;;molecular_function;;molecular_function;;molecular_function;;molecular_function;;	BP:phosphorylation;;CC:integral component of membrane;;MF:kinase activity;;MF:polysaccharide binding;;MF:protein kinase activity;;MF:ATP binding;;	K04733	IRAK4	------	------	COG0515	T:Signal transduction mechanisms	KEH40371.1	wall-associated receptor kinase galacturonan-binding protein [Medicago truncatula]	------	------	PF13947.6	GUB_WAK_bind	Wall-associated receptor kinase galacturonan-binding
MTR_3g088630		two-component response regulator ARR3-like protein	GO:0000160;;GO:0005622	biological_process;;cellular_component;;	BP:phosphorelay signal transduction system;;CC:intracellular;;	K14492	ARR-A	map04075	Plant hormone signal transduction	COG5641	L:Replication, recombination and repair	XP_003602071.2	two-component response regulator ARR17 [Medicago truncatula]	sp|O80365|ARR8_ARATH;;	Two-component response regulator ARR8 OS=Arabidopsis thaliana OX=3702 GN=ARR8 PE=1 SV=1;;	PF00072.24	Response_reg	Response regulator receiver domain
MTR_3g048920		citrate synthase 3, peroxisomal protein	GO:0005975;;GO:0006099;;GO:0044262;;GO:0005759;;GO:0046912;;GO:0004108;;GO:0016740;;GO:0016746	biological_process;;biological_process;;biological_process;;cellular_component;;molecular_function;;molecular_function;;molecular_function;;molecular_function;;	BP:carbohydrate metabolic process;;BP:tricarboxylic acid cycle;;BP:cellular carbohydrate metabolic process;;CC:mitochondrial matrix;;MF:transferase activity, transferring acyl groups, acyl groups converted into alkyl on transfer;;MF:citrat;;MF:transferase activity;;MF:transferase activity, transferring acyl groups;;	K01647	CS, gltA	map00020;;map00630	Citrate cycle (TCA cycle);;Glyoxylate and dicarboxylate metabolism	COG0372	S:Function unknown	XP_003599916.1	citrate synthase, glyoxysomal isoform X1 [Medicago truncatula]	sp|P49299|CYSZ_CUCMA;;	Citrate synthase, glyoxysomal OS=Cucurbita maxima OX=3661 PE=1 SV=1;;	PF00285.21	Citrate_synt	Citrate synthase, C-terminal domain
MTR_4g071445		MATE family efflux protein	GO:0006855;;GO:0055085;;GO:0042908;;GO:0016021;;GO:0016020;;GO:0015297;;GO:0015238;;GO:0042910	biological_process;;biological_process;;biological_process;;cellular_component;;cellular_component;;molecular_function;;molecular_function;;molecular_function;;	BP:drug transmembrane transport;;BP:transmembrane transport;;BP:xenobiotic transport;;CC:integral component of membrane;;CC:membrane;;MF:antiporter activity;;MF:drug transmembrane transporter activity;;MF:xenobiotic transporter activity;;	------	------	------	------	COG0534	V:Defense mechanisms	XP_013456434.1	protein DETOXIFICATION 46, chloroplastic [Medicago truncatula]	sp|Q8W4G3|DTX46_ARATH;;	Protein DETOXIFICATION 46, chloroplastic OS=Arabidopsis thaliana OX=3702 GN=DTX46 PE=2 SV=1;;	PF01554.18;;PF14667.6	MatE;;Polysacc_synt_C	MatE;;Polysaccharide biosynthesis C-terminal domain
MTR_4g071465		MATE family efflux protein	GO:0006855;;GO:0055085;;GO:0042908;;GO:0016021;;GO:0016020;;GO:0015297;;GO:0015238;;GO:0042910	biological_process;;biological_process;;biological_process;;cellular_component;;cellular_component;;molecular_function;;molecular_function;;molecular_function;;	BP:drug transmembrane transport;;BP:transmembrane transport;;BP:xenobiotic transport;;CC:integral component of membrane;;CC:membrane;;MF:antiporter activity;;MF:drug transmembrane transporter activity;;MF:xenobiotic transporter activity;;	------	------	------	------	COG0534	V:Defense mechanisms	KEH30467.1	MATE family efflux protein [Medicago truncatula]	sp|Q8W4G3|DTX46_ARATH;;	Protein DETOXIFICATION 46, chloroplastic OS=Arabidopsis thaliana OX=3702 GN=DTX46 PE=2 SV=1;;	PF01554.18;;PF14667.6	MatE;;Polysacc_synt_C	MatE;;Polysaccharide biosynthesis C-terminal domain
MTR_4g079960		sequence-specific DNA-binding transcription factors protein, putative	GO:0003677	molecular_function;;	MF:DNA binding;;	------	------	------	------	ENOG410YYXY;;ENOG410YBB8	K:Transcription;;S:Function unknown	XP_013456697.1	trihelix transcription factor ASIL2 isoform X1 [Medicago truncatula]	sp|Q9LJG8|ASIL2_ARATH;;	Trihelix transcription factor ASIL2 OS=Arabidopsis thaliana OX=3702 GN=ASIL2 PE=1 SV=1;;	PF13837.6;;PF10545.9;;PF12776.7	Myb_DNA-bind_4;;MADF_DNA_bdg;;Myb_DNA-bind_3	Myb/SANT-like DNA-binding domain;;Alcohol dehydrogenase transcription factor Myb/SANT-like;;Myb/SANT-like DNA-binding domain
MTR_7g444820		plastid lipid-associated protein	------	------	------	------	------	------	------	ENOG4111IAE	S:Function unknown	XP_013448320.1	probable plastid-lipid-associated protein 11, chloroplastic [Medicago truncatula]	sp|O81304|PAP11_ARATH;;	Probable plastid-lipid-associated protein 11, chloroplastic OS=Arabidopsis thaliana OX=3702 GN=PAP11 PE=2 SV=1;;	PF04755.12	PAP_fibrillin	PAP_fibrillin
MTR_1g072170		ribosome recycling factor	GO:0009817;;GO:0009658;;GO:0009793;;GO:0042742;;GO:0010027;;GO:0032544;;GO:0019408;;GO:0006412;;GO:0009579;;GO:0009570;;GO:0009507;;GO:0005507	biological_process;;biological_process;;biological_process;;biological_process;;biological_process;;biological_process;;biological_process;;biological_process;;cellular_component;;cellular_component;;cellular_component;;molecular_function;;	BP:defense response to fungus, incompatible interaction;;BP:chloroplast organization;;BP:embryo development ending in seed dormancy;;BP:defense response to bacterium;;BP:thylakoid membrane organization;;BP:plastid translation;;BP:dolichol biosynthetic process;;BP:translation;;CC:thylakoid;;CC:chloroplast stroma;;CC:chloroplast;;MF:copper ion binding;;	K02838	frr, MRRF, RRF	------	------	COG0233	S:Function unknown	XP_003590639.1	ribosome-recycling factor, chloroplastic [Medicago truncatula]	sp|P37706|RRFC_DAUCA;;	Ribosome-recycling factor, chloroplastic;;	PF01765.19;;PF01335.21	RRF;;DED	Ribosome recycling factor;;Death effector domain
MTR_2g043530		3-oxoacyl-(acyl carrier) synthase II	GO:0006633;;GO:0009631;;GO:0009793;;GO:0009570;;GO:0016740;;GO:0003824;;GO:0016746;;GO:0016747;;GO:0004315;;GO:0033817	biological_process;;biological_process;;biological_process;;cellular_component;;molecular_function;;molecular_function;;molecular_function;;molecular_function;;molecular_function;;molecular_function;;	BP:fatty acid biosynthetic process;;BP:cold acclimation;;BP:embryo development ending in seed dormancy;;CC:chloroplast stroma;;MF:transferase activity;;MF:catalytic activity;;MF:transferase activity, transferring acyl groups;;MF:transferase activity, transferring acyl groups other than amino-acyl groups;;MF:3-oxoacyl-[acyl-carrier-protein] synthase activity;;MF:beta-ketoacyl-acyl-carrier-protein …	K09458	fabF	map00780;;map00061	Biotin metabolism;;Fatty acid biosynthesis	COG0304	I:Lipid transport and metabolism	XP_013463593.1	3-oxoacyl-[acyl-carrier-protein] synthase II, chloroplastic [Medicago truncatula]	sp|Q9C9P4|KASC2_ARATH;;	3-oxoacyl-[acyl-carrier-protein] synthase II, chloroplastic OS=Arabidopsis thaliana OX=3702 GN=KAS2 PE=1 SV=1;;	PF00109.26;;PF02801.22;;PF00108.23	ketoacyl-synt;;Ketoacyl-synt_C;;Thiolase_N	Beta-ketoacyl synthase, N-terminal domain;;Beta-ketoacyl synthase, C-terminal domain;;Thiolase, N-terminal domain
MTR_2g093640		nitrate excretion transporter 1	GO:0055085;;GO:0016021;;GO:0016020;;GO:0005886;;GO:0015333;;GO:0022857;;GO:1904680;;GO:0035673	biological_process;;cellular_component;;cellular_component;;cellular_component;;molecular_function;;molecular_function;;molecular_function;;molecular_function;;	BP:transmembrane transport;;CC:integral component of membrane;;CC:membrane;;CC:plasma membrane;;MF:peptid;;MF:transmembrane transporter activity;;MF:peptide transmembrane transporter activity;;MF:oligopeptide transmembrane transporter activity;;	K14638	SLC15A3_4, PHT	------	------	COG3104	E:Amino acid transport and metabolism	AES67434.1	nitrate excretion transporter 1 [Medicago truncatula]	sp|Q9M175|PTR39_ARATH;;	Protein NRT1/ PTR FAMILY 2.3 OS=Arabidopsis thaliana OX=3702 GN=NPF2.3 PE=2 SV=1;;	PF00854.21	PTR2	POT family
MTR_4g130510		cellulose synthase-like protein	GO:0009832;;GO:0009833;;GO:0009834;;GO:0030244;;GO:0071555;;GO:0010400;;GO:0005794;;GO:0010330;;GO:0016021;;GO:0005802;;GO:0005886;;GO:0016020;;GO:0009507;;GO:0016740;;GO:0016760;;GO:0016757;;GO:0016759;;GO:0046872	biological_process;;biological_process;;biological_process;;biological_process;;biological_process;;biological_process;;cellular_component;;cellular_component;;cellular_component;;cellular_component;;cellular_component;;cellular_component;;cellular_component;;molecular_function;;molecular_function;;molecular_function;;molecular_function;;molecular_function;;	BP:plant-type cell wall biogenesis;;BP:plant-type primary cell wall biogenesis;;BP:plant-type secondary cell wall biogenesis;;BP:cellulose biosynthetic process;;BP:cell wall organization;;BP:rhamnogalacturonan I side chain metabolic process;;CC:Golgi apparatus;;CC:cellulose synthase complex;;CC:integral component of membrane;;CC:trans-Golgi network;;CC:plasma membrane;;CC:membrane;;CC:chloroplast…	K10999	CESA	------	------	COG1215	M:Cell wall/membrane/envelope biogenesis	KEH32618.1	cellulose synthase-like protein [Medicago truncatula]	sp|Q9SWW6|CESA7_ARATH;;	Cellulose synthase A catalytic subunit 7 [UDP-forming] OS=Arabidopsis thaliana OX=3702 GN=CESA7 PE=1 SV=1;;	PF03552.14;;PF14569.6;;PF13632.6;;PF14570.6;;PF02318.16	Cellulose_synt;;zf-UDP;;Glyco_trans_2_3;;zf-RING_4;;FYVE_2	Cellulose synthase;;Zinc-binding RING-finger;;Glycosyl transferase family group 2;;RING/Ubox like zinc-binding domain;;FYVE-type zinc finger
MTR_5g016510		myb transcription factor	GO:0005634;;GO:0003677	cellular_component;;molecular_function;;	CC:nucleus;;MF:DNA binding;;	K09422	MYBP	------	------	COG5147	K:Transcription	XP_003611666.2	transcription factor MYB44 [Medicago truncatula]	sp|O23160|MYB73_ARATH;;	Transcription factor MYB73 OS=Arabidopsis thaliana OX=3702 GN=MYB73 PE=1 SV=1;;	PF00249.31;;PF13921.6	Myb_DNA-binding;;Myb_DNA-bind_6	Myb-like DNA-binding domain;;Myb-like DNA-binding domain
MTR_3g031360		protein phosphatase 2C family protein	GO:0071482;;GO:0035970;;GO:0010027;;GO:0046777;;GO:0009570;;GO:0016787;;GO:0003824	biological_process;;biological_process;;biological_process;;biological_process;;cellular_component;;molecular_function;;molecular_function;;	BP:cellular response to light stimulus;;BP:peptidyl-threonine dephosphorylation;;BP:thylakoid membrane organization;;BP:protein autophosphorylation;;CC:chloroplast stroma;;MF:hydrolase activity;;MF:catalytic activity;;	K17508	PTC7, PPTC7	------	------	COG0631	O:Posttranslational modification, protein turnover, chaperones	XP_003599301.1	probable protein phosphatase 2C 26 [Medicago truncatula]	sp|O64730|P2C26_ARATH;;	Probable protein phosphatase 2C 26 OS=Arabidopsis thaliana OX=3702 GN=At2g30170 PE=2 SV=2;;	PF07228.12;;PF00481.21;;PF13672.6	SpoIIE;;PP2C;;PP2C_2	Stage II sporulation protein E;;Protein phosphatase 2C;;Protein phosphatase 2C
MTR_3g031400		UDP-glucosyltransferase family protein	GO:0016758;;GO:0016740;;GO:0047215	molecular_function;;molecular_function;;molecular_function;;	MF:transferase activity, transferring hexosyl groups;;MF:transferase activity;;MF:indole-3-acetate beta-glucosyltransferase activity;;	------	------	------	------	COG1819	S:Function unknown	XP_003599304.2	UDP-glycosyltransferase 87A1 [Medicago truncatula]	sp|O64733|U87A2_ARATH;;	UDP-glycosyltransferase 87A2 OS=Arabidopsis thaliana OX=3702 GN=UGT87A2 PE=1 SV=1;;	PF00201.18	UDPGT	UDP-glucoronosyl and UDP-glucosyl transferase
MTR_1g014710		RING-finger ubiquitin ligase	GO:0016567;;GO:0006511;;GO:0009788;;GO:0005829;;GO:0005634;;GO:0016874;;GO:0016740;;GO:0004839;;GO:0016746;;GO:0061630	biological_process;;biological_process;;biological_process;;cellular_component;;cellular_component;;molecular_function;;molecular_function;;molecular_function;;molecular_function;;molecular_function;;	BP:protein ubiquitination;;BP:ubiquitin-dependent protein catabolic process;;BP:negative regulation of abscisic acid-activated signaling pathway;;CC:cytosol;;CC:nucleus;;MF:ligase activity;;MF:transferase activity;;MF:ubiquitin activating enzyme activity;;MF:transferase activity, transferring acyl groups;;MF:ubiquitin protein ligase activity;;	K16274	AIP2	------	------	ENOG41121N2	S:Function unknown	XP_013465853.1	E3 ubiquitin-protein ligase AIP2 [Medicago truncatula]	sp|Q8RXD3|AIP2_ARATH;;	E3 ubiquitin-protein ligase AIP2 OS=Arabidopsis thaliana OX=3702 GN=AIP2 PE=1 SV=1;;	PF13639.6;;PF13923.6;;PF17123.5;;PF00097.25;;PF12678.7;;PF14634.6;;PF13920.6;;PF14447.6;;PF13445.6;;PF12861.7	zf-RING_2;;zf-C3HC4_2;;zf-RING_11;;zf-C3HC4;;zf-rbx1;;zf-RING_5;;zf-C3HC4_3;;Prok-RING_4;;zf-RING_UBOX;;zf-ANAPC11	Ring finger domain;;Zinc finger, C3HC4 type;;RING-like zinc finger;;Zinc finger, C3HC4 type;;RING-H2 zinc finger domain;;zinc-RING finger domain;;Zinc finger, C3HC4 type;;Prokaryotic RING finger family 4;;RING-type zinc-finger;;Anaphase-promoting complex subunit 11 RING-H2 finger
MTR_0009s0190		transmembrane protein, putative	GO:0005975;;GO:0016021;;GO:0016020;;GO:0031011;;GO:0071339;;GO:0004565;;GO:0004865;;GO:0002151	biological_process;;cellular_component;;cellular_component;;cellular_component;;cellular_component;;molecular_function;;molecular_function;;molecular_function;;	BP:carbohydrate metabolic process;;CC:integral component of membrane;;CC:membrane;;CC:Ino80 complex;;CC:MLL1 complex;;MF:beta-galactosidase activity;;MF:protein serine/threonine phosphatase inhibitor activity;;MF:G-quadruplex RNA binding;;	K17553	PPP1R11	------	------	------	------	KEH17528.1	transmembrane protein, putative [Medicago truncatula]	------	------	------	------	------
MTR_2g070060		glutathione S-transferase, amino-terminal domain protein	GO:0016740;;GO:0004364;;GO:0005515	molecular_function;;molecular_function;;molecular_function;;	MF:transferase activity;;MF:glutathione transferase activity;;MF:protein binding;;	K00799	GST, gst	map05225;;map00480	Hepatocellular carcinoma;;Glutathione metabolism	ENOG410XSIX	S:Function unknown	XP_013464342.1	glutathione S-transferase 3 [Medicago truncatula]	sp|P46417|GSTX3_SOYBN;;	Glutathione S-transferase 3 OS=Glycine max OX=3847 GN=GST3 PE=1 SV=1;;	PF02798.20;;PF13417.6;;PF13410.6;;PF00043.25;;PF13409.6;;PF17172.4	GST_N;;GST_N_3;;GST_C_2;;GST_C;;GST_N_2;;GST_N_4	Glutathione S-transferase, N-terminal domain;;Glutathione S-transferase, N-terminal domain;;Glutathione S-transferase, C-terminal domain;;Glutathione S-transferase, C-terminal domain;;Glutathione S-transferase, N-terminal domain;;Glutathione S-transferase N-terminal domain
MTR_3g098320		respiratory burst oxidase-like protein D	GO:0098869;;GO:0055114;;GO:0016021;;GO:0016020;;GO:0050664;;GO:0016174;;GO:0005509;;GO:0004601;;GO:0016491	biological_process;;biological_process;;cellular_component;;cellular_component;;molecular_function;;molecular_function;;molecular_function;;molecular_function;;molecular_function;;	BP:cellular oxidant detoxification;;BP:oxidation-reduction process;;CC:integral component of membrane;;CC:membrane;;MF:oxidoreductase activity, acting on NA;;MF:NA;;MF:calcium ion binding;;MF:peroxidase activity;;MF:oxidoreductase activity;;	K13447	RBOH	map04016;;map04626	MAPK signaling pathway - plant;;Plant-pathogen interaction	ENOG410XNZY	U:Intracellular trafficking, secretion, and vesicular transport	XP_003602721.2	respiratory burst oxidase homolog protein D isoform X1 [Medicago truncatula]	sp|Q2HXL0|RBOHC_SOLTU;;	Respiratory burst oxidase homolog protein C OS=Solanum tuberosum OX=4113 GN=RBOHC PE=1 SV=2;;	PF08030.12;;PF08022.12;;PF08414.10;;PF01794.19;;PF13405.6;;PF00036.32;;PF13499.6;;PF13202.6	NAD_binding_6;;FAD_binding_8;;NADPH_Ox;;Ferric_reduct;;EF-hand_6;;EF-hand_1;;EF-hand_7;;EF-hand_5	Ferric reductase NAD binding domain;;FAD-binding domain;;Respiratory burst NADPH oxidase;;Ferric reductase like transmembrane component;;EF-hand domain;;EF hand;;EF-hand domain pair;;EF hand
MTR_1g013800		actin-binding FH2 (formin 2) family protein	------	------	------	------	------	------	------	ENOG410XT5Z	E:Amino acid transport and metabolism	XP_003588832.2	formin-like protein 18 [Medicago truncatula]	sp|Q6ZCX3|FH6_ORYSJ;;	Formin-like protein 6 OS=Oryza sativa subsp. japonica OX=39947 GN=FH6 PE=2 SV=2;;	PF02181.23;;PF10409.9	FH2;;PTEN_C2	Formin Homology 2 Domain;;C2 domain of PTEN tumour-suppressor protein
MTR_7g458880		laccase/diphenol oxidase family protein	GO:0046274;;GO:0055114;;GO:0048046;;GO:0005576;;GO:0052716;;GO:0046872;;GO:0005507;;GO:0016491	biological_process;;biological_process;;cellular_component;;cellular_component;;molecular_function;;molecular_function;;molecular_function;;molecular_function;;	BP:lignin catabolic process;;BP:oxidation-reduction process;;CC:apoplast;;CC:extracellular region;;MF:hydroquinon;;MF:metal ion binding;;MF:copper ion binding;;MF:oxidoreductase activity;;	K05909	E1.10.3.2	------	------	COG2132	S:Function unknown	XP_013448789.1	laccase-17 [Medicago truncatula]	sp|Q9FJD5|LAC17_ARATH;;	Laccase-17 OS=Arabidopsis thaliana OX=3702 GN=LAC17 PE=2 SV=1;;	PF07732.15;;PF00394.22;;PF07731.14	Cu-oxidase_3;;Cu-oxidase;;Cu-oxidase_2	Multicopper oxidase;;Multicopper oxidase;;Multicopper oxidase
MTR_4g098900		purine permease	GO:0016021;;GO:0016020;;GO:0005215	cellular_component;;cellular_component;;molecular_function;;	CC:integral component of membrane;;CC:membrane;;MF:transporter activity;;	------	------	------	------	ENOG410YEZY	S:Function unknown	KEH31564.1	purine permease [Medicago truncatula]	sp|Q9LPF6|PUP11_ARATH;;	Probable purine permease 11 OS=Arabidopsis thaliana OX=3702 GN=PUP11 PE=1 SV=1;;	PF16913.5	PUNUT	Purine nucleobase transmembrane transport
MTR_4g057830		hypothetical protein	------	------	------	------	------	------	------	ENOG4111852;;ENOG41119FB	S:Function unknown;;	RHN60686.1	hypothetical protein MtrunA17_Chr4g0028511 [Medicago truncatula]	------	------	------	------	------
MTR_1g085560		peptidyl-prolyl cis-trans isomerase	GO:0000413;;GO:0006457;;GO:0009570;;GO:0016853;;GO:0003755	biological_process;;biological_process;;cellular_component;;molecular_function;;molecular_function;;	BP:protein peptidyl-prolyl isomerization;;BP:protein folding;;CC:chloroplast stroma;;MF:isomerase activity;;MF:peptidyl-prolyl cis-trans isomerase activity;;	K03768	PPIB, ppiB	------	------	ENOG410Z0G4	O:Posttranslational modification, protein turnover, chaperones	XP_013469123.1	peptidyl-prolyl cis-trans isomerase, chloroplastic [Medicago truncatula]	sp|Q41651|CYPB_VICFA;;	Peptidyl-prolyl cis-trans isomerase, chloroplastic OS=Vicia faba OX=3906 PE=1 SV=1;;	PF00160.21	Pro_isomerase	Cyclophilin type peptidyl-prolyl cis-trans isomerase/CLD
MTR_1g069165		CLIP-associated protein	GO:0005515	molecular_function;;	MF:protein binding;;	K16578	CLASP1_2	------	------	ENOG410ZMY0	U:Intracellular trafficking, secretion, and vesicular transport	XP_013468379.1	CLIP-associated protein [Medicago truncatula]	sp|Q8RWY6|CLASP_ARATH;;	CLIP-associated protein OS=Arabidopsis thaliana OX=3702 GN=CLASP PE=1 SV=1;;	PF12348.8;;PF13646.6;;PF02985.22;;PF12755.7;;PF13513.6;;PF12460.8;;PF14500.6;;PF15799.5	CLASP_N;;HEAT_2;;HEAT;;Vac14_Fab1_bd;;HEAT_EZ;;MMS19_C;;MMS19_N;;CCD48	CLASP N terminal;;HEAT repeats;;HEAT repeat;;Vacuolar 14 Fab1-binding region;;HEAT-like repeat;;RNAPII transcription regulator C-terminal;;Dos2-interacting transcription regulator of RNA-Pol-II;;Coiled-coil domain-containing protein 48
MTR_4g019080		legume lectin beta domain protein	GO:0006468;;GO:0016310;;GO:0016020;;GO:0016021;;GO:0016301;;GO:0030246;;GO:0004674;;GO:0016740	biological_process;;biological_process;;cellular_component;;cellular_component;;molecular_function;;molecular_function;;molecular_function;;molecular_function;;	BP:protein phosphorylation;;BP:phosphorylation;;CC:membrane;;CC:integral component of membrane;;MF:kinase activity;;MF:carbohydrate binding;;MF:protein serine/threonine kinase activity;;MF:transferase activity;;	------	------	------	------	ENOG41122PY	S:Function unknown	XP_003604815.1	L-type lectin-domain containing receptor kinase VIII.2 [Medicago truncatula]	sp|Q9LFH9|LRK81_ARATH;;	L-type lectin-domain containing receptor kinase VIII.1 OS=Arabidopsis thaliana OX=3702 GN=LECRK81 PE=2 SV=1;;	PF00139.19	Lectin_legB	Legume lectin domain
MTR_2g045070		SET domain protein	GO:0034968;;GO:0032259;;GO:0018024;;GO:0016740;;GO:0005515;;GO:0008168	biological_process;;biological_process;;molecular_function;;molecular_function;;molecular_function;;molecular_function;;	BP:histone lysine methylation;;BP:methylation;;MF:histone-lysine N-methyltransferase activity;;MF:transferase activity;;MF:protein binding;;MF:methyltransferase activity;;	K11426	SMYD	------	------	ENOG410YN9S	S:Function unknown	XP_003595407.2	protein SET DOMAIN GROUP 41 isoform X1 [Medicago truncatula]	sp|Q3ECY6|SDG41_ARATH;;	Protein SET DOMAIN GROUP 41 OS=Arabidopsis thaliana OX=3702 GN=SDG41 PE=2 SV=1;;	PF00856.28	SET	SET domain
MTR_8g465160		Serine/Threonine kinase family protein	GO:0006468;;GO:0016310;;GO:0048544;;GO:0016020;;GO:0016021;;GO:0005886;;GO:0004672;;GO:0030246;;GO:0000166;;GO:0004674;;GO:0016740;;GO:0004715;;GO:0016301;;GO:0005524	biological_process;;biological_process;;biological_process;;cellular_component;;cellular_component;;cellular_component;;molecular_function;;molecular_function;;molecular_function;;molecular_function;;molecular_function;;molecular_function;;molecular_function;;molecular_function;;	BP:protein phosphorylation;;BP:phosphorylation;;BP:recognition of pollen;;CC:membrane;;CC:integral component of membrane;;CC:plasma membrane;;MF:protein kinase activity;;MF:carbohydrate binding;;MF:nucleotide binding;;MF:protein serine/threonine kinase activity;;MF:transferase activity;;MF:non-membrane spanning protein tyrosine kinase activity;;MF:kinase activity;;MF:ATP binding;;	K04733	IRAK4	------	------	COG0515	T:Signal transduction mechanisms	KEH19620.1	Serine/Threonine kinase family protein [Medicago truncatula]	sp|Q9ZR08|Y4230_ARATH;;	G-type lectin S-receptor-like serine/threonine-protein kinase At4g03230 OS=Arabidopsis thaliana OX=3702 GN=At4g03230 PE=3 SV=3;;	PF07714.17;;PF00069.25;;PF01453.24;;PF00954.20;;PF08276.11;;PF11883.8;;PF00024.26	Pkinase_Tyr;;Pkinase;;B_lectin;;S_locus_glycop;;PAN_2;;DUF3403;;PAN_1	Protein tyrosine kinase;;Protein kinase domain;;D-mannose binding lectin;;S-locus glycoprotein domain;;PAN-like domain;;Domain of unknown function;;PAN domain
MTR_3g090640		proline-rich cell wall-like protein	GO:0043162;;GO:0000813;;GO:0043130;;GO:0005515	biological_process;;cellular_component;;molecular_function;;molecular_function;;	BP:ubiquitin-dependent protein catabolic process via the multivesicular body sorting pathway;;CC:ESCRT I complex;;MF:ubiquitin binding;;MF:protein binding;;	------	------	------	------	ENOG410YGZ6	S:Function unknown	XP_013461398.1	uncharacterized protein LOC11422212 isoform X2 [Medicago truncatula]	------	------	------	------	------
MTR_2g006290		2Fe-2S ferredoxin superfamily protein	GO:0022900;;GO:0055114;;GO:0009536;;GO:0009507;;GO:0051536;;GO:0051537;;GO:0009055;;GO:0046872	biological_process;;biological_process;;cellular_component;;cellular_component;;molecular_function;;molecular_function;;molecular_function;;molecular_function;;	BP:electron transport chain;;BP:oxidation-reduction process;;CC:plastid;;CC:chloroplast;;MF:iron-sulfur cluster binding;;MF:2 iron, 2 sulfur cluster binding;;MF:electron carrier activity;;MF:metal ion binding;;	K02639	petF	map00195	Photosynthesis	COG0633	C:Energy production and conversion	XP_003592975.1	ferredoxin [Medicago truncatula]	sp|P09911|FER1_PEA;;	Ferredoxin-1, chloroplastic OS=Pisum sativum OX=3888 GN=PETF PE=1 SV=2;;	PF00111.27	Fer2	2Fe-2S iron-sulfur cluster binding domain
MTR_4g073220		receptor-like kinase	GO:0006468;;GO:0016310;;GO:0016021;;GO:0016020;;GO:0016301;;GO:0000166;;GO:0004674;;GO:0016740;;GO:0004672;;GO:0005524	biological_process;;biological_process;;cellular_component;;cellular_component;;molecular_function;;molecular_function;;molecular_function;;molecular_function;;molecular_function;;molecular_function;;	BP:protein phosphorylation;;BP:phosphorylation;;CC:integral component of membrane;;CC:membrane;;MF:kinase activity;;MF:nucleotide binding;;MF:protein serine/threonine kinase activity;;MF:transferase activity;;MF:protein kinase activity;;MF:ATP binding;;	K04730;K04733	IRAK1;IRAK4	------	------	COG0515	T:Signal transduction mechanisms	AES89379.1	receptor-like kinase [Medicago truncatula]	sp|P93604|LRK10_WHEAT;;	Rust resistance kinase Lr10 OS=Triticum aestivum OX=4565 GN=LRK10 PE=2 SV=1;;	PF00069.25;;PF07714.17	Pkinase;;Pkinase_Tyr	Protein kinase domain;;Protein tyrosine kinase
MTR_0536s0020		UDP-glucosyltransferase family protein	GO:0016021;;GO:0016758;;GO:0016740;;GO:0016757	cellular_component;;molecular_function;;molecular_function;;molecular_function;;	CC:integral component of membrane;;MF:transferase activity, transferring hexosyl groups;;MF:transferase activity;;MF:transferase activity, transferring glycosyl groups;;	------	------	------	------	COG1819	S:Function unknown	XP_013441780.1	scopoletin glucosyltransferase [Medicago truncatula]	sp|Q2V6J9|UFOG7_FRAAN;;	UDP-glucose flavonoid 3-O-glucosyltransferase 7 OS=Fragaria ananassa OX=3747 GN=GT7 PE=1 SV=1;;	PF00201.18	UDPGT	UDP-glucoronosyl and UDP-glucosyl transferase
MTR_3g110590		transmembrane protein, putative	GO:0016021;;GO:0016020	cellular_component;;cellular_component;;	CC:integral component of membrane;;CC:membrane;;	------	------	------	------	ENOG410YZ75	G:Carbohydrate transport and metabolism	AES73909.1	transmembrane protein, putative [Medicago truncatula]	------	------	------	------	------
MTR_7g068650		leucoanthocyanidin dioxygenase-like protein	GO:0055114;;GO:0046872;;GO:0051213;;GO:0016491	biological_process;;molecular_function;;molecular_function;;molecular_function;;	BP:oxidation-reduction process;;MF:metal ion binding;;MF:dioxygenase activity;;MF:oxidoreductase activity;;	------	------	------	------	COG3491	S:Function unknown	XP_013449150.1	probable 2-oxoglutarate-dependent dioxygenase At5g05600 [Medicago truncatula]	sp|Q9FFF6|DIOX5_ARATH;;	Probable 2-oxoglutarate-dependent dioxygenase At5g05600 OS=Arabidopsis thaliana OX=3702 GN=At5g05600 PE=2 SV=1;;	PF14226.6;;PF03171.20	DIOX_N;;2OG-FeII_Oxy	non-haem dioxygenase in morphine synthesis N-terminal;;2OG-F
MTR_4g007990		pyridoxamine 5'-phosphate oxidase family protein	GO:0048037	molecular_function;;	MF:cofactor binding;;	------	------	------	------	COG0748	P:Inorganic ion transport and metabolism	XP_013454567.1	uncharacterized protein LOC25491230 [Medicago truncatula]	------	------	PF13883.6;;PF01243.20	Pyrid_oxidase_2;;Putative_PNPOx	Pyridoxamine 5'-phosphate oxidase;;Pyridoxamine 5'-phosphate oxidase
MTR_4g007910		hypothetical protein	GO:0048046;;GO:0009941;;GO:0009507;;GO:0009570	cellular_component;;cellular_component;;cellular_component;;cellular_component;;	CC:apoplast;;CC:chloroplast envelope;;CC:chloroplast;;CC:chloroplast stroma;;	------	------	------	------	ENOG410Y5KQ	S:Function unknown	XP_013454560.1	uncharacterized protein LOC25491224 [Medicago truncatula]	------	------	------	------	------
MTR_2g015720		trichome birefringence-like protein	------	------	------	------	------	------	------	ENOG410YAJT	S:Function unknown	XP_003593750.1	protein trichome birefringence-like 38 [Medicago truncatula]	sp|Q8VY22|TBL38_ARATH;;	Protein trichome birefringence-like 38 OS=Arabidopsis thaliana OX=3702 GN=TBL38 PE=2 SV=1;;	PF13839.6;;PF14416.6	PC-Esterase;;PMR5N	GDSL/SGNH-like Acyl-Esterase family found in Pmr5 and Cas1p;;PMR5 N terminal Domain
MTR_4g120400		glycine-rich protein [Source:Projected from Arabidopsis thaliana (AT3G06780) TAIR;Acc:AT3G06780]	------	------	------	------	------	------	------	ENOG41118KT	S:Function unknown	XP_013458278.1	uncharacterized protein LOC25494090 [Medicago truncatula]	------	------	------	------	------
MTR_4g023030		GDP-fucose protein O-fucosyltransferase	GO:0005975;;GO:0006004;;GO:0016021;;GO:0016020;;GO:0016740;;GO:0016757	biological_process;;biological_process;;cellular_component;;cellular_component;;molecular_function;;molecular_function;;	BP:carbohydrate metabolic process;;BP:fucose metabolic process;;CC:integral component of membrane;;CC:membrane;;MF:transferase activity;;MF:transferase activity, transferring glycosyl groups;;	------	------	------	------	ENOG410XXT2	S:Function unknown	XP_003605027.1	O-fucosyltransferase 20 [Medicago truncatula]	sp|O64884|OFT20_ARATH;;	O-fucosyltransferase 20 OS=Arabidopsis thaliana OX=3702 GN=OFUT20 PE=1 SV=1;;	PF10250.9	O-FucT	GDP-fucose protein O-fucosyltransferase
MTR_4g088030		trichome birefringence-like protein	GO:0005794;;GO:0016413	cellular_component;;molecular_function;;	CC:Golgi apparatus;;MF:O-acetyltransferase activity;;	------	------	------	------	ENOG410YAJT	S:Function unknown	XP_003608140.2	protein trichome birefringence-like 38 isoform X2 [Medicago truncatula]	sp|Q8VY22|TBL38_ARATH;;	Protein trichome birefringence-like 38 OS=Arabidopsis thaliana OX=3702 GN=TBL38 PE=2 SV=1;;	PF13839.6;;PF14416.6	PC-Esterase;;PMR5N	GDSL/SGNH-like Acyl-Esterase family found in Pmr5 and Cas1p;;PMR5 N terminal Domain
MTR_3g094270		nucleotide/sugar transporter family protein	GO:0008643;;GO:0005794;;GO:0016020;;GO:0016021;;GO:0015297;;GO:0005338;;GO:0022857;;GO:0005464	biological_process;;cellular_component;;cellular_component;;cellular_component;;molecular_function;;molecular_function;;molecular_function;;molecular_function;;	BP:carbohydrate transport;;CC:Golgi apparatus;;CC:membrane;;CC:integral component of membrane;;MF:antiporter activity;;MF:nucleotide-sugar transmembrane transporter activity;;MF:transmembrane transporter activity;;MF:UDP-xylose transmembrane transporter activity;;	K15285	SLC35E3	------	------	ENOG410XP1S	S:Function unknown	XP_013461535.1	UDP-xylose transporter 3 [Medicago truncatula]	sp|Q8RXL8|UXT3_ARATH;;	UDP-xylose transporter 3 OS=Arabidopsis thaliana OX=3702 GN=UXT3 PE=1 SV=1;;	PF03151.16;;PF00892.20	TPT;;EamA	Triose-phosphate Transporter family;;EamA-like transporter family
MTR_8g045300		polyketide cyclase/dehydrase and lipid transporter	GO:0006952	biological_process;;	BP:defense response;;	------	------	------	------	------	------	XP_003628184.1	MLP-like protein 28 [Medicago truncatula]	sp|Q9SSK9|MLP28_ARATH;;	MLP-like protein 28 OS=Arabidopsis thaliana OX=3702 GN=MLP28 PE=1 SV=1;;	PF00407.19;;PF10604.9	Bet_v_1;;Polyketide_cyc2	Pathogenesis-related protein Bet v I family;;Polyketide cyclase / dehydrase and lipid transport
MTR_6g471270		disease resistance protein (TIR-NBS-LRR class)	GO:0007165;;GO:0016787;;GO:0043531	biological_process;;molecular_function;;molecular_function;;	BP:signal transduction;;MF:hydrolase activity;;MF:ADP binding;;	------	------	------	------	------	------	XP_013452676.1	protein SUPPRESSOR OF npr1-1, CONSTITUTIVE 1 isoform X1 [Medicago truncatula]	sp|Q40392|TMVRN_NICGU;;	TMV resistance protein N OS=Nicotiana glutinosa OX=35889 GN=N PE=1 SV=1;;	PF12799.7;;PF13855.6	LRR_4;;LRR_8	Leucine Rich repeats;;Leucine rich repeat
MTR_3g113710		cytokinin riboside 5'-monophosphate phosphoribohydrolase	GO:0009691;;GO:0005829;;GO:0005634;;GO:0016787;;GO:0016799	biological_process;;cellular_component;;cellular_component;;molecular_function;;molecular_function;;	BP:cytokinin biosynthetic process;;CC:cytosol;;CC:nucleus;;MF:hydrolase activity;;MF:hydrolase activity, hydrolyzing N-glycosyl compounds;;	K06966	ppnN	map00240;;map00230	Pyrimidine metabolism;;Purine metabolism	COG1611	S:Function unknown	AES73991.2	cytokinin riboside 5'-monophosphate phosphoribohydrolase [Medicago truncatula]	sp|Q8L8B8|LOG3_ARATH;;	Cytokinin riboside 5'-monophosphate phosphoribohydrolase LOG3 OS=Arabidopsis thaliana OX=3702 GN=LOG3 PE=1 SV=1;;	PF03641.14;;PF18306.1	Lysine_decarbox;;LDcluster4	Possible lysine decarboxylase;;SLOG cluster4 family
MTR_1g066390		pentameric polyubiquitin	GO:0005840;;GO:0005515	cellular_component;;molecular_function;;	CC:ribosome;;MF:protein binding;;	K08770	UBC	------	------	COG5272	O:Posttranslational modification, protein turnover, chaperones	XP_003590494.2	polyubiquitin 11 [Medicago truncatula]	sp|P0CG85|UBI1P_NICSY;;	Polyubiquitin OS=Nicotiana sylvestris OX=4096 GN=UBI11 PE=2 SV=1;;	PF00240.23;;PF11976.8;;PF14560.6	ubiquitin;;Rad60-SLD;;Ubiquitin_2	Ubiquitin family;;Ubiquitin-2 like Rad60 SUMO-like;;Ubiquitin-like domain
MTR_1g097690		type I inositol-1,4,5-trisphosphate 5-phosphatase	GO:0046856;;GO:0034485;;GO:0016787;;GO:0004439	biological_process;;molecular_function;;molecular_function;;molecular_function;;	BP:phosphatidylinositol dephosphorylation;;MF:phosphatidylinositol-3,4,5-trisphosphate 5-phosphatase activity;;MF:hydrolase activity;;MF:phosphatidylinositol-4,5-bisphosphate 5-phosphatase activity;;	K20279	SYNJ	map04070;;map00562	Phosphatidylinositol signaling system;;Inositol phosphate metabolism	COG5411	T:Signal transduction mechanisms	AES62253.2	type I inositol-1,4,5-trisphosphate 5-phosphatase [Medicago truncatula]	sp|Q8H0Z6|IP5P3_ARATH;;	Type IV inositol polyphosphate 5-phosphatase 3 OS=Arabidopsis thaliana OX=3702 GN=IP5P3 PE=1 SV=1;;	PF03372.23	Exo_endo_phos	Endonuclease/Exonuclease/phosphatase family
MTR_3g056585		LRR and NB-ARC domain disease resistance protein	GO:0016787;;GO:0043531	molecular_function;;molecular_function;;	MF:hydrolase activity;;MF:ADP binding;;	K13457	RPM1, RPS3	map04626	Plant-pathogen interaction	COG4886	S:Function unknown	XP_013459955.1	disease resistance protein RPM1 [Medicago truncatula]	sp|Q39214|RPM1_ARATH;;	Disease resistance protein RPM1 OS=Arabidopsis thaliana OX=3702 GN=RPM1 PE=1 SV=1;;	PF00931.22;;PF18052.1;;PF13855.6;;PF12799.7;;PF13401.6	NB-ARC;;Rx_N;;LRR_8;;LRR_4;;AAA_22	NB-ARC domain;;Rx N-terminal domain;;Leucine rich repeat;;Leucine Rich repeats;;AAA domain
MTR_3g075100		telomere length regulation protein	GO:0000723;;GO:0070209;;GO:0005829;;GO:0000784;;GO:0042162	biological_process;;cellular_component;;cellular_component;;cellular_component;;molecular_function;;	BP:telomere maintenance;;CC:ASTRA complex;;CC:cytosol;;CC:nuclear chromosome, telomeric region;;MF:telomeric DNA binding;;	K11137	TELO2, TEL2	------	------	ENOG410XR2X	S:Function unknown	XP_013460945.1	telomere length regulation protein TEL2 homolog [Medicago truncatula]	sp|Q9Y4R8|TELO2_HUMAN;;	Telomere length regulation protein TEL2 homolog OS=Homo sapiens OX=9606 GN=TELO2 PE=1 SV=2;;	PF10193.9	Telomere_reg-2	Telomere length regulation protein
MTR_3g075090		Ulp1 protease family, carboxy-terminal domain protein	GO:0006508;;GO:0008233;;GO:0008234;;GO:0016787	biological_process;;molecular_function;;molecular_function;;molecular_function;;	BP:proteolysis;;MF:peptidase activity;;MF:cysteine-type peptidase activity;;MF:hydrolase activity;;	------	------	------	------	COG5160	S:Function unknown	KEH34978.1	Ulp1 protease family, carboxy-terminal domain protein [Medicago truncatula]	sp|Q2PS26|ULP1D_ARATH;;	Ubiquitin-like-specific protease 1D OS=Arabidopsis thaliana OX=3702 GN=ULP1D PE=1 SV=1;;	PF02902.19	Peptidase_C48	Ulp1 protease family, C-terminal catalytic domain
MTR_2g101400		LEM3 (ligand-effect modulator 3) family protein	GO:0016021;;GO:0016020	cellular_component;;cellular_component;;	CC:integral component of membrane;;CC:membrane;;	------	------	------	------	COG5035	S:Function unknown	XP_003597705.1	ALA-interacting subunit 1 [Medicago truncatula]	sp|Q9SLK2|ALIS3_ARATH;;	ALA-interacting subunit 3 OS=Arabidopsis thaliana OX=3702 GN=ALIS3 PE=1 SV=1;;	PF03381.15	CDC50	LEM3
MTR_2g033020		30S ribosomal protein S1	GO:0009735;;GO:0010027;;GO:0009579;;GO:0005840;;GO:0009570;;GO:0016020;;GO:0009507;;GO:0003676;;GO:0003729	biological_process;;biological_process;;cellular_component;;cellular_component;;cellular_component;;cellular_component;;cellular_component;;molecular_function;;molecular_function;;	BP:response to cytokinin;;BP:thylakoid membrane organization;;CC:thylakoid;;CC:ribosome;;CC:chloroplast stroma;;CC:membrane;;CC:chloroplast;;MF:nucleic acid binding;;MF:mRNA binding;;	K02945	RP-S1, rpsA	map03010	Ribosome	COG0539	T:Signal transduction mechanisms	XP_003594656.2	30S ribosomal protein S1, chloroplastic [Medicago truncatula]	sp|P29344|RR1_SPIOL;;	30S ribosomal protein S1, chloroplastic OS=Spinacia oleracea OX=3562 GN=RPS1 PE=1 SV=1;;	PF00575.23	S1	S1 RNA binding domain
MTR_8g432480		C2 domain protein	GO:0016021;;GO:0016020	cellular_component;;cellular_component;;	CC:integral component of membrane;;CC:membrane;;	------	------	------	------	ENOG410ZAK5	S:Function unknown	XP_013444919.1	uncharacterized protein LOC25502311 [Medicago truncatula]	------	------	PF00168.30;;PF10358.9	C2;;NT-C2	C2 domain;;N-terminal C2 in EEIG1 and EHBP1 proteins
MTR_1g083620		phospholipase D p2-like protein	GO:0009395;;GO:0006654;;GO:0019375;;GO:0007568;;GO:0016042;;GO:0060627;;GO:0051788;;GO:0009407;;GO:0080129;;GO:0042631;;GO:0048017;;GO:0005773;;GO:0005622;;GO:0016787;;GO:0003824;;GO:0070290;;GO:0004630	biological_process;;biological_process;;biological_process;;biological_process;;biological_process;;biological_process;;biological_process;;biological_process;;biological_process;;biological_process;;biological_process;;cellular_component;;cellular_component;;molecular_function;;molecular_function;;molecular_function;;molecular_function;;	BP:phospholipid catabolic process;;BP:phosphatidic acid biosynthetic process;;BP:galactolipid biosynthetic process;;BP:aging;;BP:lipid catabolic process;;BP:regulation of vesicle-mediated transport;;BP:response to misfolded protein;;BP:toxin catabolic process;;BP:proteasome core complex assembly;;BP:cellular response to water deprivation;;BP:inositol lipid-mediated signaling;;CC:vacuole;;CC:intra…	K01115	PLD1_2	map00565;;map00564;;map04144;;map04928	Ether lipid metabolism;;Glycerophospholipid metabolism;;Endocytosis;;Parathyroid hormone synthesis, secretion and action	COG1502	S:Function unknown	AES61429.2	phospholipase D p2-like protein [Medicago truncatula]	sp|Q9LRZ5|PLDZ1_ARATH;;	Phospholipase D zeta 1 OS=Arabidopsis thaliana OX=3702 GN=PLDZETA1 PE=1 SV=1;;	PF00614.22;;PF13091.6;;PF00169.29	PLDc;;PLDc_2;;PH	Phospholipase D Active site motif;;PLD-like domain;;PH domain
MTR_4g114620		DUF4050 family protein	------	------	------	------	------	------	------	ENOG4111Z4C	S:Function unknown	XP_013458086.1	uncharacterized protein LOC11441654 isoform X1 [Medicago truncatula]	------	------	PF13259.6	DUF4050	Protein of unknown function
MTR_4g114105		transmembrane protein, putative	GO:0016021;;GO:0016020	cellular_component;;cellular_component;;	CC:integral component of membrane;;CC:membrane;;	------	------	------	------	ENOG411018F	S:Function unknown	XP_013458085.2	uncharacterized protein LOC25493957, partial [Medicago truncatula]	------	------	------	------	------
MTR_1g077480		alpha-galactosidase-like protein	GO:0005975;;GO:0008152;;GO:0009505;;GO:0016787;;GO:0052692;;GO:0016798;;GO:0003824;;GO:0004557;;GO:0004553	biological_process;;biological_process;;cellular_component;;molecular_function;;molecular_function;;molecular_function;;molecular_function;;molecular_function;;molecular_function;;	BP:carbohydrate metabolic process;;BP:metabolic process;;CC:plant-type cell wall;;MF:hydrolase activity;;MF:raffinose alpha-galactosidase activity;;MF:hydrolase activity, acting on glycosyl bonds;;MF:catalytic activity;;MF:alpha-galactosidase activity;;MF:hydrolase activity, hydrolyzing O-glycosyl compounds;;	K07407	E3.2.1.22B, galA, rafA	map00600;;map00603;;map00561;;map00052	Sphingolipid metabolism;;Glycosphingolipid biosynthesis - globo and isoglobo series;;Glycerolipid metabolism;;Galactose metabolism	ENOG410XPF1	G:Carbohydrate transport and metabolism	XP_013468838.1	alpha-galactosidase isoform X2 [Medicago truncatula]	sp|P14749|AGAL_CYATE;;	Alpha-galactosidase OS=Cyamopsis tetragonoloba OX=3832 PE=1 SV=1;;	PF16499.5;;PF17801.1;;PF17450.2;;PF02065.18	Melibiase_2;;Melibiase_C;;Melibiase_2_C;;Melibiase	Alpha galactosidase A;;Alpha galactosidase C-terminal beta sandwich domain;;Alpha galactosidase A C-terminal beta sandwich domain;;Melibiase
MTR_5g086610		ERD (early-responsive to dehydration stress) family protein	GO:0016021;;GO:0016020;;GO:0005886;;GO:0005227	cellular_component;;cellular_component;;cellular_component;;molecular_function;;	CC:integral component of membrane;;CC:membrane;;CC:plasma membrane;;MF:calcium activated cation channel activity;;	------	------	------	------	COG5594	S:Function unknown	XP_003616997.1	CSC1-like protein At3g21620 [Medicago truncatula]	sp|Q9LVE4|CSCL4_ARATH;;	CSC1-like protein At3g21620 OS=Arabidopsis thaliana OX=3702 GN=At3g21620 PE=2 SV=1;;	PF02714.15;;PF13967.6;;PF14703.6;;PF04547.12	RSN1_7TM;;RSN1_TM;;PHM7_cyt;;Anoctamin	Calcium-dependent channel, 7TM region, putative phosphate;;Late exocytosis, associated with Golgi transport;;Cytosolic domain of 10TM putative phosphate transporter;;Calcium-activated chloride channel
MTR_5g011220		PGR5-like protein 1A	GO:0009773;;GO:0009535;;GO:0016021;;GO:0016020;;GO:0016730	biological_process;;cellular_component;;cellular_component;;cellular_component;;molecular_function;;	BP:photosynthetic electron transport in photosystem I;;CC:chloroplast thylakoid membrane;;CC:integral component of membrane;;CC:membrane;;MF:oxidoreductase activity, acting on iron-sulfur proteins as donors;;	------	------	------	------	ENOG4110C1Q	S:Function unknown	XP_003611188.2	PGR5-like protein 1A, chloroplastic [Medicago truncatula]	sp|Q8H112|PGL1A_ARATH;;	PGR5-like protein 1A, chloroplastic OS=Arabidopsis thaliana OX=3702 GN=PGRL1A PE=1 SV=1;;	------	------	------
MTR_8g009840		NADP-dependent alkenal double bond reductase P2	GO:0055114;;GO:0016021;;GO:0016740;;GO:0016757;;GO:0016758;;GO:0016491	biological_process;;cellular_component;;molecular_function;;molecular_function;;molecular_function;;molecular_function;;	BP:oxidation-reduction process;;CC:integral component of membrane;;MF:transferase activity;;MF:transferase activity, transferring glycosyl groups;;MF:transferase activity, transferring hexosyl groups;;MF:oxidoreductase activity;;	------	------	------	------	COG2130	S:Function unknown	KEH18007.1	NADP-dependent alkenal double bond reductase P2 [Medicago truncatula]	sp|Q9SLN8|DBR_TOBAC;;	2-alkenal reductase;;	PF00107.26;;PF16884.5;;PF00201.18;;PF13602.6	ADH_zinc_N;;ADH_N_2;;UDPGT;;ADH_zinc_N_2	Zinc-binding dehydrogenase;;N-terminal domain of oxidoreductase;;UDP-glucoronosyl and UDP-glucosyl transferase;;Zinc-binding dehydrogenase
MTR_8g467800		F-box/RNI/FBD-like domain protein	GO:0016021;;GO:0005515	cellular_component;;molecular_function;;	CC:integral component of membrane;;MF:protein binding;;	------	------	------	------	------	------	XP_013445730.1	F-box/FBD/LRR-repeat protein At4g26340 [Medicago truncatula]	sp|Q8H1R7|FDL27_ARATH;;	F-box/FBD/LRR-repeat protein At4g26340 OS=Arabidopsis thaliana OX=3702 GN=At4g26340 PE=2 SV=1;;	PF08387.10;;PF00646.33;;PF12937.7	FBD;;F-box;;F-box-like	FBD;;F-box domain;;F-box-like
MTR_5g037380		glutathione S-transferase, amino-terminal domain protein	GO:0006749;;GO:0005737;;GO:0016740;;GO:0004364;;GO:0005515	biological_process;;cellular_component;;molecular_function;;molecular_function;;molecular_function;;	BP:glutathione metabolic process;;CC:cytoplasm;;MF:transferase activity;;MF:glutathione transferase activity;;MF:protein binding;;	K00799	GST, gst	map05225;;map00480	Hepatocellular carcinoma;;Glutathione metabolism	ENOG410XSIX	J:Translation, ribosomal structure and biogenesis	XP_003613500.1	glutathione S-transferase U17 [Medicago truncatula]	sp|Q9FUS8|GSTUH_ARATH;;	Glutathione S-transferase U17 OS=Arabidopsis thaliana OX=3702 GN=GSTU17 PE=2 SV=1;;	PF02798.20;;PF13417.6;;PF00043.25;;PF13409.6;;PF14497.6;;PF13410.6	GST_N;;GST_N_3;;GST_C;;GST_N_2;;GST_C_3;;GST_C_2	Glutathione S-transferase, N-terminal domain;;Glutathione S-transferase, N-terminal domain;;Glutathione S-transferase, C-terminal domain;;Glutathione S-transferase, N-terminal domain;;Glutathione S-transferase, C-terminal domain;;Glutathione S-transferase, C-terminal domain
MTR_5g098785		light-harvesting complex I chlorophyll A/B-binding protein	GO:0018298;;GO:0015979;;GO:0009765;;GO:0009535;;GO:0009579;;GO:0009536;;GO:0009522;;GO:0009523;;GO:0016021;;GO:0016020;;GO:0009507;;GO:0016168;;GO:0046872	biological_process;;biological_process;;biological_process;;cellular_component;;cellular_component;;cellular_component;;cellular_component;;cellular_component;;cellular_component;;cellular_component;;cellular_component;;molecular_function;;molecular_function;;	BP:protein-chromophore linkage;;BP:photosynthesis;;BP:photosynthesis, light harvesting;;CC:chloroplast thylakoid membrane;;CC:thylakoid;;CC:plastid;;CC:photosystem I;;CC:photosystem II;;CC:integral component of membrane;;CC:membrane;;CC:chloroplast;;MF:chlorophyll binding;;MF:metal ion binding;;	K08909	LHCA3	map00196	Photosynthesis - antenna proteins	ENOG410ZM8E	S:Function unknown	XP_013454459.1	chlorophyll a-b binding protein 3, chloroplastic [Medicago truncatula]	sp|Q32904|CB23_PEA;;	Chlorophyll a-b binding protein 3, chloroplastic OS=Pisum sativum OX=3888 GN=lhca3 PE=1 SV=1;;	PF00504.21	Chloroa_b-bind	Chlorophyll A-B binding protein
MTR_3g033700		Nodule Cysteine-Rich (NCR) secreted peptide-like protein	------	------	------	------	------	------	------	------	------	AES69712.2	Nodule Cysteine-Rich (NCR) secreted peptide-like protein [Medicago truncatula]	------	------	------	------	------
MTR_3g033730		transmembrane amino acid transporter family protein	GO:0003333;;GO:0016021;;GO:0016020;;GO:0005886;;GO:0015171	biological_process;;cellular_component;;cellular_component;;cellular_component;;molecular_function;;	BP:amino acid transmembrane transport;;CC:integral component of membrane;;CC:membrane;;CC:plasma membrane;;MF:amino acid transmembrane transporter activity;;	K15015	SLC32A, VGAT	------	------	COG0814	E:Amino acid transport and metabolism	XP_003599464.2	amino acid transporter AVT1I [Medicago truncatula]	sp|F4J1Q9|AVT1I_ARATH;;	Amino acid transporter AVT1I OS=Arabidopsis thaliana OX=3702 GN=AVT1I PE=3 SV=1;;	PF01490.18	Aa_trans	Transmembrane amino acid transporter protein
MTR_4g021220		PPR containing plant-like protein	GO:0005515	molecular_function;;	MF:protein binding;;	------	------	------	------	ENOG410Z7Z7	O:Posttranslational modification, protein turnover, chaperones	RHN59083.1	putative tetratricopeptide-like helical domain-containing protein [Medicago truncatula]	sp|Q9LVS3|PP422_ARATH;;	Pentatricopeptide repeat-containing protein At5g47360 OS=Arabidopsis thaliana OX=3702 GN=At5g47360 PE=2 SV=1;;	PF13041.6;;PF12854.7;;PF01535.20;;PF13812.6;;PF17177.4;;PF12921.7;;PF10037.9	PPR_2;;PPR_1;;PPR;;PPR_3;;PPR_long;;ATP13;;MRP-S27	PPR repeat family;;PPR repeat;;PPR repeat;;Pentatricopeptide repeat domain;;Pentacotripeptide-repeat region of PRORP;;Mitochondrial ATPase expression;;Mitochondrial 28S ribosomal protein S27
MTR_4g133170		F-box and associated interaction domain protein	GO:0005515	molecular_function;;	MF:protein binding;;	------	------	------	------	ENOG411130V;;ENOG410YVTQ	Q:Secondary metabolites biosynthesis, transport and catabolism;;S:Function unknown	XP_003610528.1	F-box protein CPR1 [Medicago truncatula]	sp|Q9SU30|CPR1_ARATH;;	F-box protein CPR1 OS=Arabidopsis thaliana OX=3702 GN=CPR1 PE=1 SV=2;;	PF00646.33;;PF12937.7;;PF07734.13;;PF08268.12	F-box;;F-box-like;;FBA_1;;FBA_3	F-box domain;;F-box-like;;F-box associated;;F-box associated domain
MTR_2g029000		prefoldin	GO:0006457;;GO:0016272;;GO:0051082	biological_process;;cellular_component;;molecular_function;;	BP:protein folding;;CC:prefoldin complex;;MF:unfolded protein binding;;	------	------	------	------	ENOG410Z2B5	S:Function unknown	AFK38899.1	unknown [Medicago truncatula]	------	------	PF01920.20	Prefoldin_2	Prefoldin subunit
MTR_2g021255		glutamine synthetase domain protein	GO:0006807;;GO:0006542;;GO:0009507;;GO:0004356;;GO:0000166;;GO:0003824;;GO:0016874;;GO:0005524	biological_process;;biological_process;;cellular_component;;molecular_function;;molecular_function;;molecular_function;;molecular_function;;molecular_function;;	BP:nitrogen compound metabolic process;;BP:glutamine biosynthetic process;;CC:chloroplast;;MF:glutamate-ammonia ligase activity;;MF:nucleotide binding;;MF:catalytic activity;;MF:ligase activity;;MF:ATP binding;;	K01915	glnA, GLUL	map00630;;map00220;;map00250;;map00910;;map04217	Glyoxylate and dicarboxylate metabolism;;Arginine biosynthesis;;Alanine, aspartate and glutamate metabolism;;Nitrogen metabolism;;Necroptosis	------	------	XP_013462707.1	glutamine synthetase leaf isozyme, chloroplastic isoform X1 [Medicago truncatula]	sp|Q9XQ94|GLNA2_MEDSA;;	Glutamine synthetase leaf isozyme, chloroplastic OS=Medicago sativa OX=3879 GN=GS2 PE=2 SV=1;;	PF00120.24;;PF03951.19	Gln-synt_C;;Gln-synt_N	Glutamine synthetase, catalytic domain;;Glutamine synthetase, beta-Grasp domain
MTR_1g087310		Cdc2 kinase, putative	GO:0016310;;GO:0051301;;GO:0016301;;GO:0016740;;GO:0005524;;GO:0004672;;GO:0008353	biological_process;;biological_process;;molecular_function;;molecular_function;;molecular_function;;molecular_function;;molecular_function;;	BP:phosphorylation;;BP:cell division;;MF:kinase activity;;MF:transferase activity;;MF:ATP binding;;MF:protein kinase activity;;MF:RNA polymerase II carboxy-terminal domain kinase activity;;	K08819	CDK12_13	------	------	ENOG410XPIR	T:Signal transduction mechanisms	AES61677.2	Cdc2 kinase, putative [Medicago truncatula]	sp|Q8W4P1|CDKC2_ARATH;;	Cyclin-dependent kinase C-2 OS=Arabidopsis thaliana OX=3702 GN=CDKC-2 PE=1 SV=2;;	------	------	------
MTR_1g087320		late embryogenesis abundant protein (LEA) family protein	GO:0016021;;GO:0016020	cellular_component;;cellular_component;;	CC:integral component of membrane;;CC:membrane;;	------	------	------	------	ENOG4111HFX	T:Signal transduction mechanisms	XP_003591427.1	transmembrane protein 205 [Medicago truncatula]	sp|Q6GPW4|TM205_XENLA;;	Transmembrane protein 205 OS=Xenopus laevis OX=8355 GN=tmem205 PE=2 SV=1;;	PF13664.6	DUF4149	Domain of unknown function
MTR_8g028410		ABIL1-like protein	------	------	------	------	------	------	------	ENOG410Y0R7;;ENOG410Y0MH	S:Function unknown;;	XP_013444744.1	protein ABIL1 [Medicago truncatula]	sp|Q8S8M5|ABIL1_ARATH;;	Protein ABIL1 OS=Arabidopsis thaliana OX=3702 GN=ABIL1 PE=1 SV=1;;	------	------	------
MTR_4g066010		hypothetical protein	------	------	------	------	------	------	------	ENOG410Y9VT	S:Function unknown	XP_013456230.1	IRK-interacting protein isoform X1 [Medicago truncatula]	sp|Q9LXU9|IRKI_ARATH;;	IRK-interacting protein OS=Arabidopsis thaliana OX=3702 GN=IRKI PE=1 SV=1;;	------	------	------
MTR_4g131920		sucrose transporter 2	GO:0015770;;GO:0016021;;GO:0016020;;GO:0005887;;GO:0008515	biological_process;;cellular_component;;cellular_component;;cellular_component;;molecular_function;;	BP:sucrose transport;;CC:integral component of membrane;;CC:membrane;;CC:integral component of plasma membrane;;MF:sucrose transmembrane transporter activity;;	K15378	SLC45A1_2_4	------	------	ENOG410XPTR	U:Intracellular trafficking, secretion, and vesicular transport	XP_003610412.1	sucrose transport protein SUC8 isoform X1 [Medicago truncatula]	sp|Q39232|SUC1_ARATH;;	Sucrose transport protein SUC1 OS=Arabidopsis thaliana OX=3702 GN=SUC1 PE=1 SV=1;;	PF13347.6	MFS_2	MFS/sugar transport protein
MTR_1g107165		hypothetical protein	------	------	------	------	------	------	------	ENOG410YB32	S:Function unknown	XP_013470025.2	uncharacterized protein LOC25485378 [Medicago truncatula]	------	------	------	------	------
MTR_7g074290		mediator of RNA polymerase II transcription subunit 33A	GO:2000762;;GO:0016592;;GO:0016021;;GO:0016020	biological_process;;cellular_component;;cellular_component;;cellular_component;;	BP:regulation of phenylpropanoid metabolic process;;CC:mediator complex;;CC:integral component of membrane;;CC:membrane;;	------	------	------	------	ENOG410XPER	S:Function unknown	XP_003623670.1	mediator of RNA polymerase II transcription subunit 33A isoform X1 [Medicago truncatula]	sp|Q9LUG9|MD33A_ARATH;;	Mediator of RNA polymerase II transcription subunit 33A OS=Arabidopsis thaliana OX=3702 GN=MED33A PE=1 SV=1;;	------	------	------
MTR_1g105970		tubulin alpha-6 chain, putative	GO:0009535;;GO:0016021;;GO:0016020	cellular_component;;cellular_component;;cellular_component;;	CC:chloroplast thylakoid membrane;;CC:integral component of membrane;;CC:membrane;;	------	------	------	------	ENOG4111ZKX	S:Function unknown	XP_013469954.1	uncharacterized protein LOC25485306 [Medicago truncatula]	------	------	------	------	------
MTR_1g097160		somatic embryogenesis receptor-like kinase	GO:0006468;;GO:0016310;;GO:0007165;;GO:0007178;;GO:0016020;;GO:0016021;;GO:0005886;;GO:0004672;;GO:0000166;;GO:0004675;;GO:0004674;;GO:0016740;;GO:0016301;;GO:0005102;;GO:0005524	biological_process;;biological_process;;biological_process;;biological_process;;cellular_component;;cellular_component;;cellular_component;;molecular_function;;molecular_function;;molecular_function;;molecular_function;;molecular_function;;molecular_function;;molecular_function;;molecular_function;;	BP:protein phosphorylation;;BP:phosphorylation;;BP:signal transduction;;BP:transmembrane receptor protein serine/threonine kinase signaling pathway;;CC:membrane;;CC:integral component of membrane;;CC:plasma membrane;;MF:protein kinase activity;;MF:nucleotide binding;;MF:transmembrane receptor protein serine/threonine kinase activity;;MF:protein serine/threonine kinase activity;;MF:transferase act…	K13418	SERK1	------	------	ENOG410ZNK7	T:Signal transduction mechanisms	XP_013469559.1	somatic embryogenesis receptor kinase 2 [Medicago truncatula]	sp|Q94AG2|SERK1_ARATH;;	Somatic embryogenesis receptor kinase 1 OS=Arabidopsis thaliana OX=3702 GN=SERK1 PE=1 SV=2;;	PF00069.25;;PF07714.17;;PF08263.12;;PF13855.6;;PF12799.7;;PF01636.23	Pkinase;;Pkinase_Tyr;;LRRNT_2;;LRR_8;;LRR_4;;APH	Protein kinase domain;;Protein tyrosine kinase;;Leucine rich repeat N-terminal domain;;Leucine rich repeat;;Leucine Rich repeats;;Phosphotransferase enzyme family
MTR_1g063900		cysteine proteinase superfamily protein	GO:0006508;;GO:0016579;;GO:0016787;;GO:0036459;;GO:0004843	biological_process;;biological_process;;molecular_function;;molecular_function;;molecular_function;;	BP:proteolysis;;BP:protein deubiquitination;;MF:hydrolase activity;;MF:thiol-dependent ubiquitinyl hydrolase activity;;MF:thiol-dependent ubiquitin-specific protease activity;;	------	------	------	------	ENOG4111QPP;;ENOG410XNYW	O:Posttranslational modification, protein turnover, chaperones;;	XP_003590457.1	uncharacterized protein LOC11429553 [Medicago truncatula]	sp|Q96G74|OTUD5_HUMAN;;	OTU domain-containing protein 5 OS=Homo sapiens OX=9606 GN=OTUD5 PE=1 SV=1;;	PF02338.19	OTU	OTU-like cysteine protease
MTR_2g095290		SNF1-related kinase regulatory subunit beta-2	GO:0009744;;GO:0043562;;GO:0016310;;GO:0045859;;GO:0005737;;GO:0009569;;GO:0031588;;GO:0009507;;GO:0019887;;GO:0016301;;GO:1901982;;GO:0005515	biological_process;;biological_process;;biological_process;;biological_process;;cellular_component;;cellular_component;;cellular_component;;cellular_component;;molecular_function;;molecular_function;;molecular_function;;molecular_function;;	BP:response to sucrose;;BP:cellular response to nitrogen levels;;BP:phosphorylation;;BP:regulation of protein kinase activity;;CC:cytoplasm;;CC:chloroplast starch grain;;CC:nucleotide-activated protein kinase complex;;CC:chloroplast;;MF:protein kinase regulator activity;;MF:kinase activity;;MF:maltose binding;;MF:protein binding;;	------	------	------	------	ENOG410XRB3	G:Carbohydrate transport and metabolism	XP_013465343.1	SNF1-related protein kinase regulatory subunit beta-3 [Medicago truncatula]	sp|Q9ZUU8|KINB3_ARATH;;	SNF1-related protein kinase regulatory subunit beta-3 OS=Arabidopsis thaliana OX=3702 GN=KINB3 PE=1 SV=1;;	PF04739.15	AMPKBI	5'-AMP-activated protein kinase beta subunit, interaction domain
MTR_8g106680		plastid movement impaired protein	GO:0010027;;GO:0042793;;GO:0009902;;GO:0035304;;GO:0005623	biological_process;;biological_process;;biological_process;;biological_process;;cellular_component;;	BP:thylakoid membrane organization;;BP:transcription from plastid promoter;;BP:chloroplast relocation;;BP:regulation of protein dephosphorylation;;CC:cell;;	------	------	------	------	ENOG410Y932	S:Function unknown	AET05536.2	plastid movement impaired protein [Medicago truncatula]	sp|Q9C8E6|PMI1_ARATH;;	Protein PLASTID MOVEMENT IMPAIRED 1 OS=Arabidopsis thaliana OX=3702 GN=PMI1 PE=1 SV=1;;	PF10358.9	NT-C2	N-terminal C2 in EEIG1 and EHBP1 proteins
MTR_2g037200		Defensin fusion	------	------	------	------	------	------	------	------	------	XP_003595002.1	defensin-like protein 183 [Medicago truncatula]	------	------	------	------	------
MTR_7g076660		NAD(P)-binding rossmann-fold protein	GO:0055114;;GO:0016021;;GO:0016491	biological_process;;cellular_component;;molecular_function;;	BP:oxidation-reduction process;;CC:integral component of membrane;;MF:oxidoreductase activity;;	K15095	E1.1.1.208	map00902	Monoterpenoid biosynthesis	COG1028	S:Function unknown	KEH23344.1	NAD(P)-binding rossmann-fold protein [Medicago truncatula]	sp|Q9M2E2|SDR1_ARATH;;	;;	PF00106.25;;PF13561.6;;PF08659.10;;PF01370.21;;PF16363.5	adh_short;;adh_short_C2;;KR;;Epimerase;;GDP_Man_Dehyd	short chain dehydrogenase;;Enoyl;;KR domain;;NAD dependent epimerase/dehydratase family;;GDP-mannose 4,6 dehydratase
MTR_4g055270		ribosome biogenesis RLP24-like protein	GO:1902626;;GO:0006412;;GO:0000027;;GO:0005840;;GO:0022625;;GO:0003735;;GO:0003723	biological_process;;biological_process;;biological_process;;cellular_component;;cellular_component;;molecular_function;;molecular_function;;	BP:assembly of large subunit precursor of preribosome;;BP:translation;;BP:ribosomal large subunit assembly;;CC:ribosome;;CC:cytosolic large ribosomal subunit;;MF:structural constituent of ribosome;;MF:RNA binding;;	K02896	RP-L24e, RPL24	map03010	Ribosome	COG2075	J:Translation, ribosomal structure and biogenesis	XP_003606254.1	probable ribosome biogenesis protein RLP24 [Medicago truncatula]	sp|O22165|RLP24_ARATH;;	Probable ribosome biogenesis protein RLP24 OS=Arabidopsis thaliana OX=3702 GN=At2g44860 PE=1 SV=1;;	PF01246.20	Ribosomal_L24e	Ribosomal protein L24e
MTR_1g090913		phytol kinase	GO:0016310;;GO:0010189;;GO:0031969;;GO:0016020;;GO:0016021;;GO:0009507;;GO:0016301;;GO:0016740;;GO:0010276	biological_process;;biological_process;;cellular_component;;cellular_component;;cellular_component;;cellular_component;;molecular_function;;molecular_function;;molecular_function;;	BP:phosphorylation;;BP:vitamin E biosynthetic process;;CC:chloroplast membrane;;CC:membrane;;CC:integral component of membrane;;CC:chloroplast;;MF:kinase activity;;MF:transferase activity;;MF:phytol kinase activity;;	K18678	VTE5	------	------	COG0170	O:Posttranslational modification, protein turnover, chaperones	XP_013469326.1	probable phytol kinase 1, chloroplastic [Medicago truncatula]	sp|Q2N2K1|PHYK1_SOYBN;;	Probable phytol kinase 1, chloroplastic OS=Glycine max OX=3847 PE=2 SV=1;;	------	------	------
MTR_2g040060		lycopene epsilon cyclase	GO:0016120;;GO:0016123;;GO:0016117;;GO:0006744;;GO:0010103;;GO:0055114;;GO:0031969;;GO:0016021;;GO:0045435;;GO:0016853;;GO:0016705;;GO:0016491	biological_process;;biological_process;;biological_process;;biological_process;;biological_process;;biological_process;;cellular_component;;cellular_component;;molecular_function;;molecular_function;;molecular_function;;molecular_function;;	BP:carotene biosynthetic process;;BP:xanthophyll biosynthetic process;;BP:carotenoid biosynthetic process;;BP:ubiquinone biosynthetic process;;BP:stomatal complex morphogenesis;;BP:oxidation-reduction process;;CC:chloroplast membrane;;CC:integral component of membrane;;MF:lycopene epsilon cyclase activity;;MF:isomerase activity;;MF:oxidoreductase activity, acting on paired donors, with incorporat…	K06444	lcyE, crtL2	map00906	Carotenoid biosynthesis	ENOG410XPIY	I:Lipid transport and metabolism	XP_003595243.1	lycopene epsilon cyclase, chloroplastic [Medicago truncatula]	sp|Q38932|LCYE_ARATH;;	Lycopene epsilon cyclase, chloroplastic OS=Arabidopsis thaliana OX=3702 GN=LUT2 PE=1 SV=2;;	PF05834.12;;PF07992.14	Lycopene_cycl;;Pyr_redox_2	Lycopene cyclase protein;;Pyridine nucleotide-disulphide oxidoreductase
MTR_7g089970		ferredoxin-dependent glutamate synthase	GO:0006537;;GO:0006807;;GO:0055114;;GO:0015930;;GO:0016638;;GO:0016041;;GO:0003824;;GO:0016491	biological_process;;biological_process;;biological_process;;molecular_function;;molecular_function;;molecular_function;;molecular_function;;molecular_function;;	BP:glutamate biosynthetic process;;BP:nitrogen compound metabolic process;;BP:oxidation-reduction process;;MF:glutamate synthase activity;;MF:oxidoreductase activity, acting on the CH-NH2 group of donors;;MF:glutamate synthas;;MF:catalytic activity;;MF:oxidoreductase activity;;	K00284	GLU, gltS	map00630;;map00910	Glyoxylate and dicarboxylate metabolism;;Nitrogen metabolism	COG0067	E:Amino acid transport and metabolism	XP_003625007.2	ferredoxin-dependent glutamate synthase, chloroplastic [Medicago truncatula]	sp|Q9ZNZ7|GLTB1_ARATH;;	Ferredoxin-dependent glutamate synthase 1, chloroplastic/mitochondrial OS=Arabidopsis thaliana OX=3702 GN=GLU1 PE=1 SV=3;;	PF00310.21;;PF01645.17;;PF04898.14;;PF01493.19	GATase_2;;Glu_synthase;;Glu_syn_central;;GXGXG	Glutamine amidotransferases class-II;;Conserved region in glutamate synthase;;Glutamate synthase central domain;;GXGXG motif
MTR_4g012800		translation machinery associated TMA7 protein	GO:0002181;;GO:0005886	biological_process;;cellular_component;;	BP:cytoplasmic translation;;CC:plasma membrane;;	------	------	------	------	ENOG410ZRWX	S:Function unknown	AES86666.1	translation machinery associated TMA7 protein [Medicago truncatula]	sp|Q4SUE2|TMA7_TETNG;;	Translation machinery-associated protein 7 OS=Tetraodon nigroviridis OX=99883 GN=tma7 PE=3 SV=1;;	PF09072.10	TMA7	Translation machinery associated TMA7
MTR_5g065490		transport inhibitor response protein, putative	GO:0016567;;GO:0031146;;GO:0019005	biological_process;;biological_process;;cellular_component;;	BP:protein ubiquitination;;BP:SCF-dependent proteasomal ubiquitin-dependent protein catabolic process;;CC:SCF ubiquitin ligase complex;;	------	------	------	------	ENOG410XQ54;;ENOG410YDP8	S:Function unknown;;	XP_003615232.1	transport inhibitor response 1-like protein [Medicago truncatula]	sp|Q9LTX2|TIR1L_ARATH;;	Transport inhibitor response 1-like protein OS=Arabidopsis thaliana OX=3702 GN=At5g49980 PE=2 SV=1;;	PF18791.1;;PF18511.1;;PF12937.7	Transp_inhibit;;F-box_5;;F-box-like	Transport inhibitor response 1 protein domain;;F-box;;F-box-like
MTR_3g015550		NBS-LRR type disease resistance protein	GO:0016021;;GO:0016787;;GO:0043531;;GO:0004016	cellular_component;;molecular_function;;molecular_function;;molecular_function;;	CC:integral component of membrane;;MF:hydrolase activity;;MF:ADP binding;;MF:adenylate cyclase activity;;	------	------	------	------	COG4886	S:Function unknown	AES68813.2	NBS-LRR type disease resistance protein [Medicago truncatula]	sp|Q7XA39|RGA4_SOLBU;;	Putative disease resistance protein RGA4 OS=Solanum bulbocastanum OX=147425 GN=RGA4 PE=2 SV=1;;	PF00931.22;;PF18052.1;;PF13855.6;;PF12799.7	NB-ARC;;Rx_N;;LRR_8;;LRR_4	NB-ARC domain;;Rx N-terminal domain;;Leucine rich repeat;;Leucine Rich repeats
MTR_7g006560		transaldolase family protein	GO:0033587;;GO:0005975;;GO:0006098;;GO:0046686;;GO:0009809;;GO:0005737;;GO:0009570;;GO:0005739;;GO:0004801;;GO:0003824;;GO:0016740	biological_process;;biological_process;;biological_process;;biological_process;;biological_process;;cellular_component;;cellular_component;;cellular_component;;molecular_function;;molecular_function;;molecular_function;;	BP:shikimate biosynthetic process;;BP:carbohydrate metabolic process;;BP:pentose-phosphate shunt;;BP:response to cadmium ion;;BP:lignin biosynthetic process;;CC:cytoplasm;;CC:chloroplast stroma;;CC:mitochondrion;;MF:sedoheptulose-7-phosphat;;MF:catalytic activity;;MF:transferase activity;;	K00616	E2.2.1.2, talA, talB	map00030	Pentose phosphate pathway	COG0176	G:Carbohydrate transport and metabolism	XP_003621050.1	uncharacterized protein LOC11406940 [Medicago truncatula]	sp|A8KYS5|TAL_FRASN;;	Transaldolase OS=Frankia sp.;;	PF00923.19	TAL_FSA	Transaldolase/Fructose-6-phosphate aldolase
MTR_5g019350		PPR containing plant-like protein	GO:0051560;;GO:0016021;;GO:0005739;;GO:0015292	biological_process;;cellular_component;;cellular_component;;molecular_function;;	BP:mitochondrial calcium ion homeostasis;;CC:integral component of membrane;;CC:mitochondrion;;MF:uniporter activity;;	K20858	MCU	map04218	Cellular senescence	ENOG410Y3YU	I:Lipid transport and metabolism	XP_003611914.2	calcium uniporter protein 2, mitochondrial [Medicago truncatula]	sp|O64823|MCU2_ARATH;;	Calcium uniporter protein 2, mitochondrial OS=Arabidopsis thaliana OX=3702 GN=At2g23790 PE=2 SV=1;;	PF04678.13	MCU	Mitochondrial calcium uniporter
MTR_8g070510		EF hand calcium-binding family protein	GO:0009827;;GO:0010583;;GO:0009860;;GO:0010359;;GO:0019722;;GO:0000041;;GO:0009407;;GO:0009693;;GO:0005509	biological_process;;biological_process;;biological_process;;biological_process;;biological_process;;biological_process;;biological_process;;biological_process;;molecular_function;;	BP:plant-type cell wall modification;;BP:response to cyclopentenone;;BP:pollen tube growth;;BP:regulation of anion channel activity;;BP:calcium-mediated signaling;;BP:transition metal ion transport;;BP:toxin catabolic process;;BP:ethylene biosynthetic process;;MF:calcium ion binding;;	K13448	CML	map04626	Plant-pathogen interaction	COG5126;;COG5126;;COG5126	D:Cell cycle control, cell division, chromosome partitioning;;T:Signal transduction mechanisms;;Z:Cytoskeleton	XP_024629264.1	probable calcium-binding protein CML21 isoform X1 [Medicago truncatula]	sp|Q52K82|CML21_ARATH;;	Probable calcium-binding protein CML21 OS=Arabidopsis thaliana OX=3702 GN=CML21 PE=2 SV=1;;	PF00036.32;;PF13405.6;;PF13499.6;;PF13833.6;;PF13202.6;;PF10591.9	EF-hand_1;;EF-hand_6;;EF-hand_7;;EF-hand_8;;EF-hand_5;;SPARC_Ca_bdg	EF hand;;EF-hand domain;;EF-hand domain pair;;EF-hand domain pair;;EF hand;;Secreted protein acidic and rich in cysteine Ca binding region
MTR_6g065400		carboxylesterase-like protein	GO:0016787;;GO:0080030	molecular_function;;molecular_function;;	MF:hydrolase activity;;MF:methyl indole-3-acetate esterase activity;;	------	------	------	------	COG0657	I:Lipid transport and metabolism	RHN52149.1	putative carboxylesterase [Medicago truncatula]	sp|Q9LT10|CXE18_ARATH;;	Probable carboxylesterase 18 OS=Arabidopsis thaliana OX=3702 GN=CXE18 PE=1 SV=1;;	PF07859.13;;PF00135.28;;PF10340.9;;PF12740.7	Abhydrolase_3;;COesterase;;Say1_Mug180;;Chlorophyllase2	alpha/beta hydrolase fold;;Carboxylesterase family;;Steryl acetyl hydrolase;;Chlorophyllase enzyme
MTR_1g025430		heat shock protein 81-2	GO:0034976;;GO:0006457;;GO:0009414;;GO:0010075;;GO:0042542;;GO:0006833;;GO:0006972;;GO:0009644;;GO:0009934;;GO:0005788;;GO:0009506;;GO:0051082;;GO:0005524	biological_process;;biological_process;;biological_process;;biological_process;;biological_process;;biological_process;;biological_process;;biological_process;;biological_process;;cellular_component;;cellular_component;;molecular_function;;molecular_function;;	BP:response to endoplasmic reticulum stress;;BP:protein folding;;BP:response to water deprivation;;BP:regulation of meristem growth;;BP:response to hydrogen peroxide;;BP:water transport;;BP:hyperosmotic response;;BP:response to high light intensity;;BP:regulation of meristem structural organization;;CC:endoplasmic reticulum lumen;;CC:plasmodesma;;MF:unfolded protein binding;;MF:ATP binding;;	K09487	HSP90B, TRA1	map04626;;map04141	Plant-pathogen interaction;;Protein processing in endoplasmic reticulum	COG0326	S:Function unknown	XP_003589505.1	endoplasmin homolog [Medicago truncatula]	sp|P35016|ENPL_CATRO;;	Endoplasmin homolog OS=Catharanthus roseus OX=4058 GN=HSP90 PE=2 SV=1;;	PF00183.18;;PF02518.26;;PF13589.6	HSP90;;HATPase_c;;HATPase_c_3	Hsp90 protein;;Histidine kinase-, DNA gyrase B-, and HSP90-like ATPase;;Histidine kinase-, DNA gyrase B-, and HSP90-like ATPase
MTR_3g101640		transparent testa protein	GO:0009809;;GO:0046274;;GO:0055114;;GO:0010023;;GO:0048046;;GO:0005576;;GO:0016491;;GO:0052716;;GO:0046872;;GO:0005507	biological_process;;biological_process;;biological_process;;biological_process;;cellular_component;;cellular_component;;molecular_function;;molecular_function;;molecular_function;;molecular_function;;	BP:lignin biosynthetic process;;BP:lignin catabolic process;;BP:oxidation-reduction process;;BP:proanthocyanidin biosynthetic process;;CC:apoplast;;CC:extracellular region;;MF:oxidoreductase activity;;MF:hydroquinon;;MF:metal ion binding;;MF:copper ion binding;;	K05909	E1.10.3.2	------	------	COG2132	Q:Secondary metabolites biosynthesis, transport and catabolism	AES73286.2	transparent testa protein [Medicago truncatula]	sp|Q84J37|LAC15_ARATH;;	Laccase-15 OS=Arabidopsis thaliana OX=3702 GN=TT10 PE=1 SV=1;;	PF07732.15;;PF07731.14;;PF00394.22	Cu-oxidase_3;;Cu-oxidase_2;;Cu-oxidase	Multicopper oxidase;;Multicopper oxidase;;Multicopper oxidase
MTR_3g101560		hypothetical protein	GO:0033673;;GO:0005886;;GO:0019210;;GO:0016301	biological_process;;cellular_component;;molecular_function;;molecular_function;;	BP:negative regulation of kinase activity;;CC:plasma membrane;;MF:kinase inhibitor activity;;MF:kinase activity;;	K14499	BKI1	map04075	Plant hormone signal transduction	ENOG410YVQJ	T:Signal transduction mechanisms	XP_003603029.1	BRI1 kinase inhibitor 1 [Medicago truncatula]	sp|Q9FMZ0|BKI1_ARATH;;	BRI1 kinase inhibitor 1 OS=Arabidopsis thaliana OX=3702 GN=BKI1 PE=1 SV=1;;	------	------	------
MTR_4g094518		FAD-binding berberine family protein	GO:0055114;;GO:0050660;;GO:0008762;;GO:0050328;;GO:0071949;;GO:0016491	biological_process;;molecular_function;;molecular_function;;molecular_function;;molecular_function;;molecular_function;;	BP:oxidation-reduction process;;MF:flavin adenine dinucleotide binding;;MF:UDP-N-acetylmuramate dehydrogenase activity;;MF:tetrahydroberberine oxidase activity;;MF:FAD binding;;MF:oxidoreductase activity;;	------	------	------	------	COG0277;;ENOG4110F4M	I:Lipid transport and metabolism;;S:Function unknown	XP_013457301.1	berberine bridge enzyme-like 13 [Medicago truncatula]	sp|Q93ZA3|BBE13_ARATH;;	Berberine bridge enzyme-like 13 OS=Arabidopsis thaliana OX=3702 GN=At1g30760 PE=1 SV=1;;	PF01565.23;;PF08031.12	FAD_binding_4;;BBE	FAD binding domain;;Berberine and berberine like
MTR_1g050530		RAP annotation release 2, galactose-binding-like domain protein	------	------	------	------	------	------	------	ENOG4111PIV	S:Function unknown	XP_003590247.2	uncharacterized protein LOC11430401 [Medicago truncatula]	------	------	PF09366.10	DUF1997	Protein of unknown function
MTR_2g034720		alpha-L-arabinofuranosidase/beta-D-xylosidase	GO:0010214;;GO:0005975;;GO:0008152;;GO:0016021;;GO:0009505;;GO:0016787;;GO:0016798;;GO:0004553	biological_process;;biological_process;;biological_process;;cellular_component;;cellular_component;;molecular_function;;molecular_function;;molecular_function;;	BP:seed coat development;;BP:carbohydrate metabolic process;;BP:metabolic process;;CC:integral component of membrane;;CC:plant-type cell wall;;MF:hydrolase activity;;MF:hydrolase activity, acting on glycosyl bonds;;MF:hydrolase activity, hydrolyzing O-glycosyl compounds;;	------	------	------	------	COG1472	M:Cell wall/membrane/envelope biogenesis	XP_003594795.1	beta-D-xylosidase 1 [Medicago truncatula]	sp|Q9FGY1|BXL1_ARATH;;	Beta-D-xylosidase 1 OS=Arabidopsis thaliana OX=3702 GN=BXL1 PE=1 SV=1;;	PF01915.22;;PF00933.21;;PF14310.6	Glyco_hydro_3_C;;Glyco_hydro_3;;Fn3-like	Glycosyl hydrolase family 3 C-terminal domain;;Glycosyl hydrolase family 3 N terminal domain;;Fibronectin type III-like domain
MTR_2g090245		epoxide hydrolase-like protein	GO:0004301;;GO:0016787;;GO:0033961;;GO:0003824	molecular_function;;molecular_function;;molecular_function;;molecular_function;;	MF:epoxide hydrolase activity;;MF:hydrolase activity;;MF:cis-stilbene-oxide hydrolase activity;;MF:catalytic activity;;	------	------	------	------	ENOG410ZJYN;;COG0596;;ENOG410ZMU4;;ENOG410XRPK	S:Function unknown;;	XP_013465074.1	bifunctional epoxide hydrolase 2 [Medicago truncatula]	sp|P34913|HYES_HUMAN;;	Bifunctional epoxide hydrolase 2 OS=Homo sapiens OX=9606 GN=EPHX2 PE=1 SV=2;;	PF00561.20;;PF12697.7;;PF12146.8	Abhydrolase_1;;Abhydrolase_6;;Hydrolase_4	alpha/beta hydrolase fold;;Alpha/beta hydrolase family;;Serine aminopeptidase, S33
MTR_4g127370		alpha-L-fucosidase	GO:0008152;;GO:0004560;;GO:0047513;;GO:0016853;;GO:0003824	biological_process;;molecular_function;;molecular_function;;molecular_function;;molecular_function;;	BP:metabolic process;;MF:alpha-L-fucosidase activity;;MF:1,2-alpha-L-fucosidase activity;;MF:isomerase activity;;MF:catalytic activity;;	K15923	AXY8, FUC95A, afcA	map00511	Other glycan degradation	ENOG410XPGV	S:Function unknown	AES92246.2	alpha-L-fucosidase [Medicago truncatula]	sp|Q8L7W8|FUCO2_ARATH;;	Alpha-L-fucosidase 2 OS=Arabidopsis thaliana OX=3702 GN=FUC95A PE=1 SV=1;;	PF14498.6;;PF01187.18	Glyco_hyd_65N_2;;MIF	Glycosyl hydrolase family 65, N-terminal domain;;Macrophage migration inhibitory factor
MTR_8g014050		casein kinase I-like protein	GO:0018107;;GO:0006468;;GO:0018105;;GO:0006897;;GO:0016310;;GO:0009788;;GO:0001932;;GO:0005737;;GO:0005634;;GO:0016301;;GO:0004674;;GO:0016740;;GO:0004672;;GO:0005524	biological_process;;biological_process;;biological_process;;biological_process;;biological_process;;biological_process;;biological_process;;cellular_component;;cellular_component;;molecular_function;;molecular_function;;molecular_function;;molecular_function;;molecular_function;;	BP:peptidyl-threonine phosphorylation;;BP:protein phosphorylation;;BP:peptidyl-serine phosphorylation;;BP:endocytosis;;BP:phosphorylation;;BP:negative regulation of abscisic acid-activated signaling pathway;;BP:regulation of protein phosphorylation;;CC:cytoplasm;;CC:nucleus;;MF:kinase activity;;MF:protein serine/threonine kinase activity;;MF:transferase activity;;MF:protein kinase activity;;MF:AT…	------	------	------	------	ENOG410XPGP	S:Function unknown	XP_003627012.2	casein kinase 1-like protein HD16 [Medicago truncatula]	sp|Q852L0|HD16N_ORYSJ;;	Casein kinase 1-like protein HD16 OS=Oryza sativa subsp. japonica OX=39947 GN=HD16 PE=1 SV=1;;	PF00069.25;;PF17667.1;;PF07714.17;;PF06293.14	Pkinase;;Pkinase_fungal;;Pkinase_Tyr;;Kdo	Protein kinase domain;;Fungal protein kinase;;Protein tyrosine kinase;;Lipopolysaccharide kinase
MTR_5g091060		4-hydroxyphenylpyruvate dioxygenase	GO:0009072;;GO:0055114;;GO:0051213;;GO:0016701;;GO:0003868;;GO:0046872	biological_process;;biological_process;;molecular_function;;molecular_function;;molecular_function;;molecular_function;;	BP:aromatic amino acid family metabolic process;;BP:oxidation-reduction process;;MF:dioxygenase activity;;MF:oxidoreductase activity, acting on single donors with incorporation of molecular oxygen;;MF:4-hydroxyphenylpyruvate dioxygenase activity;;MF:metal ion binding;;	K00457	HPD, hppD	map00130;;map00360;;map00350	Ubiquinone and other terpenoid-quinone biosynthesis;;Phenylalanine metabolism;;Tyrosine metabolism	COG3185	E:Amino acid transport and metabolism	RHN57659.1	putative 4-hydroxyphenylpyruvate dioxygenase [Medicago truncatula]	sp|P93836|HPPD_ARATH;;	4-hydroxyphenylpyruvate dioxygenase OS=Arabidopsis thaliana OX=3702 GN=HPD PE=1 SV=2;;	PF13669.6;;PF00903.25;;PF14696.6	Glyoxalase_4;;Glyoxalase;;Glyoxalase_5	Glyoxalase/Bleomycin resistance protein/Dioxygenase superfamily;;Glyoxalase/Bleomycin resistance protein/Dioxygenase superfamily;;Hydroxyphenylpyruvate dioxygenase, HPPD, N-terminal
MTR_4g115330		raffinose synthase or seed inhibition protein	GO:0080167;;GO:0009409;;GO:0006979;;GO:0009507;;GO:0009506;;GO:0047274;;GO:0003824;;GO:0016757;;GO:0003729	biological_process;;biological_process;;biological_process;;cellular_component;;cellular_component;;molecular_function;;molecular_function;;molecular_function;;molecular_function;;	BP:response to karrikin;;BP:response to cold;;BP:response to oxidative stress;;CC:chloroplast;;CC:plasmodesma;;MF:galactinol-sucrose galactosyltransferase activity;;MF:catalytic activity;;MF:transferase activity, transferring glycosyl groups;;MF:mRNA binding;;	K06617	E2.4.1.82	map00052	Galactose metabolism	ENOG410YBU9	S:Function unknown	AES91600.2	raffinose synthase or seed inhibition protein [Medicago truncatula]	sp|Q8RX87|RFS6_ARATH;;	Probable galactinol--sucrose galactosyltransferase 6 OS=Arabidopsis thaliana OX=3702 GN=RFS6 PE=2 SV=2;;	PF05691.12	Raffinose_syn	Raffinose synthase or seed imbibition protein Sip1
MTR_5g069640		acyl-CoA thioesterase, putative	GO:0005777;;GO:0016787;;GO:0047617	cellular_component;;molecular_function;;molecular_function;;	CC:peroxisome;;MF:hydrolase activity;;MF:acyl-CoA hydrolase activity;;	K17362	ACOT13	------	------	COG2050	S:Function unknown	XP_003615571.1	acyl-coenzyme A thioesterase 13 [Medicago truncatula]	sp|Q9NPJ3|ACO13_HUMAN;;	Acyl-coenzyme A thioesterase 13 OS=Homo sapiens OX=9606 GN=ACOT13 PE=1 SV=1;;	PF03061.22	4HBT	Thioesterase superfamily
MTR_0650s0010		LURP-one-like protein	------	------	------	------	------	------	------	ENOG410YHS0	S:Function unknown	XP_013441671.1	protein LURP-one-related 6 [Medicago truncatula]	sp|Q9ZUF7|LOR6_ARATH;;	Protein LURP-one-related 6 OS=Arabidopsis thaliana OX=3702 GN=At2g05910 PE=2 SV=1;;	PF04525.12	LOR	LURP-one-related
MTR_4g090525		3'(2'),5'-bisphosphate nucleotidase	GO:0016311;;GO:0006790;;GO:0046854;;GO:0000103;;GO:0016787;;GO:0008441;;GO:0042578	biological_process;;biological_process;;biological_process;;biological_process;;molecular_function;;molecular_function;;molecular_function;;	BP:dephosphorylation;;BP:sulfur compound metabolic process;;BP:phosphatidylinositol phosphorylation;;BP:sulfate assimilation;;MF:hydrolase activity;;MF:3;;MF:phosphoric ester hydrolase activity;;	K01082	cysQ, MET22, BPNT1	map00920	Sulfur metabolism	COG1218	S:Function unknown	XP_013457105.1	PAP-specific phosphatase HAL2-like [Medicago truncatula]	sp|Q38945|DPNPH_ARATH;;	PAP-specific phosphatase HAL2-like OS=Arabidopsis thaliana OX=3702 GN=AHL PE=2 SV=1;;	PF00459.25	Inositol_P	Inositol monophosphatase family
MTR_4g089190		hypothetical protein	------	------	------	------	------	------	------	ENOG410ZFU3	S:Function unknown	XP_013457102.1	uncharacterized protein LOC25493221 [Medicago truncatula]	------	------	------	------	------
MTR_3g069030		chromosome condensation regulator RCC1 repeat protein	GO:1901141;;GO:0071497;;GO:0009631;;GO:0005634;;GO:0042393	biological_process;;biological_process;;biological_process;;cellular_component;;molecular_function;;	BP:regulation of lignin biosynthetic process;;BP:cellular response to freezing;;BP:cold acclimation;;CC:nucleus;;MF:histone binding;;	------	------	------	------	COG5184	S:Function unknown	XP_003600756.1	ultraviolet-B receptor UVR8 [Medicago truncatula]	sp|Q9FN03|UVR8_ARATH;;	Ultraviolet-B receptor UVR8 OS=Arabidopsis thaliana OX=3702 GN=UVR8 PE=1 SV=1;;	PF00415.18;;PF13540.6	RCC1;;RCC1_2	Regulator of chromosome condensation;;Regulator of chromosome condensation
MTR_2g037220		hypothetical protein	GO:0004190	molecular_function;;	MF:aspartic-type endopeptidase activity;;	------	------	------	------	------	------	KEH37424.1	hypothetical protein MTR_2g037220 [Medicago truncatula]	------	------	------	------	------
MTR_3g462950		thiamine biosynthesis protein ThiC	GO:0010266;;GO:0009228;;GO:0009570;;GO:0051536;;GO:0016830;;GO:0080041;;GO:0019904;;GO:0016829	biological_process;;biological_process;;cellular_component;;molecular_function;;molecular_function;;molecular_function;;molecular_function;;molecular_function;;	BP:response to vitamin B1;;BP:thiamine biosynthetic process;;CC:chloroplast stroma;;MF:iron-sulfur cluster binding;;MF:carbon-carbon lyase activity;;MF:ADP-ribose pyrophosphohydrolase activity;;MF:protein domain specific binding;;MF:lyase activity;;	K03147	thiC	map00730	Thiamine metabolism	COG0422	H:Coenzyme transport and metabolism	XP_024634968.1	phosphomethylpyrimidine synthase, chloroplastic isoform X3 [Medicago truncatula]	sp|O82392|THIC_ARATH;;	Phosphomethylpyrimidine synthase, chloroplastic OS=Arabidopsis thaliana OX=3702 GN=THIC PE=1 SV=1;;	PF01964.18;;PF13667.6	ThiC_Rad_SAM;;ThiC-associated	Radical SAM ThiC family;;ThiC-associated domain
MTR_8g022870		subtilisin-like serine protease	GO:0016485;;GO:0006508;;GO:0043086;;GO:0016020;;GO:0004252;;GO:0016787;;GO:0008233	biological_process;;biological_process;;biological_process;;cellular_component;;molecular_function;;molecular_function;;molecular_function;;	BP:protein processing;;BP:proteolysis;;BP:negative regulation of catalytic activity;;CC:membrane;;MF:serine-type endopeptidase activity;;MF:hydrolase activity;;MF:peptidase activity;;	------	------	------	------	COG1404	K:Transcription	XP_003627424.1	subtilisin-like protease SBT1.5 [Medicago truncatula]	sp|Q9LUM3|SBT15_ARATH;;	Subtilisin-like protease SBT1.5 OS=Arabidopsis thaliana OX=3702 GN=SBT1.5 PE=2 SV=1;;	PF00082.22;;PF17766.1;;PF05922.16;;PF02225.22	Peptidase_S8;;fn3_6;;Inhibitor_I9;;PA	Subtilase family;;Fibronectin type-III domain;;Peptidase inhibitor I9;;PA domain
MTR_4g070060		transcription termination factor family protein	GO:0032502;;GO:0009658;;GO:0006355;;GO:0009506;;GO:0009507;;GO:0003690	biological_process;;biological_process;;biological_process;;cellular_component;;cellular_component;;molecular_function;;	BP:developmental process;;BP:chloroplast organization;;BP:regulation of transcription, DNA-templated;;CC:plasmodesma;;CC:chloroplast;;MF:double-stranded DNA binding;;	K15032	MTERFD	------	------	ENOG410XT49	J:Translation, ribosomal structure and biogenesis	XP_003606908.1	transcription termination factor MTERF2, chloroplastic [Medicago truncatula]	sp|F4IHL3|MTEF2_ARATH;;	Transcription termination factor MTERF2, chloroplastic OS=Arabidopsis thaliana OX=3702 GN=MTERF2 PE=3 SV=1;;	PF02536.14	mTERF	mTERF
MTR_2g091190		transcription factor bHLH107-like protein	GO:0008168;;GO:0046983	molecular_function;;molecular_function;;	MF:methyltransferase activity;;MF:protein dimerization activity;;	------	------	------	------	ENOG410ZKSM	K:Transcription	XP_013465233.1	transcription factor bHLH30 [Medicago truncatula]	sp|Q9S7Y1|BH030_ARATH;;	Transcription factor bHLH30 OS=Arabidopsis thaliana OX=3702 GN=BHLH30 PE=1 SV=1;;	PF00010.26	HLH	Helix-loop-helix DNA-binding domain
MTR_2g072250		cytochrome P450 family 709 protein	GO:0016135;;GO:0055114;;GO:0016020;;GO:0016021;;GO:0004497;;GO:0020037;;GO:0016709;;GO:0016705;;GO:0005506;;GO:0046872;;GO:0003997;;GO:0016491	biological_process;;biological_process;;cellular_component;;cellular_component;;molecular_function;;molecular_function;;molecular_function;;molecular_function;;molecular_function;;molecular_function;;molecular_function;;molecular_function;;	BP:saponin biosynthetic process;;BP:oxidation-reduction process;;CC:membrane;;CC:integral component of membrane;;MF:monooxygenase activity;;MF:heme binding;;MF:oxidoreductase activity, acting on paired donors, with incorporation or reduction of molecular oxygen, NA;;MF:oxidoreductase activity, acting on paired donors, with incorporation or reduction of molecular oxygen;;MF:iron ion binding;;MF:me…	------	------	------	------	COG2124	Q:Secondary metabolites biosynthesis, transport and catabolism	XP_013464434.2	cytochrome P450 CYP72A219 [Medicago truncatula]	sp|Q2MJ19|C7A68_MEDTR;;	Cytochrome P450 72A68 OS=Medicago truncatula OX=3880 GN=CYP72A68 PE=1 SV=1;;	PF00067.22	p450	Cytochrome P450
MTR_8g076040		SAUR-like auxin-responsive family protein	GO:0009733	biological_process;;	BP:response to auxin;;	K14488	SAUR	map04075	Plant hormone signal transduction	ENOG410Z28U	S:Function unknown	XP_003629338.2	auxin-responsive protein SAUR50 [Medicago truncatula]	sp|O65695|SAU50_ARATH;;	Auxin-responsive protein SAUR50 OS=Arabidopsis thaliana OX=3702 GN=SAUR50 PE=1 SV=1;;	PF02519.14	Auxin_inducible	Auxin responsive protein
MTR_1g060360		purple acid phosphatase superfamily protein	GO:0016311;;GO:0016021;;GO:0016787;;GO:0005515;;GO:0046872;;GO:0003993	biological_process;;cellular_component;;molecular_function;;molecular_function;;molecular_function;;molecular_function;;	BP:dephosphorylation;;CC:integral component of membrane;;MF:hydrolase activity;;MF:protein binding;;MF:metal ion binding;;MF:acid phosphatase activity;;	------	------	------	------	COG1409	S:Function unknown	XP_013468010.1	purple acid phosphatase 22 [Medicago truncatula]	sp|Q8S340|PPA22_ARATH;;	Purple acid phosphatase 22 OS=Arabidopsis thaliana OX=3702 GN=PAP22 PE=2 SV=1;;	PF00149.28;;PF16656.5;;PF14008.6;;PF12850.7	Metallophos;;Pur_ac_phosph_N;;Metallophos_C;;Metallophos_2	Calcineurin-like phosphoesterase;;Purple acid Phosphatase, N-terminal domain;;Iron/zinc purple acid phosphatase-like protein C;;Calcineurin-like phosphoesterase superfamily domain
MTR_1g016120		ZIP zinc/iron transport family protein	GO:0006811;;GO:0055085;;GO:0030001;;GO:0071577;;GO:0016020;;GO:0016021;;GO:0005385;;GO:0046873	biological_process;;biological_process;;biological_process;;biological_process;;cellular_component;;cellular_component;;molecular_function;;molecular_function;;	BP:ion transport;;BP:transmembrane transport;;BP:metal ion transport;;BP:zinc II ion transmembrane transport;;CC:membrane;;CC:integral component of membrane;;MF:zinc ion transmembrane transporter activity;;MF:metal ion transmembrane transporter activity;;	K14709	SLC39A1_2_3, ZIP1_2_3	------	------	ENOG4111GP2	D:Cell cycle control, cell division, chromosome partitioning	XP_003588989.1	zinc transporter 4, chloroplastic [Medicago truncatula]	sp|O04089|ZIP4_ARATH;;	Zinc transporter 4, chloroplastic OS=Arabidopsis thaliana OX=3702 GN=ZIP4 PE=2 SV=1;;	PF02535.22	Zip	ZIP Zinc transporter
MTR_8g013080		acid phosphatase	GO:0003993	molecular_function;;	MF:acid phosphatase activity;;	------	------	------	------	ENOG4111MGT	S:Function unknown	XP_013444175.1	acid phosphatase 1 [Medicago truncatula]	sp|P27061|PPA1_SOLLC;;	Acid phosphatase 1 OS=Solanum lycopersicum OX=4081 GN=APS1 PE=2 SV=1;;	PF03767.14	Acid_phosphat_B	HAD superfamily, subfamily IIIB
MTR_7g065920		RING/FYVE/PHD zinc finger protein	GO:0009555;;GO:0016021;;GO:0016020;;GO:0008270;;GO:0046872;;GO:0016874	biological_process;;cellular_component;;cellular_component;;molecular_function;;molecular_function;;molecular_function;;	BP:pollen development;;CC:integral component of membrane;;CC:membrane;;MF:zinc ion binding;;MF:metal ion binding;;MF:ligase activity;;	------	------	------	------	COG5183	S:Function unknown	XP_013449036.1	uncharacterized protein LOC25498649 [Medicago truncatula]	------	------	PF12906.7	RINGv	RING-variant domain
MTR_7g039690		cullin 3B	GO:0043161;;GO:0031146;;GO:0006511;;GO:0031461;;GO:0031625	biological_process;;biological_process;;biological_process;;cellular_component;;molecular_function;;	BP:proteasome-mediated ubiquitin-dependent protein catabolic process;;BP:SCF-dependent proteasomal ubiquitin-dependent protein catabolic process;;BP:ubiquitin-dependent protein catabolic process;;CC:cullin-RING ubiquitin ligase complex;;MF:ubiquitin protein ligase binding;;	K03869	CUL3	map04120	Ubiquitin mediated proteolysis	COG5647	O:Posttranslational modification, protein turnover, chaperones	KEH22338.1	cullin 3B [Medicago truncatula]	sp|Q9ZVH4|CUL3A_ARATH;;	Cullin-3A OS=Arabidopsis thaliana OX=3702 GN=CUL3A PE=1 SV=1;;	PF00888.22;;PF10557.9	Cullin;;Cullin_Nedd8	Cullin family;;Cullin protein neddylation domain
MTR_4g079720		hypothetical protein	------	------	------	------	------	------	------	ENOG4111BSZ;;ENOG4111ABF	S:Function unknown;;	XP_003607568.2	uncharacterized protein LOC11408455 isoform X1 [Medicago truncatula]	------	------	------	------	------
MTR_2g062990		serine carboxypeptidase-like protein	GO:0051603;;GO:0006508;;GO:0016021;;GO:0016787;;GO:0004180;;GO:0004185;;GO:0008233	biological_process;;biological_process;;cellular_component;;molecular_function;;molecular_function;;molecular_function;;molecular_function;;	BP:proteolysis involved in cellular protein catabolic process;;BP:proteolysis;;CC:integral component of membrane;;MF:hydrolase activity;;MF:carboxypeptidase activity;;MF:serine-type carboxypeptidase activity;;MF:peptidase activity;;	K16297	SCPL-II	------	------	COG2939	E:Amino acid transport and metabolism	XP_003595891.1	serine carboxypeptidase II-2 [Medicago truncatula]	sp|P55748|CBP22_HORVU;;	Serine carboxypeptidase II-2;;	PF00450.22	Peptidase_S10	Serine carboxypeptidase
MTR_3g437580		flavin containing monooxygenase FMO-like protein	GO:0055114;;GO:0050661;;GO:0050660;;GO:0004499;;GO:0004497;;GO:0016491	biological_process;;molecular_function;;molecular_function;;molecular_function;;molecular_function;;molecular_function;;	BP:oxidation-reduction process;;MF:NADP binding;;MF:flavin adenine dinucleotide binding;;MF:N,N-dimethylaniline monooxygenase activity;;MF:monooxygenase activity;;MF:oxidoreductase activity;;	------	------	------	------	COG2072	P:Inorganic ion transport and metabolism	XP_013459365.1	flavin-containing monooxygenase FMO GS-OX-like 8 [Medicago truncatula]	sp|Q9FF12|GSXL9_ARATH;;	Flavin-containing monooxygenase FMO GS-OX-like 9 OS=Arabidopsis thaliana OX=3702 GN=At5g07800 PE=2 SV=1;;	PF00743.19;;PF07992.14;;PF13738.6;;PF13450.6;;PF03486.14;;PF01266.24;;PF01946.17;;PF00890.24;;PF13434.6;;PF12831.7;;PF01494.19;;PF01134.22;;PF01593.24	FMO-like;;Pyr_redox_2;;Pyr_redox_3;;NAD_binding_8;;HI0933_like;;DAO;;Thi4;;FAD_binding_2;;K_oxygenase;;FAD_oxidored;;FAD_binding_3;;GIDA;;Amino_oxidase	Flavin-binding monooxygenase-like;;Pyridine nucleotide-disulphide oxidoreductase;;Pyridine nucleotide-disulphide oxidoreductase;;NA;;HI0933-like protein;;FAD dependent oxidoreductase;;Thi4 family;;FAD binding domain;;L-lysine 6-monooxygenase;;FAD dependent oxidoreductase;;FAD binding domain;;Glucose inhibited division protein A;;Flavin containing amine oxidoreductase
MTR_4g131940		abnormal spindle-like microcephaly-associated-like protein, putative	GO:0048451;;GO:0000911;;GO:0048453;;GO:0006346;;GO:0007051;;GO:0051567;;GO:0016246;;GO:0031048;;GO:0005515	biological_process;;biological_process;;biological_process;;biological_process;;biological_process;;biological_process;;biological_process;;biological_process;;molecular_function;;	BP:petal formation;;BP:cytokinesis by cell plate formation;;BP:sepal formation;;BP:methylation-dependent chromatin silencing;;BP:spindle organization;;BP:histone H3-K9 methylation;;BP:RNA interference;;BP:chromatin silencing by small RNA;;MF:protein binding;;	K16743	ASPM, ASP	------	------	ENOG410XSAR	Z:Cytoskeleton	XP_003610414.2	abnormal spindle-like microcephaly-associated protein homolog isoform X2 [Medicago truncatula]	sp|P62285|ASPM_BOVIN;;	Abnormal spindle-like microcephaly-associated protein homolog;;	PF00612.27;;PF00307.31;;PF00514.23	IQ;;CH;;Arm	IQ calmodulin-binding motif;;Calponin homology;;Armadillo/beta-catenin-like repeat
MTR_5g064540		Serine/Threonine-kinase SAPK1-like protein	GO:0006468;;GO:0016310;;GO:0006970;;GO:0080167;;GO:0035556;;GO:0005737;;GO:0005634;;GO:0016301;;GO:0000166;;GO:0004674;;GO:0016740;;GO:0004672;;GO:0005524	biological_process;;biological_process;;biological_process;;biological_process;;biological_process;;cellular_component;;cellular_component;;molecular_function;;molecular_function;;molecular_function;;molecular_function;;molecular_function;;molecular_function;;	BP:protein phosphorylation;;BP:phosphorylation;;BP:response to osmotic stress;;BP:response to karrikin;;BP:intracellular signal transduction;;CC:cytoplasm;;CC:nucleus;;MF:kinase activity;;MF:nucleotide binding;;MF:protein serine/threonine kinase activity;;MF:transferase activity;;MF:protein kinase activity;;MF:ATP binding;;	K14498	SNRK2	map04016;;map04075	MAPK signaling pathway - plant;;Plant hormone signal transduction	COG0515	E:Amino acid transport and metabolism	XP_003615157.1	serine/threonine-protein kinase SAPK2 [Medicago truncatula]	sp|Q0D4J7|SAPK2_ORYSJ;;	Serine/threonine-protein kinase SAPK2 OS=Oryza sativa subsp. japonica OX=39947 GN=SAPK2 PE=1 SV=1;;	PF00069.25;;PF07714.17	Pkinase;;Pkinase_Tyr	Protein kinase domain;;Protein tyrosine kinase
MTR_3g115040		enoyl-CoA hydratase 2, peroxisomal protein	GO:0033542;;GO:0005777;;GO:0016829;;GO:0080023	biological_process;;cellular_component;;molecular_function;;molecular_function;;	BP:fatty acid beta-oxidation, unsaturated, even number;;CC:peroxisome;;MF:lyase activity;;MF:3R-hydroxyacyl-CoA dehydratase activity;;	K19658	ECH2	------	------	COG2030	I:Lipid transport and metabolism	XP_013462244.1	enoyl-CoA hydratase 2, peroxisomal [Medicago truncatula]	sp|Q8VYI3|ECH2_ARATH;;	Enoyl-CoA hydratase 2, peroxisomal OS=Arabidopsis thaliana OX=3702 GN=ECH2 PE=1 SV=1;;	PF01575.19;;PF13452.6	MaoC_dehydratas;;MaoC_dehydrat_N	MaoC like domain;;N-terminal half of MaoC dehydratase
MTR_8g080080		ankyrin repeat protein	GO:0005515	molecular_function;;	MF:protein binding;;	------	------	------	------	COG0666	S:Function unknown	XP_013446521.1	uncharacterized protein LOC25501709 [Medicago truncatula]	------	------	PF12796.7;;PF13857.6;;PF13637.6;;PF00023.30	Ank_2;;Ank_5;;Ank_4;;Ank	Ankyrin repeats;;Ankyrin repeats;;Ankyrin repeats;;Ankyrin repeat
MTR_3g103580		branched-chain amino acid aminotransferase	GO:0008652;;GO:0009081;;GO:0009082;;GO:0016021;;GO:0008483;;GO:0052654;;GO:0052655;;GO:0052656;;GO:0003824;;GO:0016740;;GO:0004084	biological_process;;biological_process;;biological_process;;cellular_component;;molecular_function;;molecular_function;;molecular_function;;molecular_function;;molecular_function;;molecular_function;;molecular_function;;	BP:cellular amino acid biosynthetic process;;BP:branched-chain amino acid metabolic process;;BP:branched-chain amino acid biosynthetic process;;CC:integral component of membrane;;MF:transaminase activity;;MF:L-leucine transaminase activity;;MF:L-valine transaminase activity;;MF:L-isoleucine transaminase activity;;MF:catalytic activity;;MF:transferase activity;;MF:branched-chain-amino-acid transam…	K00826	E2.6.1.42, ilvE	map00270;;map00770;;map00280;;map00290	Cysteine and methionine metabolism;;Pantothenate and CoA biosynthesis;;Valine, leucine and isoleucine degradation;;Valine, leucine and isoleucine biosynthesis	COG0115	U:Intracellular trafficking, secretion, and vesicular transport	XP_013461828.1	branched-chain-amino-acid aminotransferase 2, chloroplastic isoform X1 [Medicago truncatula]	sp|Q9M439|BCAT2_ARATH;;	Branched-chain-amino-acid aminotransferase 2, chloroplastic OS=Arabidopsis thaliana OX=3702 GN=BCAT2 PE=1 SV=1;;	PF01063.19	Aminotran_4	Amino-transferase class IV
MTR_7g013810		glycoside hydrolase family 81 protein	GO:0008152;;GO:0016021;;GO:0016787;;GO:0052862;;GO:0052861;;GO:0042973	biological_process;;cellular_component;;molecular_function;;molecular_function;;molecular_function;;molecular_function;;	BP:metabolic process;;CC:integral component of membrane;;MF:hydrolase activity;;MF:glucan endo-1,4-beta-glucanase activity, C-3 substituted reducing group;;MF:glucan endo-1,3-beta-glucanase activity, C-3 substituted reducing group;;MF:glucan endo-1,3-beta-D-glucosidase activity;;	K01180	E3.2.1.6	------	------	COG5498	M:Cell wall/membrane/envelope biogenesis	RHN44402.1	putative glucan endo-1,3-beta-D-glucosidase [Medicago truncatula]	sp|D4AZ24|ENG1_ARTBC;;	Probable endo-1,;;	PF17652.1;;PF03639.13	Glyco_hydro81C;;Glyco_hydro_81	Glycosyl hydrolase family 81 C-terminal domain;;Glycosyl hydrolase family 81 N-terminal domain
MTR_3g100750		FH protein interacting protein FIP1, putative	GO:0016197	biological_process;;	BP:endosomal transport;;	------	------	------	------	ENOG410YBXM	S:Function unknown	XP_003602953.1	GEM-like protein 1 [Medicago truncatula]	sp|Q9SE96|GEML1_ARATH;;	GEM-like protein 1 OS=Arabidopsis thaliana OX=3702 GN=FIP1 PE=1 SV=1;;	PF02893.20	GRAM	GRAM domain
MTR_1g100130		oxidoreductase/ferric-chelate reductase	GO:0055114;;GO:0016021;;GO:0016020;;GO:0000293;;GO:0016491	biological_process;;cellular_component;;cellular_component;;molecular_function;;molecular_function;;	BP:oxidation-reduction process;;CC:integral component of membrane;;CC:membrane;;MF:ferric-chelate reductase activity;;MF:oxidoreductase activity;;	------	------	------	------	ENOG410XNZY	S:Function unknown	XP_003592210.2	ferric reduction oxidase 4 [Medicago truncatula]	sp|Q8W110|FRO4_ARATH;;	Ferric reduction oxidase 4 OS=Arabidopsis thaliana OX=3702 GN=FRO4 PE=2 SV=1;;	PF08030.12;;PF08022.12;;PF01794.19;;PF00175.21	NAD_binding_6;;FAD_binding_8;;Ferric_reduct;;NAD_binding_1	Ferric reductase NAD binding domain;;FAD-binding domain;;Ferric reductase like transmembrane component;;Oxidoreductase NAD-binding domain
MTR_3g118430		NAD-dependent epimerase/dehydratase family protein	GO:0009637;;GO:0010218;;GO:0010114;;GO:0055114;;GO:0009534;;GO:0033728;;GO:0050446;;GO:0016491	biological_process;;biological_process;;biological_process;;biological_process;;cellular_component;;molecular_function;;molecular_function;;molecular_function;;	BP:response to blue light;;BP:response to far red light;;BP:response to red light;;BP:oxidation-reduction process;;CC:chloroplast thylakoid;;MF:divinyl chlorophyllide a 8-vinyl-reductase activity;;MF:azobenzene reductase activity;;MF:oxidoreductase activity;;	------	------	------	------	COG0702	S:Function unknown	XP_003604095.2	uncharacterized protein ycf39 [Medicago truncatula]	sp|P48279|YCF39_CYAPA;;	Uncharacterized protein ycf39 OS=Cyanophora paradoxa OX=2762 GN=ycf39 PE=3 SV=1;;	PF05368.13;;PF13460.6;;PF01370.21;;PF01073.19;;PF16912.5	NmrA;;NAD_binding_10;;Epimerase;;3Beta_HSD;;Glu_dehyd_C	NmrA-like family;;NA;;NAD dependent epimerase/dehydratase family;;3-beta hydroxysteroid dehydrogenase/isomerase family;;Glucose dehydrogenase C-terminus
MTR_4g116190		calcium-binding EF hand protein	GO:0006851;;GO:0005509	biological_process;;molecular_function;;	BP:mitochondrial calcium ion transport;;MF:calcium ion binding;;	------	------	------	------	ENOG410ZSC1	S:Function unknown	XP_003609483.1	calcium uptake protein, mitochondrial [Medicago truncatula]	sp|Q9SZ45|MICU_ARATH;;	Calcium uptake protein, mitochondrial OS=Arabidopsis thaliana OX=3702 GN=MICU PE=2 SV=1;;	PF00036.32;;PF13405.6;;PF13499.6;;PF13833.6;;PF13202.6	EF-hand_1;;EF-hand_6;;EF-hand_7;;EF-hand_8;;EF-hand_5	EF hand;;EF-hand domain;;EF-hand domain pair;;EF-hand domain pair;;EF hand
MTR_3g092470		DUF4228 domain protein	------	------	------	------	------	------	------	ENOG41104YW	S:Function unknown	XP_003602353.1	uncharacterized protein LOC11437933 [Medicago truncatula]	------	------	PF14009.6	DUF4228	Domain of unknown function
MTR_8g079790		calmodulin-domain kinase CDPK protein	GO:0006468;;GO:0016310;;GO:0016301;;GO:0016740;;GO:0005509;;GO:0004672;;GO:0005524	biological_process;;biological_process;;molecular_function;;molecular_function;;molecular_function;;molecular_function;;molecular_function;;	BP:protein phosphorylation;;BP:phosphorylation;;MF:kinase activity;;MF:transferase activity;;MF:calcium ion binding;;MF:protein kinase activity;;MF:ATP binding;;	------	------	------	------	ENOG410XRMJ	G:Carbohydrate transport and metabolism	XP_003629589.2	CDPK-related kinase 5 [Medicago truncatula]	sp|Q9SCS2|CAMK5_ARATH;;	CDPK-related kinase 5 OS=Arabidopsis thaliana OX=3702 GN=CRK5 PE=2 SV=1;;	PF00069.25;;PF07714.17;;PF06293.14;;PF14531.6	Pkinase;;Pkinase_Tyr;;Kdo;;Kinase-like	Protein kinase domain;;Protein tyrosine kinase;;Lipopolysaccharide kinase;;Kinase-like
MTR_1g098650		plant inositol phosphorylceramide synthase	GO:0030148;;GO:0000394;;GO:0005975;;GO:0030259;;GO:0016021;;GO:0016020;;GO:0009506;;GO:0050511;;GO:0051991	biological_process;;biological_process;;biological_process;;biological_process;;cellular_component;;cellular_component;;cellular_component;;molecular_function;;molecular_function;;	BP:sphingolipid biosynthetic process;;BP:RNA splicing, via endonucleolytic cleavage and ligation;;BP:carbohydrate metabolic process;;BP:lipid glycosylation;;CC:integral component of membrane;;CC:membrane;;CC:plasmodesma;;MF:undecaprenyldiphospho-muramoylpentapeptide beta-N-acetylglucosaminyltransferase activity;;MF:UDP-N-acetyl-D-glucosamin;;	------	------	------	------	ENOG410XNSC	S:Function unknown	XP_003592096.1	uncharacterized protein LOC11405420 [Medicago truncatula]	------	------	PF14360.6	PAP2_C	PAP2 superfamily C-terminal
MTR_1g008200		nuclear movement family protein	------	------	------	------	------	------	------	ENOG410XQVU	S:Function unknown	XP_003588525.2	protein BOBBER 1 [Medicago truncatula]	sp|Q9LV09|BOB1_ARATH;;	Protein BOBBER 1 OS=Arabidopsis thaliana OX=3702 GN=BOB1 PE=1 SV=1;;	PF04969.16	CS	CS domain
MTR_6g059420		hypothetical protein	GO:0019028;;GO:0003676;;GO:0005198;;GO:0004190;;GO:0008270;;GO:0003964	cellular_component;;molecular_function;;molecular_function;;molecular_function;;molecular_function;;molecular_function;;	CC:viral capsid;;MF:nucleic acid binding;;MF:structural molecule activity;;MF:aspartic-type endopeptidase activity;;MF:zinc ion binding;;MF:RNA-directed DNA polymerase activity;;	------	------	------	------	------	------	AES75772.1	hypothetical protein MTR_6g059420 [Medicago truncatula]	sp|Q7TD09|CAPSD_CYLCV;;	Capsid protein OS=Cestrum yellow leaf curling virus OX=175814 GN=ORF IV PE=3 SV=1;;	------	------	------
MTR_2g017520		pyridoxal biosynthesis protein PDX1, putative	GO:0015994;;GO:0010224;;GO:0042538;;GO:0006982;;GO:0010335;;GO:0006520;;GO:0009651;;GO:0042823;;GO:0042819;;GO:0000023;;GO:0006979;;GO:0019252;;GO:0005829;;GO:0012505;;GO:0005886;;GO:0036381;;GO:0016829;;GO:0003824;;GO:0046982;;GO:0042803	biological_process;;biological_process;;biological_process;;biological_process;;biological_process;;biological_process;;biological_process;;biological_process;;biological_process;;biological_process;;biological_process;;biological_process;;cellular_component;;cellular_component;;cellular_component;;molecular_function;;molecular_function;;molecular_function;;molecular_function;;molecular_function;;	BP:chlorophyll metabolic process;;BP:response to UV-B;;BP:hyperosmotic salinity response;;BP:response to lipid hydroperoxide;;BP:response to non-ionic osmotic stress;;BP:cellular amino acid metabolic process;;BP:response to salt stress;;BP:pyridoxal phosphate biosynthetic process;;BP:vitamin B6 biosynthetic process;;BP:maltose metabolic process;;BP:response to oxidative stress;;BP:starch biosynth…	K06215	pdxS, pdx1	map00750	Vitamin B6 metabolism	COG0214	H:Coenzyme transport and metabolism	XP_003593782.1	pyridoxal 5'-phosphate synthase subunit PDX1.3 [Medicago truncatula]	sp|Q8L940|PDX13_ARATH;;	Pyridoxal 5'-phosphate synthase subunit PDX1.3 OS=Arabidopsis thaliana OX=3702 GN=PDX13 PE=1 SV=2;;	PF01680.17;;PF05690.14;;PF17935.1	SOR_SNZ;;ThiG;;TetR_C_27	SOR/SNZ family;;Thiazole biosynthesis protein ThiG;;Tetracyclin repressor-like, C-terminal domain
MTR_4g124130		glutathione S-transferase, amino-terminal domain protein	GO:0006749;;GO:0005737;;GO:0016740;;GO:0004364;;GO:0005515	biological_process;;cellular_component;;molecular_function;;molecular_function;;molecular_function;;	BP:glutathione metabolic process;;CC:cytoplasm;;MF:transferase activity;;MF:glutathione transferase activity;;MF:protein binding;;	K00799	GST, gst	map05225;;map00480	Hepatocellular carcinoma;;Glutathione metabolism	ENOG410XSIX	S:Function unknown	XP_003609894.2	glutathione S-transferase U25 [Medicago truncatula]	sp|Q9SHH7|GSTUP_ARATH;;	Glutathione S-transferase U25 OS=Arabidopsis thaliana OX=3702 GN=GSTU25 PE=1 SV=1;;	PF02798.20;;PF13417.6;;PF13410.6;;PF00043.25;;PF13409.6;;PF14497.6	GST_N;;GST_N_3;;GST_C_2;;GST_C;;GST_N_2;;GST_C_3	Glutathione S-transferase, N-terminal domain;;Glutathione S-transferase, N-terminal domain;;Glutathione S-transferase, C-terminal domain;;Glutathione S-transferase, C-terminal domain;;Glutathione S-transferase, N-terminal domain;;Glutathione S-transferase, C-terminal domain
MTR_4g043630		disease resistance protein (TIR-NBS-LRR class)	GO:0007165;;GO:0043531;;GO:0005515	biological_process;;molecular_function;;molecular_function;;	BP:signal transduction;;MF:ADP binding;;MF:protein binding;;	------	------	------	------	ENOG4112BMQ;;COG4886	S:Function unknown;;	AES88037.1	disease resistance protein (TIR-NBS-LRR class) [Medicago truncatula]	sp|Q40392|TMVRN_NICGU;;	TMV resistance protein N OS=Nicotiana glutinosa OX=35889 GN=N PE=1 SV=1;;	PF01582.20;;PF00931.22;;PF13676.6;;PF07725.12	TIR;;NB-ARC;;TIR_2;;LRR_3	TIR domain;;NB-ARC domain;;TIR domain;;Leucine Rich Repeat
MTR_5g010500		glycosyltransferase family 90 protein	GO:0005794;;GO:0016020;;GO:0016021;;GO:0005802;;GO:0005768;;GO:0046527;;GO:0016740;;GO:0016757	cellular_component;;cellular_component;;cellular_component;;cellular_component;;cellular_component;;molecular_function;;molecular_function;;molecular_function;;	CC:Golgi apparatus;;CC:membrane;;CC:integral component of membrane;;CC:trans-Golgi network;;CC:endosome;;MF:glucosyltransferase activity;;MF:transferase activity;;MF:transferase activity, transferring glycosyl groups;;	K13667	RUMI, KTELC1	map00514	Other types of O-glycan biosynthesis	ENOG410XT5U	K:Transcription	XP_003611113.1	O-glucosyltransferase rumi homolog [Medicago truncatula]	sp|B0X1Q4|RUMI_CULQU;;	O-glucosyltransferase rumi homolog OS=Culex quinquefasciatus OX=7176 GN=CPIJ013394 PE=3 SV=1;;	PF05686.12	Glyco_transf_90	Glycosyl transferase family 90
MTR_8g106150		cytokinin receptor histidine kinase	GO:0018106;;GO:0016310;;GO:0006470;;GO:0007165;;GO:0000160;;GO:0023014;;GO:0016021;;GO:0016020;;GO:0005622;;GO:0016787;;GO:0016301;;GO:0000155;;GO:0004721;;GO:0016740;;GO:0004673;;GO:0016772	biological_process;;biological_process;;biological_process;;biological_process;;biological_process;;biological_process;;cellular_component;;cellular_component;;cellular_component;;molecular_function;;molecular_function;;molecular_function;;molecular_function;;molecular_function;;molecular_function;;molecular_function;;	BP:peptidyl-histidine phosphorylation;;BP:phosphorylation;;BP:protein dephosphorylation;;BP:signal transduction;;BP:phosphorelay signal transduction system;;BP:signal transduction by protein phosphorylation;;CC:integral component of membrane;;CC:membrane;;CC:intracellular;;MF:hydrolase activity;;MF:kinase activity;;MF:phosphorelay sensor kinase activity;;MF:phosphoprotein phosphatase activity;;MF…	K14489	AHK2_3_4	map04075	Plant hormone signal transduction	COG0642;;ENOG410ZW4C	T:Signal transduction mechanisms;;	XP_003631014.2	histidine kinase 4 [Medicago truncatula]	sp|Q9C5U0|AHK4_ARATH;;	Histidine kinase 4 OS=Arabidopsis thaliana OX=3702 GN=AHK4 PE=1 SV=1;;	PF03924.13;;PF02518.26;;PF00072.24;;PF00512.25	CHASE;;HATPase_c;;Response_reg;;HisKA	CHASE domain;;Histidine kinase-, DNA gyrase B-, and HSP90-like ATPase;;Response regulator receiver domain;;His Kinase A
MTR_7g112615		epoxide hydrolase	GO:0004301;;GO:0016787;;GO:0003824	molecular_function;;molecular_function;;molecular_function;;	MF:epoxide hydrolase activity;;MF:hydrolase activity;;MF:catalytic activity;;	------	------	------	------	ENOG410XVV6;;COG0596	S:Function unknown;;	XP_024625624.1	uncharacterized protein LOC25499666 [Medicago truncatula]	sp|I6YGS0|EPHA_MYCTU;;	Epoxide hydrolase A OS=Mycobacterium tuberculosis;;	PF00561.20;;PF12697.7;;PF12146.8	Abhydrolase_1;;Abhydrolase_6;;Hydrolase_4	alpha/beta hydrolase fold;;Alpha/beta hydrolase family;;Serine aminopeptidase, S33
MTR_2g045410		hypothetical protein	GO:0016021	cellular_component;;	CC:integral component of membrane;;	------	------	------	------	------	------	AES65684.2	hypothetical protein MTR_2g045410 [Medicago truncatula]	------	------	------	------	------
MTR_6g078290		Lipid transfer protein	GO:0010951;;GO:0004866	biological_process;;molecular_function;;	BP:negative regulation of endopeptidase activity;;MF:endopeptidase inhibitor activity;;	------	------	------	------	ENOG41105U0;;ENOG410YHN1	S:Function unknown;;O:Posttranslational modification, protein turnover, chaperones	XP_003620188.1	kunitz trypsin inhibitor 2 [Medicago truncatula]	sp|P13087|MIRA_SYNDU;;	Miraculin OS=Synsepalum dulcificum OX=3743 PE=1 SV=3;;	PF00197.18	Kunitz_legume	Trypsin and protease inhibitor
MTR_6g078320		UDP-glucosyltransferase family protein	GO:0043231;;GO:0080043;;GO:0016740;;GO:0080044;;GO:0016758;;GO:0008194	cellular_component;;molecular_function;;molecular_function;;molecular_function;;molecular_function;;molecular_function;;	CC:intracellular membrane-bounded organelle;;MF:quercetin 3-O-glucosyltransferase activity;;MF:transferase activity;;MF:quercetin 7-O-glucosyltransferase activity;;MF:transferase activity, transferring hexosyl groups;;MF:UDP-glycosyltransferase activity;;	------	------	------	------	COG1819	S:Function unknown	XP_003620191.1	UDP-glycosyltransferase 708D1 [Medicago truncatula]	sp|I1L3T1|708D1_SOYBN;;	UDP-glycosyltransferase 708D1 OS=Glycine max OX=3847 GN=UGT708D1 PE=1 SV=1;;	PF00201.18	UDPGT	UDP-glucoronosyl and UDP-glucosyl transferase
MTR_6g075290		cyclic nucleotide-gated cation channel protein	GO:0006811;;GO:0055085;;GO:0034220;;GO:0016021;;GO:0016020;;GO:0005216	biological_process;;biological_process;;biological_process;;cellular_component;;cellular_component;;molecular_function;;	BP:ion transport;;BP:transmembrane transport;;BP:ion transmembrane transport;;CC:integral component of membrane;;CC:membrane;;MF:ion channel activity;;	K05391	CNGC	map04626	Plant-pathogen interaction	ENOG410XPSE	S:Function unknown	XP_024641833.1	probable cyclic nucleotide-gated ion channel 20, chloroplastic [Medicago truncatula]	sp|Q9LD37|CNG20_ARATH;;	Probable cyclic nucleotide-gated ion channel 20, chloroplastic OS=Arabidopsis thaliana OX=3702 GN=CNGC20 PE=2 SV=1;;	PF00520.31	Ion_trans	Ion transport protein
MTR_4g081750		S-locus lectin kinase family protein	GO:0006468;;GO:0016310;;GO:0048544;;GO:0016021;;GO:0016020;;GO:0016301;;GO:0030246;;GO:0004674;;GO:0004715;;GO:0004672;;GO:0005524	biological_process;;biological_process;;biological_process;;cellular_component;;cellular_component;;molecular_function;;molecular_function;;molecular_function;;molecular_function;;molecular_function;;molecular_function;;	BP:protein phosphorylation;;BP:phosphorylation;;BP:recognition of pollen;;CC:integral component of membrane;;CC:membrane;;MF:kinase activity;;MF:carbohydrate binding;;MF:protein serine/threonine kinase activity;;MF:non-membrane spanning protein tyrosine kinase activity;;MF:protein kinase activity;;MF:ATP binding;;	------	------	------	------	------	------	AES89916.2	S-locus lectin kinase family protein [Medicago truncatula]	sp|O81905|SD18_ARATH;;	Receptor-like serine/threonine-protein kinase SD1-8 OS=Arabidopsis thaliana OX=3702 GN=SD18 PE=1 SV=1;;	PF00954.20;;PF07714.17;;PF00069.25;;PF08276.11;;PF01453.24;;PF11883.8	S_locus_glycop;;Pkinase_Tyr;;Pkinase;;PAN_2;;B_lectin;;DUF3403	S-locus glycoprotein domain;;Protein tyrosine kinase;;Protein kinase domain;;PAN-like domain;;D-mannose binding lectin;;Domain of unknown function
MTR_1g043450		CASP-like protein	GO:0016021;;GO:0016020;;GO:0005886	cellular_component;;cellular_component;;cellular_component;;	CC:integral component of membrane;;CC:membrane;;CC:plasma membrane;;	------	------	------	------	ENOG4111818	S:Function unknown	AFK35023.1	unknown [Medicago truncatula]	sp|Q8L7R5|CSPLG_ARATH;;	CASP-like protein 5B3 OS=Arabidopsis thaliana OX=3702 GN=At3g23200 PE=2 SV=1;;	PF04535.12;;PF01284.23	DUF588;;MARVEL	Domain of unknown function;;Membrane-associating domain
MTR_2g076490		epidermis-specific secreted EP1-like glycoprotein	GO:0030246	molecular_function;;	MF:carbohydrate binding;;	------	------	------	------	ENOG410YGSV	S:Function unknown	AES66622.1	epidermis-specific secreted EP1-like glycoprotein [Medicago truncatula]	sp|Q9ZVA5|EP1L4_ARATH;;	EP1-like glycoprotein 4 OS=Arabidopsis thaliana OX=3702 GN=At1g78860 PE=3 SV=1;;	PF01453.24	B_lectin	D-mannose binding lectin
MTR_7g110410		chaperone DnaJ domain protein	GO:0016021;;GO:0016020	cellular_component;;cellular_component;;	CC:integral component of membrane;;CC:membrane;;	------	------	------	------	COG0484	S:Function unknown	XP_003626043.1	uncharacterized protein LOC11430028 [Medicago truncatula]	------	------	PF00226.31	DnaJ	DnaJ domain
MTR_8g041410		cysteine protease inhibitor cystatin	GO:0009414;;GO:0010951;;GO:0010466;;GO:0006972;;GO:0006508;;GO:0009409;;GO:0016021;;GO:0016020;;GO:0030414;;GO:0004869;;GO:0008233	biological_process;;biological_process;;biological_process;;biological_process;;biological_process;;biological_process;;cellular_component;;cellular_component;;molecular_function;;molecular_function;;molecular_function;;	BP:response to water deprivation;;BP:negative regulation of endopeptidase activity;;BP:negative regulation of peptidase activity;;BP:hyperosmotic response;;BP:proteolysis;;BP:response to cold;;CC:integral component of membrane;;CC:membrane;;MF:peptidase inhibitor activity;;MF:cysteine-type endopeptidase inhibitor activity;;MF:peptidase activity;;	------	------	------	------	ENOG410YC0U	O:Posttranslational modification, protein turnover, chaperones	XP_003628013.1	cysteine proteinase inhibitor 6 [Medicago truncatula]	sp|Q0JNR2|CYT12_ORYSJ;;	Cysteine proteinase inhibitor 12 OS=Oryza sativa subsp. japonica OX=39947 GN=Os01g0270100 PE=2 SV=1;;	PF16845.5;;PF00031.21	SQAPI;;Cystatin	Aspartic acid proteinase inhibitor;;Cystatin domain
MTR_6g477860		myb transcription factor	GO:0005634;;GO:0003677	cellular_component;;molecular_function;;	CC:nucleus;;MF:DNA binding;;	------	------	------	------	ENOG4111X77;;ENOG4111HV1	K:Transcription;;	XP_013452818.1	protein REVEILLE 7 isoform X1 [Medicago truncatula]	sp|B3H5A8|RVE7_ARATH;;	Protein REVEILLE 7 OS=Arabidopsis thaliana OX=3702 GN=RVE7 PE=2 SV=1;;	PF00249.31;;PF13921.6	Myb_DNA-binding;;Myb_DNA-bind_6	Myb-like DNA-binding domain;;Myb-like DNA-binding domain
MTR_8g090225		50S ribosomal protein L23	GO:0010584;;GO:1902183;;GO:1903070;;GO:0006412;;GO:1990569;;GO:0032543;;GO:1903857;;GO:0005622;;GO:0005840;;GO:0016021;;GO:0005762;;GO:0000139;;GO:0005783;;GO:0005463;;GO:0003735	biological_process;;biological_process;;biological_process;;biological_process;;biological_process;;biological_process;;biological_process;;cellular_component;;cellular_component;;cellular_component;;cellular_component;;cellular_component;;cellular_component;;molecular_function;;molecular_function;;	BP:pollen exine formation;;BP:regulation of shoot apical meristem development;;BP:negative regulation of ER-associated ubiquitin-dependent protein catabolic process;;BP:translation;;BP:UDP-N-acetylglucosamine transmembrane transport;;BP:mitochondrial translation;;BP:negative regulation of cytokinin dehydrogenase activity;;CC:intracellular;;CC:ribosome;;CC:integral component of membrane;;CC:mitoch…	K02892	RP-L23, MRPL23, rplW	map03010	Ribosome	ENOG4111IAB	S:Function unknown	KEH20838.1	50S ribosomal protein L23 [Medicago truncatula]	sp|Q8D210|RL23_WIGBR;;	50S ribosomal protein L23 OS=Wigglesworthia glossinidia brevipalpis OX=36870 GN=rplW PE=3 SV=1;;	PF00276.20	Ribosomal_L23	Ribosomal protein L23
MTR_5g071170		microsomal omega-3 fatty acid desaturase	GO:0006629;;GO:0055114;;GO:0006636;;GO:0016020;;GO:0005789;;GO:0016021;;GO:0016717;;GO:0042389	biological_process;;biological_process;;biological_process;;cellular_component;;cellular_component;;cellular_component;;molecular_function;;molecular_function;;	BP:lipid metabolic process;;BP:oxidation-reduction process;;BP:unsaturated fatty acid biosynthetic process;;CC:membrane;;CC:endoplasmic reticulum membrane;;CC:integral component of membrane;;MF:oxidoreductase activity, acting on paired donors, with oxidation of a pair of donors resulting in the reduction of molecular oxygen to two molecules of water;;MF:omega-3 fatty acid desaturase activity;;	K10257	FAD3, FAD7, FAD8, desB	------	------	COG3239	I:Lipid transport and metabolism	XP_003615694.1	omega-3 fatty acid desaturase, endoplasmic reticulum [Medicago truncatula]	sp|P48625|FAD3E_SOYBN;;	Omega-3 fatty acid desaturase, endoplasmic reticulum OS=Glycine max OX=3847 GN=FAD3 PE=2 SV=1;;	PF00487.24;;PF11960.8	FA_desaturase;;DUF3474	Fatty acid desaturase;;Domain of unknown function
MTR_5g071190		PPR containing plant-like protein	GO:0005634;;GO:0009507;;GO:0030246;;GO:0008270;;GO:0005515	cellular_component;;cellular_component;;molecular_function;;molecular_function;;molecular_function;;	CC:nucleus;;CC:chloroplast;;MF:carbohydrate binding;;MF:zinc ion binding;;MF:protein binding;;	------	------	------	------	ENOG410Z7Z7	I:Lipid transport and metabolism	AES98654.1	PPR containing plant-like protein [Medicago truncatula]	sp|Q9FXH1|PPR52_ARATH;;	Pentatricopeptide repeat-containing protein At1g19720 OS=Arabidopsis thaliana OX=3702 GN=DYW7 PE=2 SV=1;;	PF01535.20;;PF13041.6;;PF12854.7;;PF13812.6;;PF14432.6;;PF17177.4;;PF13429.6	PPR;;PPR_2;;PPR_1;;PPR_3;;DYW_deaminase;;PPR_long;;TPR_15	PPR repeat;;PPR repeat family;;PPR repeat;;Pentatricopeptide repeat domain;;DYW family of nucleic acid deaminases;;Pentacotripeptide-repeat region of PRORP;;Tetratricopeptide repeat
MTR_4g053630		subtilisin-like serine protease	GO:0006508;;GO:0004252;;GO:0008233;;GO:0016787	biological_process;;molecular_function;;molecular_function;;molecular_function;;	BP:proteolysis;;MF:serine-type endopeptidase activity;;MF:peptidase activity;;MF:hydrolase activity;;	------	------	------	------	COG1404	O:Posttranslational modification, protein turnover, chaperones	AES88343.2	subtilisin-like serine protease [Medicago truncatula]	sp|Q9ZSP5|AIR3_ARATH;;	Subtilisin-like protease SBT5.3 OS=Arabidopsis thaliana OX=3702 GN=AIR3 PE=2 SV=1;;	PF00082.22;;PF17766.1;;PF05922.16;;PF02225.22	Peptidase_S8;;fn3_6;;Inhibitor_I9;;PA	Subtilase family;;Fibronectin type-III domain;;Peptidase inhibitor I9;;PA domain
MTR_8g103850		alpha/beta hydrolase family protein	GO:0006629;;GO:0044255;;GO:0016021;;GO:0016020;;GO:0016787;;GO:0004806;;GO:0016298	biological_process;;biological_process;;cellular_component;;cellular_component;;molecular_function;;molecular_function;;molecular_function;;	BP:lipid metabolic process;;BP:cellular lipid metabolic process;;CC:integral component of membrane;;CC:membrane;;MF:hydrolase activity;;MF:triglyceride lipase activity;;MF:lipase activity;;	------	------	------	------	COG0596	I:Lipid transport and metabolism	XP_003630826.1	lipase 1 [Medicago truncatula]	sp|Q8K2A6|LIPM_MOUSE;;	Lipase member M OS=Mus musculus OX=10090 GN=Lipm PE=2 SV=1;;	PF04083.16;;PF00561.20;;PF12146.8	Abhydro_lipase;;Abhydrolase_1;;Hydrolase_4	Partial alpha/beta-hydrolase lipase region;;alpha/beta hydrolase fold;;Serine aminopeptidase, S33
MTR_8g006800		hypothetical protein	------	------	------	K17402	MRPS23	------	------	ENOG410Y5Z1	S:Function unknown	KEH17837.1	hypothetical protein MTR_8g006800, partial [Medicago truncatula]	------	------	PF10484.9	MRP-S23	Mitochondrial ribosomal protein S23
MTR_2g010980		hypothetical protein	GO:0046777;;GO:0004674;;GO:0070300	biological_process;;molecular_function;;molecular_function;;	BP:protein autophosphorylation;;MF:protein serine/threonine kinase activity;;MF:phosphatidic acid binding;;	------	------	------	------	ENOG410ZUSH	S:Function unknown	XP_003593396.1	uncharacterized protein LOC11434830 [Medicago truncatula]	------	------	------	------	------
MTR_2g066830		SAUR-like auxin-responsive family protein	GO:0009733	biological_process;;	BP:response to auxin;;	K14488	SAUR	map04075	Plant hormone signal transduction	ENOG410YUJ0	S:Function unknown	XP_013464225.1	auxin-responsive protein SAUR72 [Medicago truncatula]	sp|Q9LTV3|SAU72_ARATH;;	Auxin-responsive protein SAUR72 OS=Arabidopsis thaliana OX=3702 GN=SAUR72 PE=2 SV=1;;	PF02519.14	Auxin_inducible	Auxin responsive protein
MTR_1g102870		1,2-dihydroxy-3-keto-5-methylthiopentene dioxygenase	GO:0008652;;GO:0019509;;GO:0009086;;GO:0055114;;GO:0005737;;GO:0005634;;GO:0046872;;GO:0010309;;GO:0051213;;GO:0005506;;GO:0016491	biological_process;;biological_process;;biological_process;;biological_process;;cellular_component;;cellular_component;;molecular_function;;molecular_function;;molecular_function;;molecular_function;;molecular_function;;	BP:cellular amino acid biosynthetic process;;BP:L-methionine biosynthetic process from methylthioadenosine;;BP:methionine biosynthetic process;;BP:oxidation-reduction process;;CC:cytoplasm;;CC:nucleus;;MF:metal ion binding;;MF:acireductone dioxygenase [iro;;MF:dioxygenase activity;;MF:iron ion binding;;MF:oxidoreductase activity;;	K08967	mtnD, mtnZ, ADI1	map00270	Cysteine and methionine metabolism	COG1791	S:Function unknown	XP_013469755.1	1,2-dihydroxy-3-keto-5-methylthiopentene dioxygenase 2 [Medicago truncatula]	sp|F6HDT7|MTND2_VITVI;;	1,2-dihydroxy-3-keto-5-methylthiopentene dioxygenase 2 OS=Vitis vinifera OX=29760 GN=VIT_05s0020g04080 PE=3 SV=1;;	PF03079.14;;PF07883.11;;PF02311.19	ARD;;Cupin_2;;AraC_binding	ARD/ARD' family;;Cupin domain;;AraC-like ligand binding domain
MTR_0491s0030		LRR receptor-like kinase family protein	GO:0006468;;GO:0016310;;GO:0016021;;GO:0016020;;GO:0016301;;GO:0005515;;GO:0004672;;GO:0005524	biological_process;;biological_process;;cellular_component;;cellular_component;;molecular_function;;molecular_function;;molecular_function;;molecular_function;;	BP:protein phosphorylation;;BP:phosphorylation;;CC:integral component of membrane;;CC:membrane;;MF:kinase activity;;MF:protein binding;;MF:protein kinase activity;;MF:ATP binding;;	------	------	------	------	COG4886	S:Function unknown	XP_013441830.1	probable leucine-rich repeat receptor-like protein kinase At1g35710 [Medicago truncatula]	sp|Q8VZG8|MIK2_ARATH;;	MDIS1-interacting receptor like kinase 2 OS=Arabidopsis thaliana OX=3702 GN=MIK2 PE=1 SV=3;;	PF00069.25;;PF07714.17;;PF13855.6;;PF12799.7;;PF00560.33	Pkinase;;Pkinase_Tyr;;LRR_8;;LRR_4;;LRR_1	Protein kinase domain;;Protein tyrosine kinase;;Leucine rich repeat;;Leucine Rich repeats;;Leucine Rich Repeat
MTR_2g105480		ribulose bisphosphate carboxylase/oxygenase activase	GO:0016787;;GO:0005524	molecular_function;;molecular_function;;	MF:hydrolase activity;;MF:ATP binding;;	------	------	------	------	COG1222	S:Function unknown	XP_013465635.1	ribulose bisphosphate carboxylase/oxygenase activase, chloroplastic isoform X1 [Medicago truncatula]	sp|P93431|RCA_ORYSJ;;	Ribulose bisphosphate carboxylase/oxygenase activase, chloroplastic OS=Oryza sativa subsp. japonica OX=39947 GN=RCA PE=1 SV=2;;	PF00004.29	AAA	ATPase family associated with various cellular activities
MTR_2g104430		transcription cofactor, putative	GO:0006355;;GO:0003712	biological_process;;molecular_function;;	BP:regulation of transcription, DNA-templated;;MF:transcription cofactor activity;;	K14972	PAXIP1, PTIP	------	------	ENOG4111KNE	S:Function unknown	AES68209.1	transcription cofactor, putative [Medicago truncatula]	sp|F4I171|MD15A_ARATH;;	Mediator of RNA polymerase II transcription subunit 15a OS=Arabidopsis thaliana OX=3702 GN=MED15A PE=1 SV=1;;	PF16987.5;;PF17150.4	KIX_2;;CHASE6_C	KIX domain;;C-terminal domain of two-partite extracellular sensor domain
MTR_4g058700		zinc finger, C3HC4 type (RING finger) protein	GO:0005680;;GO:0004842	cellular_component;;molecular_function;;	CC:anaphase-promoting complex;;MF:ubiquitin-protein transferase activity;;	------	------	------	------	COG2304	S:Function unknown	XP_003606363.1	uncharacterized protein LOC11405602 [Medicago truncatula]	sp|Q9LTA6|WAV3_ARATH;;	E3 ubiquitin-protein ligase WAV3 OS=Arabidopsis thaliana OX=3702 GN=WAV3 PE=1 SV=1;;	PF00092.28;;PF14624.6;;PF13768.6;;PF13519.6;;PF17123.5;;PF05762.14;;PF13639.6;;PF00097.25;;PF12678.7;;PF12861.7;;PF13923.6;;PF13445.6;;PF14570.6	VWA;;Vwaint;;VWA_3;;VWA_2;;zf-RING_11;;VWA_CoxE;;zf-RING_2;;zf-C3HC4;;zf-rbx1;;zf-ANAPC11;;zf-C3HC4_2;;zf-RING_UBOX;;zf-RING_4	von Willebrand factor type A domain;;VWA / Hh protein intein-like;;von Willebrand factor type A domain;;von Willebrand factor type A domain;;RING-like zinc finger;;VWA domain containing CoxE-like protein;;Ring finger domain;;Zinc finger, C3HC4 type;;RING-H2 zinc finger domain;;Anaphase-promoting complex subunit 11 RING-H2 finger;;Zinc finger, C3HC4 type;;RING-type zinc-finger;;RING/Ubox like zinc…
MTR_5g088270		SNF1-related kinase regulatory beta protein	GO:0016310;;GO:0009750;;GO:0016301;;GO:0005515	biological_process;;biological_process;;molecular_function;;molecular_function;;	BP:phosphorylation;;BP:response to fructose;;MF:kinase activity;;MF:protein binding;;	K07199	PRKAB	map04714	Thermogenesis	ENOG410XRB3	S:Function unknown	RHN57483.1	putative association with the SNF1 complex (ASC) domain, immunoglobulin E-set [Medicago truncatula]	sp|Q84VQ1|KINB1_ARATH;;	SNF1-related protein kinase regulatory subunit beta-1 OS=Arabidopsis thaliana OX=3702 GN=KINB1 PE=1 SV=1;;	PF16561.5;;PF04739.15	AMPK1_CBM;;AMPKBI	Glycogen recognition site of AMP-activated protein kinase;;5'-AMP-activated protein kinase beta subunit, interaction domain
MTR_7g112320		DNA polymerase III, epsilon subunit-like protein	GO:0000738;;GO:0071897;;GO:0009536;;GO:0016779;;GO:0004527;;GO:0003887;;GO:0016740;;GO:0003676	biological_process;;biological_process;;cellular_component;;molecular_function;;molecular_function;;molecular_function;;molecular_function;;molecular_function;;	BP:DNA catabolic process, exonucleolytic;;BP:DNA biosynthetic process;;CC:plastid;;MF:nucleotidyltransferase activity;;MF:exonuclease activity;;MF:DNA-directed DNA polymerase activity;;MF:transferase activity;;MF:nucleic acid binding;;	------	------	------	------	ENOG4111YSP	L:Replication, recombination and repair	XP_024627096.1	exonuclease DPD1, chloroplastic/mitochondrial isoform X2 [Medicago truncatula]	sp|Q682U6|DPD1_ARATH;;	Exonuclease DPD1, chloroplastic/mitochondrial OS=Arabidopsis thaliana OX=3702 GN=DPD1 PE=1 SV=1;;	PF00929.24;;PF13482.6	RNase_T;;RNase_H_2	Exonuclease;;RNase_H superfamily
MTR_2g007300		plastid lipid-associated protein	------	------	------	------	------	------	------	ENOG4111HBZ	S:Function unknown	XP_003593055.2	probable plastid-lipid-associated protein 4, chloroplastic [Medicago truncatula]	sp|Q9LU85|PAP4_ARATH;;	Probable plastid-lipid-associated protein 4, chloroplastic OS=Arabidopsis thaliana OX=3702 GN=PAP4 PE=1 SV=1;;	PF04755.12	PAP_fibrillin	PAP_fibrillin
MTR_3g095680		WNK kinase	GO:0006468;;GO:0016310;;GO:0035556;;GO:0005737;;GO:0016021;;GO:0016301;;GO:0004674;;GO:0004672;;GO:0005524	biological_process;;biological_process;;biological_process;;cellular_component;;cellular_component;;molecular_function;;molecular_function;;molecular_function;;molecular_function;;	BP:protein phosphorylation;;BP:phosphorylation;;BP:intracellular signal transduction;;CC:cytoplasm;;CC:integral component of membrane;;MF:kinase activity;;MF:protein serine/threonine kinase activity;;MF:protein kinase activity;;MF:ATP binding;;	K08867	WNK, PRKWNK	------	------	ENOG410XQWZ	S:Function unknown	AES72811.2	WNK kinase [Medicago truncatula]	sp|Q8LST2|WNK7_ARATH;;	Probable serine/threonine-protein kinase WNK7 OS=Arabidopsis thaliana OX=3702 GN=WNK7 PE=2 SV=1;;	PF00069.25;;PF07714.17;;PF17667.1;;PF12202.8	Pkinase;;Pkinase_Tyr;;Pkinase_fungal;;OSR1_C	Protein kinase domain;;Protein tyrosine kinase;;Fungal protein kinase;;Oxidative-stress-responsive kinase 1 C-terminal domain
MTR_3g115450		niemann-pick C1-like protein	GO:0006869;;GO:0030301;;GO:0016021;;GO:0016020;;GO:0005319;;GO:0008158	biological_process;;biological_process;;cellular_component;;cellular_component;;molecular_function;;molecular_function;;	BP:lipid transport;;BP:cholesterol transport;;CC:integral component of membrane;;CC:membrane;;MF:lipid transporter activity;;MF:hedgehog receptor activity;;	K12385	NPC1	map04979	Cholesterol metabolism	ENOG410XR54	U:Intracellular trafficking, secretion, and vesicular transport	KEH36319.1	niemann-pick C1-like protein [Medicago truncatula]	sp|P56941|NPC1_PIG;;	NPC intracellular cholesterol transporter 1 OS=Sus scrofa OX=9823 GN=NPC1 PE=2 SV=1;;	PF02460.18;;PF16414.5;;PF12349.8;;PF03176.15	Patched;;NPC1_N;;Sterol-sensing;;MMPL	Patched family;;Niemann-Pick C1 N terminus;;Sterol-sensing domain of SREBP cleavage-activation;;MMPL family
MTR_2g023680	CYP72A67	cytochrome P450 family monooxygenase	GO:0016135;;GO:0055114;;GO:0016020;;GO:0016021;;GO:0004497;;GO:0020037;;GO:0016709;;GO:0016705;;GO:0005506;;GO:0046872;;GO:0016491	biological_process;;biological_process;;cellular_component;;cellular_component;;molecular_function;;molecular_function;;molecular_function;;molecular_function;;molecular_function;;molecular_function;;molecular_function;;	BP:saponin biosynthetic process;;BP:oxidation-reduction process;;CC:membrane;;CC:integral component of membrane;;MF:monooxygenase activity;;MF:heme binding;;MF:oxidoreductase activity, acting on paired donors, with incorporation or reduction of molecular oxygen, NA;;MF:oxidoreductase activity, acting on paired donors, with incorporation or reduction of molecular oxygen;;MF:iron ion binding;;MF:me…	------	------	------	------	COG2124	Q:Secondary metabolites biosynthesis, transport and catabolism	XP_013462851.1	cytochrome P450 CYP72A219 [Medicago truncatula]	sp|Q2MJ21|C7A67_MEDTR;;	Cytochrome P450 716A67 OS=Medicago truncatula OX=3880 GN=CYP72A67 PE=2 SV=1;;	PF00067.22	p450	Cytochrome P450
MTR_4g007300		chaperone DnaJ domain protein	GO:0009416;;GO:0005737;;GO:0009570;;GO:0005634;;GO:0009507	biological_process;;cellular_component;;cellular_component;;cellular_component;;cellular_component;;	BP:response to light stimulus;;CC:cytoplasm;;CC:chloroplast stroma;;CC:nucleus;;CC:chloroplast;;	------	------	------	------	COG0484	S:Function unknown	XP_003604269.1	chaperone protein dnaJ 8, chloroplastic [Medicago truncatula]	sp|Q9SAG8|DNAJ8_ARATH;;	Chaperone protein dnaJ 8, chloroplastic OS=Arabidopsis thaliana OX=3702 GN=ATJ8 PE=2 SV=1;;	PF00226.31	DnaJ	DnaJ domain
MTR_4g030930		molybdenum cofactor sulfurase	GO:0006777;;GO:0009867;;GO:0006612;;GO:0000303;;GO:0031348;;GO:0009414;;GO:0008219;;GO:0045037;;GO:0042538;;GO:0009734;;GO:0009862;;GO:0000165;;GO:0018315;;GO:0010182;;GO:0043069;;GO:0010118;;GO:0009409;;GO:0010363;;GO:0030968;;GO:0000956;;GO:0030170;;GO:0016829;;GO:0016740;;GO:0003824;;GO:0030151;;GO:0008265;;GO:0102867;;GO:0009000	biological_process;;biological_process;;biological_process;;biological_process;;biological_process;;biological_process;;biological_process;;biological_process;;biological_process;;biological_process;;biological_process;;biological_process;;biological_process;;biological_process;;biological_process;;biological_process;;biological_process;;biological_process;;biological_process;;biological_process;…	BP:Mo-molybdopterin cofactor biosynthetic process;;BP:jasmonic acid mediated signaling pathway;;BP:protein targeting to membrane;;BP:response to superoxide;;BP:negative regulation of defense response;;BP:response to water deprivation;;BP:cell death;;BP:protein import into chloroplast stroma;;BP:hyperosmotic salinity response;;BP:auxin-activated signaling pathway;;BP:systemic acquired resistance, …	K15631	ABA3	map00790	Folate biosynthesis	COG3217	S:Function unknown	RHN59482.1	putative molybdenum cofactor sulfurtransferase [Medicago truncatula]	sp|Q9C5X8|MOCOS_ARATH;;	Molybdenum cofactor sulfurase OS=Arabidopsis thaliana OX=3702 GN=ABA3 PE=1 SV=1;;	PF00266.19;;PF03473.17;;PF03476.16	Aminotran_5;;MOSC;;MOSC_N	Aminotransferase class-V;;MOSC domain;;MOSC N-terminal beta barrel domain
MTR_4g055610		transmembrane amino acid transporter family protein	GO:0003333;;GO:0016020;;GO:0005886;;GO:0016021;;GO:0015171;;GO:0015185	biological_process;;cellular_component;;cellular_component;;cellular_component;;molecular_function;;molecular_function;;	BP:amino acid transmembrane transport;;CC:membrane;;CC:plasma membrane;;CC:integral component of membrane;;MF:amino acid transmembrane transporter activity;;MF:gamma-aminobutyric acid transmembrane transporter activity;;	------	------	------	------	COG0814	M:Cell wall/membrane/envelope biogenesis	XP_003606284.1	GABA transporter 1 [Medicago truncatula]	sp|F4HW02|GAT1_ARATH;;	GABA transporter 1 OS=Arabidopsis thaliana OX=3702 GN=GAT1 PE=1 SV=1;;	PF01490.18	Aa_trans	Transmembrane amino acid transporter protein
MTR_3g082750		unusual kinase, putative	GO:0016310;;GO:0070574;;GO:0016021;;GO:0016020;;GO:0015434;;GO:0016301;;GO:0099132;;GO:0016787	biological_process;;biological_process;;cellular_component;;cellular_component;;molecular_function;;molecular_function;;deleted;;molecular_function;;	BP:phosphorylation;;BP:cadmium ion transmembrane transport;;CC:integral component of membrane;;CC:membrane;;MF:cadmium-transporting ATPase activity;;MF:kinase activity;;MF:old GO;;MF:hydrolase activity;;	------	------	------	------	COG0661	S:Function unknown	XP_024635775.1	protein ACTIVITY OF BC1 COMPLEX KINASE 7, chloroplastic [Medicago truncatula]	sp|B9DGY1|AB1K7_ARATH;;	Protein ACTIVITY OF BC1 COMPLEX KINASE 7, chloroplastic OS=Arabidopsis thaliana OX=3702 GN=ABC1K7 PE=1 SV=1;;	PF03109.16	ABC1	ABC1 family
MTR_1g082210		gibberellin receptor GID1c-like protein	GO:0048444;;GO:0010325;;GO:0009939;;GO:0005737;;GO:0005634;;GO:0016787;;GO:0080030;;GO:0010331;;GO:0052689	biological_process;;biological_process;;biological_process;;cellular_component;;cellular_component;;molecular_function;;molecular_function;;molecular_function;;molecular_function;;	BP:floral organ morphogenesis;;BP:raffinose family oligosaccharide biosynthetic process;;BP:positive regulation of gibberellic acid mediated signaling pathway;;CC:cytoplasm;;CC:nucleus;;MF:hydrolase activity;;MF:methyl indole-3-acetate esterase activity;;MF:gibberellin binding;;MF:carboxylic ester hydrolase activity;;	K14493	GID1	map04075	Plant hormone signal transduction	COG0657	O:Posttranslational modification, protein turnover, chaperones	XP_003591043.1	gibberellin receptor GID1C isoform X1 [Medicago truncatula]	sp|Q940G6|GID1C_ARATH;;	Gibberellin receptor GID1C OS=Arabidopsis thaliana OX=3702 GN=GID1C PE=1 SV=1;;	PF07859.13;;PF00135.28;;PF12740.7	Abhydrolase_3;;COesterase;;Chlorophyllase2	alpha/beta hydrolase fold;;Carboxylesterase family;;Chlorophyllase enzyme
MTR_5g088510		PPR containing plant-like protein	GO:0016021;;GO:0016020;;GO:0004523;;GO:0003676;;GO:0005515	cellular_component;;cellular_component;;molecular_function;;molecular_function;;molecular_function;;	CC:integral component of membrane;;CC:membrane;;MF:RNA-DNA hybrid ribonuclease activity;;MF:nucleic acid binding;;MF:protein binding;;	------	------	------	------	ENOG410Z7Z7	S:Function unknown	AET00117.1	PPR containing plant-like protein [Medicago truncatula]	sp|Q8GZA6|PP113_ARATH;;	Pentatricopeptide repeat-containing protein At1g71210, mitochondrial OS=Arabidopsis thaliana OX=3702 GN=At1g71210 PE=1 SV=1;;	PF13041.6;;PF01535.20;;PF12854.7;;PF13812.6	PPR_2;;PPR;;PPR_1;;PPR_3	PPR repeat family;;PPR repeat;;PPR repeat;;Pentatricopeptide repeat domain
MTR_7g090420		hypothetical protein	GO:0016021	cellular_component;;	CC:integral component of membrane;;	------	------	------	------	------	------	AES81270.1	hypothetical protein MTR_7g090420 [Medicago truncatula]	------	------	------	------	------
MTR_3g088190		DUF630 family protein	GO:0071249	biological_process;;	BP:cellular response to nitrate;;	------	------	------	------	ENOG410YB6H	S:Function unknown	XP_013461275.1	nitrate regulatory gene2 protein [Medicago truncatula]	sp|Q93YU8|NRG2_ARATH;;	Nitrate regulatory gene2 protein OS=Arabidopsis thaliana OX=3702 GN=NRG2 PE=1 SV=1;;	PF04782.12;;PF04783.12	DUF632;;DUF630	Protein of unknown function;;Protein of unknown function
MTR_5g081630		transmembrane amino acid transporter family protein	GO:0003333;;GO:0016021;;GO:0016020;;GO:0005886;;GO:0015171	biological_process;;cellular_component;;cellular_component;;cellular_component;;molecular_function;;	BP:amino acid transmembrane transport;;CC:integral component of membrane;;CC:membrane;;CC:plasma membrane;;MF:amino acid transmembrane transporter activity;;	------	------	------	------	COG0814	E:Amino acid transport and metabolism	GAU33996.1	hypothetical protein TSUD_212570, partial [Trifolium subterraneum]	sp|P92961|PROT1_ARATH;;	Proline transporter 1 OS=Arabidopsis thaliana OX=3702 GN=PROT1 PE=1 SV=1;;	PF01490.18	Aa_trans	Transmembrane amino acid transporter protein
MTR_5g011120		senescence-inducible stay-green protein	GO:0010271;;GO:0009507	biological_process;;cellular_component;;	BP:regulation of chlorophyll catabolic process;;CC:chloroplast;;	------	------	------	------	ENOG4111UAI	S:Function unknown	XP_003611177.1	protein STAY-GREEN, chloroplastic [Medicago truncatula]	sp|A7VLV1|SGRW_PEA;;	Protein STAY-GREEN, chloroplastic OS=Pisum sativum OX=3888 GN=SGR PE=2 SV=1;;	PF12638.7	Staygreen	Staygreen protein
MTR_7g109560		histone-lysine N-methyltransferase	GO:0034968;;GO:0032259;;GO:0031519;;GO:0018024;;GO:0016740;;GO:0005515;;GO:0008168	biological_process;;biological_process;;cellular_component;;molecular_function;;molecular_function;;molecular_function;;molecular_function;;	BP:histone lysine methylation;;BP:methylation;;CC:PcG protein complex;;MF:histone-lysine N-methyltransferase activity;;MF:transferase activity;;MF:protein binding;;MF:methyltransferase activity;;	K11430	EZH2	map00310	Lysine degradation	COG2940	S:Function unknown	AES82191.2	histone-lysine N-methyltransferase [Medicago truncatula]	sp|Q9ZSM8|EZA1_ARATH;;	Histone-lysine N-methyltransferase EZA1 OS=Arabidopsis thaliana OX=3702 GN=EZA1 PE=1 SV=1;;	PF00856.28;;PF18264.1	SET;;preSET_CXC	SET domain;;CXC domain
MTR_7g109590		transmembrane protein, putative	GO:0016021;;GO:0016020	cellular_component;;cellular_component;;	CC:integral component of membrane;;CC:membrane;;	------	------	------	------	ENOG41118N5	S:Function unknown	AES82194.1	transmembrane protein, putative [Medicago truncatula]	------	------	------	------	------
MTR_8g075330		glycoside hydrolase family 38 protein	GO:0005975;;GO:0006013;;GO:0006517;;GO:0008152;;GO:0016021;;GO:0016020;;GO:0005774;;GO:0016787;;GO:0030246;;GO:0003824;;GO:0046872;;GO:0004559;;GO:0016798	biological_process;;biological_process;;biological_process;;biological_process;;cellular_component;;cellular_component;;cellular_component;;molecular_function;;molecular_function;;molecular_function;;molecular_function;;molecular_function;;molecular_function;;	BP:carbohydrate metabolic process;;BP:mannose metabolic process;;BP:protein deglycosylation;;BP:metabolic process;;CC:integral component of membrane;;CC:membrane;;CC:vacuolar membrane;;MF:hydrolase activity;;MF:carbohydrate binding;;MF:catalytic activity;;MF:metal ion binding;;MF:alpha-mannosidase activity;;MF:hydrolase activity, acting on glycosyl bonds;;	K01191	MAN2C1	map00511	Other glycan degradation	ENOG410XQMZ	O:Posttranslational modification, protein turnover, chaperones	XP_024629211.1	alpha-mannosidase isoform X1 [Medicago truncatula]	sp|C0HJB3|MANA_CANEN;;	Alpha-mannosidase OS=Canavalia ensiformis OX=3823 PE=1 SV=1;;	PF01074.22;;PF07748.13;;PF09261.11;;PF17677.1	Glyco_hydro_38N;;Glyco_hydro_38C;;Alpha-mann_mid;;Glyco_hydro38C2	Glycosyl hydrolases family 38 N-terminal domain;;Glycosyl hydrolases family 38 C-terminal domain;;Alpha mannosidase middle domain;;Glycosyl hydrolases family 38 C-terminal beta sandwich domain
MTR_8g098425		ATP-binding protein	GO:0010098;;GO:0006468;;GO:0000186;;GO:0016310;;GO:0000165;;GO:0032147;;GO:0031098;;GO:0010229;;GO:0023014;;GO:0010103;;GO:0005737;;GO:0005938;;GO:0005886;;GO:0016301;;GO:0004672;;GO:0004674;;GO:0016740;;GO:0004709;;GO:0005524	biological_process;;biological_process;;biological_process;;biological_process;;biological_process;;biological_process;;biological_process;;biological_process;;biological_process;;biological_process;;cellular_component;;cellular_component;;cellular_component;;molecular_function;;molecular_function;;molecular_function;;molecular_function;;molecular_function;;molecular_function;;	BP:suspensor development;;BP:protein phosphorylation;;BP:activation of MAPKK activity;;BP:phosphorylation;;BP:MAPK cascade;;BP:activation of protein kinase activity;;BP:stress-activated protein kinase signaling cascade;;BP:inflorescence development;;BP:signal transduction by protein phosphorylation;;BP:stomatal complex morphogenesis;;CC:cytoplasm;;CC:cell cortex;;CC:plasma membrane;;MF:kinase act…	K20717	YDA	map04016	MAPK signaling pathway - plant	ENOG410XQGS	S:Function unknown	XP_013447051.1	mitogen-activated protein kinase kinase kinase YODA isoform X1 [Medicago truncatula]	sp|Q9CAD5|YODA_ARATH;;	Mitogen-activated protein kinase kinase kinase YODA OS=Arabidopsis thaliana OX=3702 GN=YDA PE=1 SV=1;;	PF00069.25;;PF07714.17;;PF14531.6	Pkinase;;Pkinase_Tyr;;Kinase-like	Protein kinase domain;;Protein tyrosine kinase;;Kinase-like
MTR_8g014520		auxin response factor	GO:0006355;;GO:0006351;;GO:0009734;;GO:0005634;;GO:0005515	biological_process;;biological_process;;biological_process;;cellular_component;;molecular_function;;	BP:regulation of transcription, DNA-templated;;BP:transcription, DNA-templated;;BP:auxin-activated signaling pathway;;CC:nucleus;;MF:protein binding;;	K14484	IAA	map04075	Plant hormone signal transduction	------	------	XP_003627047.1	auxin-responsive protein IAA2 [Medicago truncatula]	sp|Q8LAL2|IAA26_ARATH;;	Auxin-responsive protein IAA26 OS=Arabidopsis thaliana OX=3702 GN=IAA26 PE=1 SV=2;;	PF02309.16	AUX_IAA	AUX/IAA family
MTR_2g094093		galactose oxidase/kelch repeat protein	GO:0005634;;GO:0005515	cellular_component;;molecular_function;;	CC:nucleus;;MF:protein binding;;	------	------	------	------	ENOG4110X8D	T:Signal transduction mechanisms	XP_013465289.1	F-box/kelch-repeat protein At5g60570 [Medicago truncatula]	sp|Q9FKJ0|FK132_ARATH;;	F-box/kelch-repeat protein At5g60570 OS=Arabidopsis thaliana OX=3702 GN=At5g60570 PE=2 SV=1;;	PF01344.25;;PF13964.6;;PF13418.6	Kelch_1;;Kelch_6;;Kelch_4	Kelch motif;;Kelch motif;;Galactose oxidase, central domain
MTR_3g012440		CXE carboxylesterase	GO:0016787;;GO:0052689;;GO:0080030	molecular_function;;molecular_function;;molecular_function;;	MF:hydrolase activity;;MF:carboxylic ester hydrolase activity;;MF:methyl indole-3-acetate esterase activity;;	------	------	------	------	COG0657	S:Function unknown	XP_013458944.1	probable carboxylesterase 15 [Medicago truncatula]	sp|Q9FG13|CXE15_ARATH;;	Probable carboxylesterase 15 OS=Arabidopsis thaliana OX=3702 GN=CXE15 PE=2 SV=1;;	PF07859.13;;PF12740.7;;PF10340.9	Abhydrolase_3;;Chlorophyllase2;;Say1_Mug180	alpha/beta hydrolase fold;;Chlorophyllase enzyme;;Steryl acetyl hydrolase
MTR_3g012470		disease resistance protein (TIR-NBS-LRR class), putative	GO:0007165;;GO:0016021;;GO:0016787;;GO:0005515;;GO:0016301;;GO:0043531	biological_process;;cellular_component;;molecular_function;;molecular_function;;molecular_function;;molecular_function;;	BP:signal transduction;;CC:integral component of membrane;;MF:hydrolase activity;;MF:protein binding;;MF:kinase activity;;MF:ADP binding;;	------	------	------	------	COG4886;;ENOG4112BMQ	S:Function unknown;;	XP_013458946.1	TMV resistance protein N [Medicago truncatula]	sp|Q40392|TMVRN_NICGU;;	TMV resistance protein N OS=Nicotiana glutinosa OX=35889 GN=N PE=1 SV=1;;	PF01582.20;;PF00931.22;;PF13676.6;;PF13855.6;;PF12799.7;;PF13191.6;;PF00004.29;;PF05729.12	TIR;;NB-ARC;;TIR_2;;LRR_8;;LRR_4;;AAA_16;;AAA;;NACHT	TIR domain;;NB-ARC domain;;TIR domain;;Leucine rich repeat;;Leucine Rich repeats;;AAA ATPase domain;;ATPase family associated with various cellular activities;;NACHT domain
MTR_5g023120		DVL family protein	GO:0048367	biological_process;;	BP:shoot system development;;	------	------	------	------	ENOG410ZCFE	S:Function unknown	AES95224.1	DVL family protein [Medicago truncatula]	------	------	PF08137.12	DVL	DVL family
MTR_5g034770		NB-ARC domain disease resistance protein	GO:0016021;;GO:0016787;;GO:0043531	cellular_component;;molecular_function;;molecular_function;;	CC:integral component of membrane;;MF:hydrolase activity;;MF:ADP binding;;	K15078	SLX1	------	------	COG4886	S:Function unknown	AES96229.2	NB-ARC domain disease resistance protein [Medicago truncatula]	sp|Q7XA42|RGA1_SOLBU;;	Putative disease resistance protein RGA1 OS=Solanum bulbocastanum OX=147425 GN=RGA1 PE=2 SV=2;;	PF00931.22;;PF18052.1;;PF12799.7;;PF13855.6	NB-ARC;;Rx_N;;LRR_4;;LRR_8	NB-ARC domain;;Rx N-terminal domain;;Leucine Rich repeats;;Leucine rich repeat
MTR_4g109720		ABC transporter B family protein	GO:0055085;;GO:0016021;;GO:0016020;;GO:0042626;;GO:0099131;;GO:0015440;;GO:0000166;;GO:0016887;;GO:0005524	biological_process;;cellular_component;;cellular_component;;molecular_function;;deleted;;molecular_function;;molecular_function;;molecular_function;;molecular_function;;	BP:transmembrane transport;;CC:integral component of membrane;;CC:membrane;;MF:ATPase activity, coupled to transmembrane movement of substances;;MF:old GO;;MF:peptide-transporting ATPase activity;;MF:nucleotide binding;;MF:ATPase activity;;MF:ATP binding;;	------	------	------	------	COG1132	V:Defense mechanisms	XP_013458010.1	ABC transporter B family member 25 [Medicago truncatula]	sp|Q9FNU2|AB25B_ORYSJ;;	ABC transporter B family member 25 OS=Oryza sativa subsp. japonica OX=39947 GN=ABCB25 PE=2 SV=1;;	PF00664.23;;PF00005.27;;PF02463.19;;PF00004.29	ABC_membrane;;ABC_tran;;SMC_N;;AAA	ABC transporter transmembrane region;;ABC transporter;;RecF/RecN/SMC N terminal domain;;ATPase family associated with various cellular activities
MTR_4g060790		defects in morphology protein 1 precursor	GO:0006259;;GO:0090305;;GO:0004527;;GO:0045145	biological_process;;biological_process;;molecular_function;;molecular_function;;	BP:DNA metabolic process;;BP:nucleic acid phosphodiester bond hydrolysis;;MF:exonuclease activity;;MF:single-stranded DNA 5'-3' exodeoxyribonuclease activity;;	K17815	EXO5	------	------	ENOG4111IID	S:Function unknown	XP_003606477.1	exonuclease V, chloroplastic [Medicago truncatula]	sp|Q9FKK6|EXO5_ARATH;;	Exonuclease V, chloroplastic OS=Arabidopsis thaliana OX=3702 GN=At5g60370 PE=2 SV=1;;	PF09810.9;;PF12705.7	Exo5;;PDDEXK_1	Exonuclease V - a 5' deoxyribonuclease;;PD
MTR_2g090365		PHD finger and bromo-adjacent-like domain protein, putative	GO:0046872;;GO:0003682	molecular_function;;molecular_function;;	MF:metal ion binding;;MF:chromatin binding;;	------	------	------	------	ENOG410ZM6U	S:Function unknown	KEH39133.1	PHD finger and bromo-adjacent-like domain protein, putative [Medicago truncatula]	sp|F4JL28|EBS_ARATH;;	Chromatin remodeling protein EBS OS=Arabidopsis thaliana OX=3702 GN=EBS PE=1 SV=1;;	PF01426.18;;PF00628.29	BAH;;PHD	BAH domain;;PHD-finger
MTR_5g043020		plastid division regulator MinE	GO:0032955;;GO:0010020;;GO:0051301;;GO:0009706;;GO:0009507;;GO:0051117;;GO:0042802	biological_process;;biological_process;;biological_process;;cellular_component;;cellular_component;;molecular_function;;molecular_function;;	BP:regulation of barrier septum assembly;;BP:chloroplast fission;;BP:cell division;;CC:chloroplast inner membrane;;CC:chloroplast;;MF:ATPase binding;;MF:identical protein binding;;	------	------	------	------	ENOG41122SR	S:Function unknown	XP_003613952.1	cell division topological specificity factor homolog, chloroplastic [Medicago truncatula]	sp|Q9C4Z7|MINE1_ARATH;;	Cell division topological specificity factor homolog, chloroplastic OS=Arabidopsis thaliana OX=3702 GN=MINE1 PE=1 SV=1;;	PF03776.14	MinE	Septum formation topological specificity factor MinE
MTR_2g089350		universal stress family protein	------	------	------	------	------	------	------	ENOG4111HXP	E:Amino acid transport and metabolism	XP_003597072.1	universal stress protein PHOS34 [Medicago truncatula]	sp|Q8L4N1|PHO34_ARATH;;	Universal stress protein PHOS34 OS=Arabidopsis thaliana OX=3702 GN=PHOS34 PE=1 SV=1;;	PF00582.26	Usp	Universal stress protein family
MTR_7g084830		PPR containing plant-like protein	GO:0009451;;GO:0005515	biological_process;;molecular_function;;	BP:RNA modification;;MF:protein binding;;	------	------	------	------	ENOG410Z7Z7	S:Function unknown	AES80774.1	PPR containing plant-like protein [Medicago truncatula]	sp|Q38959|PP257_ARATH;;	Pentatricopeptide repeat-containing protein At3g26630, chloroplastic OS=Arabidopsis thaliana OX=3702 GN=PCMP-A6 PE=2 SV=1;;	PF13041.6;;PF01535.20;;PF12854.7;;PF13812.6;;PF17177.4	PPR_2;;PPR;;PPR_1;;PPR_3;;PPR_long	PPR repeat family;;PPR repeat;;PPR repeat;;Pentatricopeptide repeat domain;;Pentacotripeptide-repeat region of PRORP
MTR_3g072830		camphor resistance CrcB-like protein	GO:0016021;;GO:0016020	cellular_component;;cellular_component;;	CC:integral component of membrane;;CC:membrane;;	------	------	------	------	ENOG4111HB9	S:Function unknown	XP_003601082.1	fluoride export protein 2 [Medicago truncatula]	sp|Q5HXN6|CRCB_GLUOX;;	Putative fluoride ion transporter CrcB OS=Gluconobacter oxydans;;	PF02537.15	CRCB	CrcB-like protein, Camphor Resistance
MTR_1g023070		DEAD-box ATP-dependent RNA helicase, putative	GO:0016787;;GO:0003676;;GO:0005524;;GO:0004386	molecular_function;;molecular_function;;molecular_function;;molecular_function;;	MF:hydrolase activity;;MF:nucleic acid binding;;MF:ATP binding;;MF:helicase activity;;	K14777	DDX47, RRP3	------	------	ENOG410XQU7	L:Replication, recombination and repair	XP_013466155.1	DEAD-box ATP-dependent RNA helicase 10 isoform X1 [Medicago truncatula]	sp|Q8GY84|RH10_ARATH;;	DEAD-box ATP-dependent RNA helicase 10 OS=Arabidopsis thaliana OX=3702 GN=RH10 PE=1 SV=2;;	PF00271.31	Helicase_C	Helicase conserved C-terminal domain
MTR_7g111020		glucose-1-phosphate adenylyltransferase family protein	GO:0005978;;GO:0009058;;GO:0019252;;GO:0009536;;GO:0009507;;GO:0016779;;GO:0008878;;GO:0016740;;GO:0000166;;GO:0005524	biological_process;;biological_process;;biological_process;;cellular_component;;cellular_component;;molecular_function;;molecular_function;;molecular_function;;molecular_function;;molecular_function;;	BP:glycogen biosynthetic process;;BP:biosynthetic process;;BP:starch biosynthetic process;;CC:plastid;;CC:chloroplast;;MF:nucleotidyltransferase activity;;MF:glucose-1-phosphate adenylyltransferase activity;;MF:transferase activity;;MF:nucleotide binding;;MF:ATP binding;;	K00975	glgC	map00520;;map00500	Amino sugar and nucleotide sugar metabolism;;Starch and sucrose metabolism	COG0448	G:Carbohydrate transport and metabolism	XP_003626099.2	glucose-1-phosphate adenylyltransferase large subunit 1 [Medicago truncatula]	sp|Q0D7I3|GLGL4_ORYSJ;;	Glucose-1-phosphate adenylyltransferase large subunit 4, chloroplastic/amyloplastic OS=Oryza sativa subsp. japonica OX=39947 GN=AGPL4 PE=1 SV=1;;	PF00483.23	NTP_transferase	Nucleotidyl transferase
MTR_4g073230		receptor-like kinase	GO:0006468;;GO:0016310;;GO:0016021;;GO:0016020;;GO:0016301;;GO:0004674;;GO:0004672;;GO:0005524	biological_process;;biological_process;;cellular_component;;cellular_component;;molecular_function;;molecular_function;;molecular_function;;molecular_function;;	BP:protein phosphorylation;;BP:phosphorylation;;CC:integral component of membrane;;CC:membrane;;MF:kinase activity;;MF:protein serine/threonine kinase activity;;MF:protein kinase activity;;MF:ATP binding;;	K04733	IRAK4	------	------	COG0515	T:Signal transduction mechanisms	AES89380.2	receptor-like kinase [Medicago truncatula]	sp|P93604|LRK10_WHEAT;;	Rust resistance kinase Lr10 OS=Triticum aestivum OX=4565 GN=LRK10 PE=2 SV=1;;	PF00069.25;;PF07714.17;;PF14380.6	Pkinase;;Pkinase_Tyr;;WAK_assoc	Protein kinase domain;;Protein tyrosine kinase;;Wall-associated receptor kinase C-terminal
MTR_4g006970		CBL-interacting kinase	GO:0006468;;GO:0016310;;GO:0007165;;GO:0016301;;GO:0000166;;GO:0004674;;GO:0016740;;GO:0004672;;GO:0005524	biological_process;;biological_process;;biological_process;;molecular_function;;molecular_function;;molecular_function;;molecular_function;;molecular_function;;molecular_function;;	BP:protein phosphorylation;;BP:phosphorylation;;BP:signal transduction;;MF:kinase activity;;MF:nucleotide binding;;MF:protein serine/threonine kinase activity;;MF:transferase activity;;MF:protein kinase activity;;MF:ATP binding;;	K07198	PRKAA, AMPK	map04714	Thermogenesis	COG0515	T:Signal transduction mechanisms	XP_013454516.1	CBL-interacting serine/threonine-protein kinase 5 [Medicago truncatula]	sp|Q8W1D5|CIPKP_ARATH;;	CBL-interacting serine/threonine-protein kinase 25 OS=Arabidopsis thaliana OX=3702 GN=CIPK25 PE=2 SV=1;;	PF00069.25;;PF07714.17;;PF03822.14;;PF14531.6	Pkinase;;Pkinase_Tyr;;NAF;;Kinase-like	Protein kinase domain;;Protein tyrosine kinase;;NAF domain;;Kinase-like
MTR_1g105755		cysteine-rich receptor-kinase-like protein	GO:0006468;;GO:0016310;;GO:0016021;;GO:0016020;;GO:0016301;;GO:0004672;;GO:0005524	biological_process;;biological_process;;cellular_component;;cellular_component;;molecular_function;;molecular_function;;molecular_function;;	BP:protein phosphorylation;;BP:phosphorylation;;CC:integral component of membrane;;CC:membrane;;MF:kinase activity;;MF:protein kinase activity;;MF:ATP binding;;	K04733	IRAK4	------	------	COG0515	T:Signal transduction mechanisms	KEH43957.1	cysteine-rich receptor-kinase-like protein [Medicago truncatula]	sp|Q9T0J1|CRK26_ARATH;;	Cysteine-rich receptor-like protein kinase 26 OS=Arabidopsis thaliana OX=3702 GN=CRK26 PE=2 SV=1;;	PF01657.17;;PF00069.25;;PF07714.17;;PF14610.6;;PF05454.11;;PF15102.6;;PF08693.10	Stress-antifung;;Pkinase;;Pkinase_Tyr;;DUF4448;;DAG1;;TMEM154;;SKG6	Salt stress response/antifungal;;Protein kinase domain;;Protein tyrosine kinase;;Protein of unknown function;;Dystroglycan;;TMEM154 protein family;;Transmembrane alpha-helix domain
MTR_1g074930		high affinity inorganic phosphate transporter	GO:0006817;;GO:0055085;;GO:0016021;;GO:0016020;;GO:0016787;;GO:0005315;;GO:0022857	biological_process;;biological_process;;cellular_component;;cellular_component;;molecular_function;;molecular_function;;molecular_function;;	BP:phosphate ion transport;;BP:transmembrane transport;;CC:integral component of membrane;;CC:membrane;;MF:hydrolase activity;;MF:inorganic phosphate transmembrane transporter activity;;MF:transmembrane transporter activity;;	K08176	PHO84	------	------	ENOG410ZVN7	G:Carbohydrate transport and metabolism	XP_003590758.1	probable inorganic phosphate transporter 1-3 [Medicago truncatula]	sp|Q96303|PHT14_ARATH;;	Inorganic phosphate transporter 1-4 OS=Arabidopsis thaliana OX=3702 GN=PHT1-4 PE=1 SV=1;;	PF00083.24;;PF07690.16;;PF06779.14	Sugar_tr;;MFS_1;;MFS_4	Sugar;;Major Facilitator Superfamily;;Uncharacterised MFS-type transporter YbfB
MTR_4g088320		LRR receptor-like kinase	GO:0006468;;GO:0016310;;GO:0016020;;GO:0016021;;GO:0005886;;GO:0004672;;GO:0016301;;GO:0000166;;GO:0004674;;GO:0016740;;GO:0005515;;GO:0005524	biological_process;;biological_process;;cellular_component;;cellular_component;;cellular_component;;molecular_function;;molecular_function;;molecular_function;;molecular_function;;molecular_function;;molecular_function;;molecular_function;;	BP:protein phosphorylation;;BP:phosphorylation;;CC:membrane;;CC:integral component of membrane;;CC:plasma membrane;;MF:protein kinase activity;;MF:kinase activity;;MF:nucleotide binding;;MF:protein serine/threonine kinase activity;;MF:transferase activity;;MF:protein binding;;MF:ATP binding;;	------	------	------	------	COG4886	S:Function unknown	XP_013456948.1	receptor-like protein kinase HSL1 [Medicago truncatula]	sp|Q9SGP2|HSL1_ARATH;;	Receptor-like protein kinase HSL1 OS=Arabidopsis thaliana OX=3702 GN=HSL1 PE=2 SV=1;;	PF00069.25;;PF07714.17;;PF13855.6;;PF12799.7;;PF08263.12	Pkinase;;Pkinase_Tyr;;LRR_8;;LRR_4;;LRRNT_2	Protein kinase domain;;Protein tyrosine kinase;;Leucine rich repeat;;Leucine Rich repeats;;Leucine rich repeat N-terminal domain
MTR_5g021240		D-2-hydroxyglutarate dehydrogenase	GO:0009853;;GO:0019516;;GO:0055114;;GO:0006807;;GO:0022904;;GO:0016021;;GO:0005739;;GO:0031234;;GO:0050660;;GO:0008762;;GO:0047545;;GO:0003824;;GO:0071949;;GO:0004458;;GO:0051990;;GO:0016491	biological_process;;biological_process;;biological_process;;biological_process;;biological_process;;cellular_component;;cellular_component;;cellular_component;;molecular_function;;molecular_function;;molecular_function;;molecular_function;;molecular_function;;molecular_function;;molecular_function;;molecular_function;;	BP:photorespiration;;BP:lactate oxidation;;BP:oxidation-reduction process;;BP:nitrogen compound metabolic process;;BP:respiratory electron transport chain;;CC:integral component of membrane;;CC:mitochondrion;;CC:extrinsic component of cytoplasmic side of plasma membrane;;MF:flavin adenine dinucleotide binding;;MF:UDP-N-acetylmuramate dehydrogenase activity;;MF:2-hydroxyglutarate dehydrogenase act…	K18204	D2HGDH	------	------	COG0277	C:Energy production and conversion	XP_003612098.2	D-2-hydroxyglutarate dehydrogenase, mitochondrial [Medicago truncatula]	sp|O23240|D2HDH_ARATH;;	D-2-hydroxyglutarate dehydrogenase, mitochondrial OS=Arabidopsis thaliana OX=3702 GN=D2HGDH PE=1 SV=3;;	PF02913.19;;PF01565.23	FAD-oxidase_C;;FAD_binding_4	FAD linked oxidases, C-terminal domain;;FAD binding domain
MTR_4g118790		F-box-like protein	GO:0031146;;GO:0005515	biological_process;;molecular_function;;	BP:SCF-dependent proteasomal ubiquitin-dependent protein catabolic process;;MF:protein binding;;	------	------	------	------	ENOG4111UC2	S:Function unknown	XP_003609581.1	uncharacterized protein LOC11415166 [Medicago truncatula]	------	------	PF12937.7;;PF00646.33	F-box-like;;F-box	F-box-like;;F-box domain
MTR_1g059970		glutathione S-transferase, amino-terminal domain protein	GO:0022900;;GO:0045454;;GO:0055114;;GO:0016021;;GO:0005623;;GO:0009507;;GO:0016740;;GO:0005515;;GO:0015035;;GO:0009055	biological_process;;biological_process;;biological_process;;cellular_component;;cellular_component;;cellular_component;;molecular_function;;molecular_function;;molecular_function;;molecular_function;;	BP:electron transport chain;;BP:cell redox homeostasis;;BP:oxidation-reduction process;;CC:integral component of membrane;;CC:cell;;CC:chloroplast;;MF:transferase activity;;MF:protein binding;;MF:protein disulfide oxidoreductase activity;;MF:electron carrier activity;;	------	------	------	------	ENOG410XQU1	S:Function unknown	XP_013467987.2	uncharacterized protein LOC25483820 [Medicago truncatula]	------	------	PF13417.6;;PF13409.6;;PF02798.20;;PF00462.24	GST_N_3;;GST_N_2;;GST_N;;Glutaredoxin	Glutathione S-transferase, N-terminal domain;;Glutathione S-transferase, N-terminal domain;;Glutathione S-transferase, N-terminal domain;;Glutaredoxin
MTR_7g100150		transmembrane protein, putative	GO:0016021;;GO:0016020	cellular_component;;cellular_component;;	CC:integral component of membrane;;CC:membrane;;	------	------	------	------	ENOG4111PKI	S:Function unknown	XP_003625528.1	uncharacterized protein LOC11424574 [Medicago truncatula]	------	------	------	------	------
MTR_1g088420		photolyase/blue-light receptor PHR2	GO:0006655;;GO:0000023;;GO:0019252;;GO:0003914;;GO:0016829	biological_process;;biological_process;;biological_process;;molecular_function;;molecular_function;;	BP:phosphatidylglycerol biosynthetic process;;BP:maltose metabolic process;;BP:starch biosynthetic process;;MF:DN;;MF:lyase activity;;	------	------	------	------	COG0415	S:Function unknown	XP_003591514.1	blue-light photoreceptor PHR2 [Medicago truncatula]	sp|Q8LB72|PHR2_ARATH;;	Blue-light photoreceptor PHR2 OS=Arabidopsis thaliana OX=3702 GN=PHR2 PE=2 SV=2;;	PF00875.18	DNA_photolyase	DNA photolyase
MTR_1g016110		cytosolic Fe-S cluster assembly factor NUBP1-like protein	GO:0016226;;GO:0005737;;GO:0005829;;GO:0051539;;GO:0000166;;GO:0051536;;GO:0046872;;GO:0005524	biological_process;;cellular_component;;cellular_component;;molecular_function;;molecular_function;;molecular_function;;molecular_function;;molecular_function;;	BP:iron-sulfur cluster assembly;;CC:cytoplasm;;CC:cytosol;;MF:4 iron, 4 sulfur cluster binding;;MF:nucleotide binding;;MF:iron-sulfur cluster binding;;MF:metal ion binding;;MF:ATP binding;;	------	------	------	------	COG0489	S:Function unknown	XP_003588988.1	cytosolic Fe-S cluster assembly factor NBP35 isoform X1 [Medicago truncatula]	sp|Q8H1Q2|NBP35_ARATH;;	Cytosolic Fe-S cluster assembly factor NBP35 OS=Arabidopsis thaliana OX=3702 GN=NBP35 PE=1 SV=1;;	PF10609.9;;PF01656.23;;PF13614.6;;PF02374.15;;PF09140.11;;PF03193.16	ParA;;CbiA;;AAA_31;;ArsA_ATPase;;MipZ;;RsgA_GTPase	NUBPL iron-transfer P-loop NTPase;;CobQ/CobB/MinD/ParA nucleotide binding domain;;AAA domain;;Anion-transporting ATPase;;ATPase MipZ;;RsgA GTPase
MTR_4g069080		cytochrome C biogenesis protein Ccs1	GO:0016021;;GO:0016020	cellular_component;;cellular_component;;	CC:integral component of membrane;;CC:membrane;;	K07399	resB, ccs1	------	------	COG1333	O:Posttranslational modification, protein turnover, chaperones	XP_013456369.1	cytochrome c biogenesis protein CCS1, chloroplastic [Medicago truncatula]	sp|Q9XIA4|CCS1_ARATH;;	Cytochrome c biogenesis protein CCS1, chloroplastic OS=Arabidopsis thaliana OX=3702 GN=CCS1 PE=1 SV=1;;	PF05140.14	ResB	ResB-like family
MTR_7g080370		calreticulin	GO:0006457;;GO:0005783;;GO:0030246;;GO:0051082;;GO:0005509;;GO:0005515;;GO:0046872	biological_process;;cellular_component;;molecular_function;;molecular_function;;molecular_function;;molecular_function;;molecular_function;;	BP:protein folding;;CC:endoplasmic reticulum;;MF:carbohydrate binding;;MF:unfolded protein binding;;MF:calcium ion binding;;MF:protein binding;;MF:metal ion binding;;	K08057	CALR	map04145;;map05163;;map04141	Phagosome;;Human cytomegalovirus infection;;Protein processing in endoplasmic reticulum	ENOG410XRR7	O:Posttranslational modification, protein turnover, chaperones	XP_003624204.1	calreticulin-3 isoform X1 [Medicago truncatula]	sp|O04153|CALR3_ARATH;;	Calreticulin-3 OS=Arabidopsis thaliana OX=3702 GN=CRT3 PE=1 SV=2;;	PF00262.18	Calreticulin	Calreticulin family
MTR_7g082910		pheromone receptor, (AR401), putative	GO:0018027;;GO:0018026;;GO:0018022;;GO:0032259;;GO:0005737;;GO:0005829;;GO:0005634;;GO:0016279;;GO:0016740;;GO:0008168	biological_process;;biological_process;;biological_process;;biological_process;;cellular_component;;cellular_component;;cellular_component;;molecular_function;;molecular_function;;molecular_function;;	BP:peptidyl-lysine dimethylation;;BP:peptidyl-lysine monomethylation;;BP:peptidyl-lysine methylation;;BP:methylation;;CC:cytoplasm;;CC:cytosol;;CC:nucleus;;MF:protein-lysine N-methyltransferase activity;;MF:transferase activity;;MF:methyltransferase activity;;	------	------	------	------	ENOG4111PXE	S:Function unknown	XP_003624412.1	EEF1A lysine methyltransferase 2 [Medicago truncatula]	sp|Q5JPI9|EFMT2_HUMAN;;	EEF1A lysine methyltransferase 2 OS=Homo sapiens OX=9606 GN=EEF1AKMT2 PE=1 SV=2;;	PF13847.6;;PF13649.6;;PF08241.12;;PF13489.6;;PF08242.12;;PF05175.14;;PF06325.13	Methyltransf_31;;Methyltransf_25;;Methyltransf_11;;Methyltransf_23;;Methyltransf_12;;MTS;;PrmA	Methyltransferase domain;;Methyltransferase domain;;Methyltransferase domain;;Methyltransferase domain;;Methyltransferase domain;;Methyltransferase small domain;;Ribosomal protein L11 methyltransferase
MTR_4g079530		carbohydrate-binding X8 domain protein	GO:0016021	cellular_component;;	CC:integral component of membrane;;	------	------	------	------	ENOG410YRJI	S:Function unknown	XP_003607553.2	PLASMODESMATA CALLOSE-BINDING PROTEIN 5 [Medicago truncatula]	sp|Q9M2K6|PDCB5_ARATH;;	PLASMODESMATA CALLOSE-BINDING PROTEIN 5 OS=Arabidopsis thaliana OX=3702 GN=PDCB5 PE=2 SV=2;;	PF07983.13	X8	X8 domain
MTR_1g080110		pentatricopeptide (PPR) repeat protein	GO:0010103;;GO:0009507;;GO:0005515	biological_process;;cellular_component;;molecular_function;;	BP:stomatal complex morphogenesis;;CC:chloroplast;;MF:protein binding;;	------	------	------	------	ENOG410Z7Z7	S:Function unknown	XP_003590960.1	pentatricopeptide repeat-containing protein At3g04760, chloroplastic [Medicago truncatula]	sp|Q9SR00|PP213_ARATH;;	Pentatricopeptide repeat-containing protein At3g04760, chloroplastic OS=Arabidopsis thaliana OX=3702 GN=At3g04760 PE=2 SV=1;;	PF13041.6;;PF12854.7;;PF01535.20;;PF13812.6;;PF17177.4	PPR_2;;PPR_1;;PPR;;PPR_3;;PPR_long	PPR repeat family;;PPR repeat;;PPR repeat;;Pentatricopeptide repeat domain;;Pentacotripeptide-repeat region of PRORP
MTR_3g088895		F-box SKP2A-like protein	GO:0016567;;GO:0006511;;GO:0031146;;GO:0019005;;GO:0005515	biological_process;;biological_process;;biological_process;;cellular_component;;molecular_function;;	BP:protein ubiquitination;;BP:ubiquitin-dependent protein catabolic process;;BP:SCF-dependent proteasomal ubiquitin-dependent protein catabolic process;;CC:SCF ubiquitin ligase complex;;MF:protein binding;;	K03875	SKP2, FBXL1	map04120	Ubiquitin mediated proteolysis	ENOG41103D0;;ENOG410XQ54	O:Posttranslational modification, protein turnover, chaperones;;	XP_013461356.1	F-box protein SKP2A [Medicago truncatula]	sp|Q9LPL4|SKP2A_ARATH;;	F-box protein SKP2A OS=Arabidopsis thaliana OX=3702 GN=SKP2A PE=1 SV=1;;	PF13516.6;;PF12937.7;;PF00646.33	LRR_6;;F-box-like;;F-box	Leucine Rich repeat;;F-box-like;;F-box domain
MTR_3g081060		triacylglycerol lipase-like protein	GO:0006629;;GO:0016042;;GO:0044255;;GO:0016021;;GO:0016787;;GO:0004806;;GO:0016788;;GO:0016298	biological_process;;biological_process;;biological_process;;cellular_component;;molecular_function;;molecular_function;;molecular_function;;molecular_function;;	BP:lipid metabolic process;;BP:lipid catabolic process;;BP:cellular lipid metabolic process;;CC:integral component of membrane;;MF:hydrolase activity;;MF:triglyceride lipase activity;;MF:hydrolase activity, acting on ester bonds;;MF:lipase activity;;	K01052;K14452	LIPA;LIPF	map04979;;map00561;;map00100	Cholesterol metabolism;;Glycerolipid metabolism;;Steroid biosynthesis	COG0596	S:Function unknown	XP_013461117.1	triacylglycerol lipase 2 [Medicago truncatula]	sp|Q67ZU1|LIP2_ARATH;;	Triacylglycerol lipase 2 OS=Arabidopsis thaliana OX=3702 GN=LIP2 PE=2 SV=1;;	PF04083.16;;PF00561.20;;PF12146.8	Abhydro_lipase;;Abhydrolase_1;;Hydrolase_4	Partial alpha/beta-hydrolase lipase region;;alpha/beta hydrolase fold;;Serine aminopeptidase, S33
MTR_4g478190		WEB family plant protein	GO:0007131	biological_process;;	BP:reciprocal meiotic recombination;;	------	------	------	------	ENOG410Y9W9	S:Function unknown	XP_013456645.1	WEB family protein At3g02930, chloroplastic [Medicago truncatula]	sp|F4JJP1|Y4759_ARATH;;	WEB family protein At4g27595, chloroplastic OS=Arabidopsis thaliana OX=3702 GN=At4g27595 PE=2 SV=1;;	PF05701.11	WEMBL	Weak chloroplast movement under blue light
MTR_8g070860		arabinogalactan protein	GO:0005634;;GO:0031490;;GO:0003713	cellular_component;;molecular_function;;molecular_function;;	CC:nucleus;;MF:chromatin DNA binding;;MF:transcription coactivator activity;;	------	------	------	------	ENOG4111FQW;;ENOG4111G1D	S:Function unknown;;	XP_013446239.1	UPF0664 stress-induced protein C29B12.11c isoform X1 [Medicago truncatula]	sp|O14032|YEMB_SCHPO;;	UPF0664 stress-induced protein C29B12.11c OS=Schizosaccharomyces pombe;;	------	------	------
MTR_7g075060		armadillo repeat kinesin-like protein	GO:0007018;;GO:0048364;;GO:0032886;;GO:0005871;;GO:0005874;;GO:0016787;;GO:0005515;;GO:0008017;;GO:0000166;;GO:0005524;;GO:0016887;;GO:0003774;;GO:0003777	biological_process;;biological_process;;biological_process;;cellular_component;;cellular_component;;molecular_function;;molecular_function;;molecular_function;;molecular_function;;molecular_function;;molecular_function;;molecular_function;;molecular_function;;	BP:microtubule-based movement;;BP:root development;;BP:regulation of microtubule-based process;;CC:kinesin complex;;CC:microtubule;;MF:hydrolase activity;;MF:protein binding;;MF:microtubule binding;;MF:nucleotide binding;;MF:ATP binding;;MF:ATPase activity;;MF:motor activity;;MF:microtubule motor activity;;	K10396	KIF5	map04144	Endocytosis	COG5059	S:Function unknown	XP_003623728.2	kinesin-like protein KIN-UB isoform X1 [Medicago truncatula]	sp|Q9LPC6|KINUB_ARATH;;	Kinesin-like protein KIN-UB OS=Arabidopsis thaliana OX=3702 GN=KINUB PE=1 SV=2;;	PF00225.23;;PF16796.5;;PF00514.23;;PF13646.6	Kinesin;;Microtub_bd;;Arm;;HEAT_2	Kinesin motor domain;;Microtubule binding;;Armadillo/beta-catenin-like repeat;;HEAT repeats
MTR_3g118350		axoneme-associated protein mst101, putative	GO:0008284;;GO:0016197;;GO:0051788;;GO:0009610	biological_process;;biological_process;;biological_process;;biological_process;;	BP:positive regulation of cell proliferation;;BP:endosomal transport;;BP:response to misfolded protein;;BP:response to symbiotic fungus;;	------	------	------	------	ENOG410ZIM9	S:Function unknown	AES74339.1	axoneme-associated protein mst101, putative [Medicago truncatula]	sp|Q2TBV6|CC124_BOVIN;;	Coiled-coil domain-containing protein 124 OS=Bos taurus OX=9913 GN=CCDC124 PE=2 SV=1;;	PF06244.12	Ccdc124	Coiled-coil domain-containing protein 124 /Oxs1
MTR_3g118290		RNA polymerase sigma factor	GO:0006399;;GO:0071482;;GO:0006355;;GO:2001141;;GO:0009637;;GO:0010218;;GO:0009658;;GO:2000142;;GO:0006352;;GO:0010114;;GO:0010027;;GO:0009536;;GO:0009507;;GO:0003700;;GO:0016987;;GO:0001053;;GO:0003677	biological_process;;biological_process;;biological_process;;biological_process;;biological_process;;biological_process;;biological_process;;biological_process;;biological_process;;biological_process;;biological_process;;cellular_component;;cellular_component;;molecular_function;;molecular_function;;molecular_function;;molecular_function;;	BP:tRNA metabolic process;;BP:cellular response to light stimulus;;BP:regulation of transcription, DNA-templated;;BP:regulation of RNA biosynthetic process;;BP:response to blue light;;BP:response to far red light;;BP:chloroplast organization;;BP:regulation of DNA-templated transcription, initiation;;BP:DNA-templated transcription, initiation;;BP:response to red light;;BP:thylakoid membrane organi…	K03086	rpoD	------	------	COG0568	D:Cell cycle control, cell division, chromosome partitioning	XP_003604081.1	RNA polymerase sigma factor sigB [Medicago truncatula]	sp|O22056|SIGB_ARATH;;	RNA polymerase sigma factor sigB OS=Arabidopsis thaliana OX=3702 GN=SIGB PE=2 SV=2;;	PF04545.16;;PF04539.16;;PF04542.14	Sigma70_r4;;Sigma70_r3;;Sigma70_r2	Sigma-70, region 4;;Sigma-70 region 3;;Sigma-70 region 2
MTR_3g118300		hypothetical protein	GO:0016021	cellular_component;;	CC:integral component of membrane;;	------	------	------	------	------	------	AES74333.1	hypothetical protein MTR_3g118300 [Medicago truncatula]	------	------	------	------	------
MTR_3g467340		LRR and NB-ARC domain disease resistance protein	GO:0016787;;GO:0005524;;GO:0043531;;GO:0004672	molecular_function;;molecular_function;;molecular_function;;molecular_function;;	MF:hydrolase activity;;MF:ATP binding;;MF:ADP binding;;MF:protein kinase activity;;	------	------	------	------	------	------	KEH34493.1	LRR and NB-ARC domain disease resistance protein [Medicago truncatula]	sp|O22727|DRL16_ARATH;;	Probable disease resistance protein At1g61190 OS=Arabidopsis thaliana OX=3702 GN=At1g61190 PE=3 SV=1;;	PF00931.22;;PF05729.12	NB-ARC;;NACHT	NB-ARC domain;;NACHT domain
MTR_2g075590		transmembrane protein, putative	GO:0016021;;GO:0016020	cellular_component;;cellular_component;;	CC:integral component of membrane;;CC:membrane;;	------	------	------	------	------	------	XP_003596291.1	uncharacterized protein LOC11426158 [Medicago truncatula]	------	------	------	------	------
MTR_5g067170		UDP-glucosyltransferase family protein	GO:0016758;;GO:0016740;;GO:0016757	molecular_function;;molecular_function;;molecular_function;;	MF:transferase activity, transferring hexosyl groups;;MF:transferase activity;;MF:transferase activity, transferring glycosyl groups;;	------	------	------	------	COG1819	S:Function unknown	XP_024639271.1	UDP-glucose flavonoid 3-O-glucosyltransferase 7 [Medicago truncatula]	sp|Q2V6J9|UFOG7_FRAAN;;	UDP-glucose flavonoid 3-O-glucosyltransferase 7 OS=Fragaria ananassa OX=3747 GN=GT7 PE=1 SV=1;;	PF00201.18	UDPGT	UDP-glucoronosyl and UDP-glucosyl transferase
MTR_4g084270		phosphoglucomutase/phosphomannomutase family protein	GO:0019252;;GO:0005975;;GO:0042631;;GO:0000023;;GO:0009570;;GO:0009507;;GO:0016853;;GO:0016740;;GO:0004615;;GO:0016868	biological_process;;biological_process;;biological_process;;biological_process;;cellular_component;;cellular_component;;molecular_function;;molecular_function;;molecular_function;;molecular_function;;	BP:starch biosynthetic process;;BP:carbohydrate metabolic process;;BP:cellular response to water deprivation;;BP:maltose metabolic process;;CC:chloroplast stroma;;CC:chloroplast;;MF:isomerase activity;;MF:transferase activity;;MF:phosphomannomutase activity;;MF:intramolecular transferase activity, phosphotransferases;;	------	------	------	------	COG1109	G:Carbohydrate transport and metabolism	XP_003607905.1	uncharacterized protein LOC11445217 [Medicago truncatula]	sp|Q88BD4|ALGC_PSESM;;	Phosphomannomutase/phosphoglucomutase OS=Pseudomonas syringae pv. tomato;;	PF02878.16;;PF02879.16;;PF02880.16	PGM_PMM_I;;PGM_PMM_II;;PGM_PMM_III	Phosphoglucomutase/phosphomannomutase, alpha/beta/alpha domain I;;Phosphoglucomutase/phosphomannomutase, alpha/beta/alpha domain II;;Phosphoglucomutase/phosphomannomutase, alpha/beta/alpha domain III
MTR_8g024650		GRF1-interacting factor-like protein	GO:1903508;;GO:0008283;;GO:0048366;;GO:0045944;;GO:0045893;;GO:0005634;;GO:0003713	biological_process;;biological_process;;biological_process;;biological_process;;biological_process;;cellular_component;;molecular_function;;	BP:positive regulation of nucleic acid-templated transcription;;BP:cell proliferation;;BP:leaf development;;BP:positive regulation of transcription from RNA polymerase II promoter;;BP:positive regulation of transcription, DNA-templated;;CC:nucleus;;MF:transcription coactivator activity;;	------	------	------	------	ENOG41128HA	S:Function unknown	XP_013444570.1	GRF1-interacting factor 3 [Medicago truncatula]	sp|Q93VH6|GIF3_ARATH;;	GRF1-interacting factor 3 OS=Arabidopsis thaliana OX=3702 GN=GIF3 PE=1 SV=1;;	PF05030.12	SSXT	SSXT protein
MTR_5g037880		potyviral capsid protein interacting protein	GO:0051085;;GO:0006457;;GO:0005829;;GO:0051087;;GO:0051082	biological_process;;biological_process;;cellular_component;;molecular_function;;molecular_function;;	BP:chaperone mediated protein folding requiring cofactor;;BP:protein folding;;CC:cytosol;;MF:chaperone binding;;MF:unfolded protein binding;;	K09510	DNAJB4	------	------	COG0484	S:Function unknown	XP_003613543.1	dnaJ homolog subfamily B member 13 [Medicago truncatula]	sp|Q9UDY4|DNJB4_HUMAN;;	DnaJ homolog subfamily B member 4 OS=Homo sapiens OX=9606 GN=DNAJB4 PE=1 SV=1;;	PF01556.18;;PF00226.31	DnaJ_C;;DnaJ	DnaJ C terminal domain;;DnaJ domain
MTR_1g082660		nuclear transcription factor Y protein	GO:0055085;;GO:0005634;;GO:0016021;;GO:0046982	biological_process;;cellular_component;;cellular_component;;molecular_function;;	BP:transmembrane transport;;CC:nucleus;;CC:integral component of membrane;;MF:protein heterodimerization activity;;	K08066	NFYC	------	------	COG5208	K:Transcription	XP_003591084.1	nuclear transcription factor Y subunit C-3 [Medicago truncatula]	sp|Q9ZVL3|NFYC3_ARATH;;	Nuclear transcription factor Y subunit C-3 OS=Arabidopsis thaliana OX=3702 GN=NFYC3 PE=1 SV=1;;	PF00808.23;;PF00125.24	CBFD_NFYB_HMF;;Histone	Histone-like transcription factor;;Core histone H2A/H2B/H3/H4
MTR_6g075930		disease resistance protein (TIR-NBS-LRR class)	GO:0007165;;GO:0016021;;GO:0005515;;GO:0043531;;GO:0003677	biological_process;;cellular_component;;molecular_function;;molecular_function;;molecular_function;;	BP:signal transduction;;CC:integral component of membrane;;MF:protein binding;;MF:ADP binding;;MF:DNA binding;;	------	------	------	------	------	------	AES76310.1	disease resistance protein (TIR-NBS-LRR class) [Medicago truncatula]	sp|Q40392|TMVRN_NICGU;;	TMV resistance protein N OS=Nicotiana glutinosa OX=35889 GN=N PE=1 SV=1;;	PF01582.20;;PF00931.22;;PF13676.6;;PF13191.6;;PF01637.18;;PF00004.29;;PF05729.12;;PF13173.6	TIR;;NB-ARC;;TIR_2;;AAA_16;;ATPase_2;;AAA;;NACHT;;AAA_14	TIR domain;;NB-ARC domain;;TIR domain;;AAA ATPase domain;;ATPase domain predominantly from Archaea;;ATPase family associated with various cellular activities;;NACHT domain;;AAA domain
MTR_4g068220		transmembrane protein, putative	GO:0006952;;GO:0016021	biological_process;;cellular_component;;	BP:defense response;;CC:integral component of membrane;;	------	------	------	------	ENOG4111C1D	S:Function unknown	AES89030.1	transmembrane protein, putative [Medicago truncatula]	------	------	------	------	------
MTR_5g085400		NB-ARC domain disease resistance protein	GO:0016787;;GO:0043531	molecular_function;;molecular_function;;	MF:hydrolase activity;;MF:ADP binding;;	------	------	------	------	COG4886	S:Function unknown	XP_003616893.2	uncharacterized protein LOC11432275 [Medicago truncatula]	sp|Q9T048|DRL27_ARATH;;	Disease resistance protein At4g27190 OS=Arabidopsis thaliana OX=3702 GN=At4g27190 PE=2 SV=1;;	PF00931.22;;PF01637.18	NB-ARC;;ATPase_2	NB-ARC domain;;ATPase domain predominantly from Archaea
MTR_3g085370		rubber elongation factor protein	GO:0006414;;GO:0016021;;GO:0003746;;GO:0016791	biological_process;;cellular_component;;molecular_function;;molecular_function;;	BP:translational elongation;;CC:integral component of membrane;;MF:translation elongation factor activity;;MF:phosphatase activity;;	K17616	CTDSPL2	------	------	ENOG41117F2	S:Function unknown	XP_003601786.1	REF/SRPP-like protein At1g67360 [Medicago truncatula]	sp|Q9FYF7|Y1736_ARATH;;	REF/SRPP-like protein At1g67360 OS=Arabidopsis thaliana OX=3702 GN=At1g67360 PE=2 SV=1;;	PF05755.12	REF	Rubber elongation factor protein
MTR_6g021730		E3 ubiquitin-protein ligase RGLG2-like protein	GO:0016874	molecular_function;;	MF:ligase activity;;	K16280	RGLG	------	------	ENOG410XPC8	S:Function unknown	XP_003618769.1	E3 ubiquitin-protein ligase RGLG2 [Medicago truncatula]	sp|Q9SS90|RGLG1_ARATH;;	E3 ubiquitin-protein ligase RGLG1 OS=Arabidopsis thaliana OX=3702 GN=RGLG1 PE=1 SV=1;;	PF07002.16;;PF13920.6;;PF10138.9	Copine;;zf-C3HC4_3;;vWA-TerF-like	Copine;;Zinc finger, C3HC4 type;;vWA found in TerF C terminus
MTR_2g009520		chaperone DnaJ-domain protein	------	------	------	------	------	------	------	COG0484;;ENOG410YIE6	P:Inorganic ion transport and metabolism;;O:Posttranslational modification, protein turnover, chaperones	XP_003593262.2	uncharacterized protein LOC11433870 [Medicago truncatula]	------	------	PF00226.31	DnaJ	DnaJ domain
MTR_4g133515		hypothetical protein	------	------	------	------	------	------	------	------	------	XP_013458643.1	uncharacterized protein LOC25494311 [Medicago truncatula]	------	------	------	------	------
MTR_5g009920		transcription factor-like protein	GO:0016874;;GO:0008270;;GO:0019789	molecular_function;;molecular_function;;molecular_function;;	MF:ligase activity;;MF:zinc ion binding;;MF:SUMO transferase activity;;	K04706	PIAS1	map04120	Ubiquitin mediated proteolysis	ENOG410XQ2E	S:Function unknown	XP_003611051.2	E4 SUMO-protein ligase PIAL2 isoform X2 [Medicago truncatula]	sp|F4JYG0|PIAL2_ARATH;;	E4 SUMO-protein ligase PIAL2 OS=Arabidopsis thaliana OX=3702 GN=PIAL2 PE=1 SV=1;;	PF02891.20;;PF11789.8	zf-MIZ;;zf-Nse	MIZ/SP-RING zinc finger;;Zinc-finger of the MIZ type in Nse subunit
MTR_2g025050		plastid lipid-associated protein	------	------	------	------	------	------	------	ENOG4111PVP	S:Function unknown	XP_003594155.1	light-induced protein, chloroplastic [Medicago truncatula]	sp|P80471|LIPC_SOLTU;;	Light-induced protein, chloroplastic OS=Solanum tuberosum OX=4113 PE=1 SV=2;;	PF04755.12	PAP_fibrillin	PAP_fibrillin
MTR_0565s0010		GDSL-like lipase/acylhydrolase	GO:0016787;;GO:0004806;;GO:0016788	molecular_function;;molecular_function;;molecular_function;;	MF:hydrolase activity;;MF:triglyceride lipase activity;;MF:hydrolase activity, acting on ester bonds;;	------	------	------	------	ENOG410YD3P	S:Function unknown	XP_013441744.1	GDSL esterase/lipase At1g29670 [Medicago truncatula]	sp|Q9C7N4|GDL15_ARATH;;	GDSL esterase/lipase At1g29670 OS=Arabidopsis thaliana OX=3702 GN=At1g29670 PE=2 SV=1;;	PF00657.22;;PF13472.6	Lipase_GDSL;;Lipase_GDSL_2	GDSL-like Lipase/Acylhydrolase;;GDSL-like Lipase/Acylhydrolase family
MTR_3g097250		GTP-binding elongation factor Tu family protein	GO:0006414;;GO:0045727;;GO:0006412;;GO:0005743;;GO:0009536;;GO:0005759;;GO:0009507;;GO:0016787;;GO:0043022;;GO:0003924;;GO:0005525;;GO:0004523;;GO:0000166;;GO:0019904;;GO:0003676;;GO:0003746	biological_process;;biological_process;;biological_process;;cellular_component;;cellular_component;;cellular_component;;cellular_component;;molecular_function;;molecular_function;;molecular_function;;molecular_function;;molecular_function;;molecular_function;;molecular_function;;molecular_function;;molecular_function;;	BP:translational elongation;;BP:positive regulation of translation;;BP:translation;;CC:mitochondrial inner membrane;;CC:plastid;;CC:mitochondrial matrix;;CC:chloroplast;;MF:hydrolase activity;;MF:ribosome binding;;MF:GTPase activity;;MF:GTP binding;;MF:RNA-DNA hybrid ribonuclease activity;;MF:nucleotide binding;;MF:protein domain specific binding;;MF:nucleic acid binding;;MF:translation elongatio…	K21594	GUF1	------	------	COG0481	M:Cell wall/membrane/envelope biogenesis	XP_013461614.1	translation factor GUF1 homolog, chloroplastic [Medicago truncatula]	sp|A5B4D2|GUFP_VITVI;;	Translation factor GUF1 homolog, chloroplastic OS=Vitis vinifera OX=29760 GN=VITISV_013255 PE=3 SV=1;;	PF00009.27;;PF06421.12;;PF00679.24;;PF03144.25;;PF01926.23;;PF14492.6	GTP_EFTU;;LepA_C;;EFG_C;;GTP_EFTU_D2;;MMR_HSR1;;EFG_II	Elongation factor Tu GTP binding domain;;GTP-binding protein LepA C-terminus;;Elongation factor G C-terminus;;Elongation factor Tu domain 2;;50S ribosome-binding GTPase;;Elongation Factor G, domain II
MTR_2g104550		helix loop helix DNA-binding domain protein	GO:0046983;;GO:0003677	molecular_function;;molecular_function;;	MF:protein dimerization activity;;MF:DNA binding;;	------	------	------	------	------	------	XP_003597972.1	transcription factor bHLH18 [Medicago truncatula]	sp|Q9T072|BH025_ARATH;;	Transcription factor bHLH25 OS=Arabidopsis thaliana OX=3702 GN=BHLH25 PE=2 SV=2;;	PF00010.26	HLH	Helix-loop-helix DNA-binding domain
MTR_6g463830		cysteine-rich receptor-kinase-like protein	GO:0006468;;GO:0016310;;GO:0016021;;GO:0016020;;GO:0016301;;GO:0004672;;GO:0005524	biological_process;;biological_process;;cellular_component;;cellular_component;;molecular_function;;molecular_function;;molecular_function;;	BP:protein phosphorylation;;BP:phosphorylation;;CC:integral component of membrane;;CC:membrane;;MF:kinase activity;;MF:protein kinase activity;;MF:ATP binding;;	K04733	IRAK4	------	------	COG0515	T:Signal transduction mechanisms	KEH26524.1	cysteine-rich receptor-kinase-like protein [Medicago truncatula]	sp|O65468|CRK8_ARATH;;	Cysteine-rich receptor-like protein kinase 8 OS=Arabidopsis thaliana OX=3702 GN=CRK8 PE=3 SV=2;;	PF01657.17;;PF00069.25;;PF07714.17	Stress-antifung;;Pkinase;;Pkinase_Tyr	Salt stress response/antifungal;;Protein kinase domain;;Protein tyrosine kinase
MTR_1g062130		cytosine/purine uracil thiamine allantoin permease	GO:0043100;;GO:0055085;;GO:0009526;;GO:0016020;;GO:0016021;;GO:0005886;;GO:0015205;;GO:0022857	biological_process;;biological_process;;cellular_component;;cellular_component;;cellular_component;;cellular_component;;molecular_function;;molecular_function;;	BP:pyrimidine nucleobase salvage;;BP:transmembrane transport;;CC:plastid envelope;;CC:membrane;;CC:integral component of membrane;;CC:plasma membrane;;MF:nucleobase transmembrane transporter activity;;MF:transmembrane transporter activity;;	K03457	TC.NCS1	------	------	COG1953;;COG1953	F:Nucleotide transport and metabolism;;H:Coenzyme transport and metabolism	XP_003590437.1	purine-uracil permease NCS1 [Medicago truncatula]	sp|Q9LZD0|NCS1_ARATH;;	Purine-uracil permease NCS1 OS=Arabidopsis thaliana OX=3702 GN=NCS1 PE=1 SV=1;;	PF02133.15	Transp_cyt_pur	Permease for cytosine/purines, uracil, thiamine, allantoin
MTR_0172s0020		maltose excess protein	GO:0016020;;GO:0009941;;GO:0016021;;GO:0005363	cellular_component;;cellular_component;;cellular_component;;molecular_function;;	CC:membrane;;CC:chloroplast envelope;;CC:integral component of membrane;;MF:maltose transmembrane transporter activity;;	------	------	------	------	ENOG410ZKZ6	U:Intracellular trafficking, secretion, and vesicular transport	XP_013442451.1	maltose excess protein 1, chloroplastic [Medicago truncatula]	sp|Q9LF50|MEX1_ARATH;;	Maltose excess protein 1, chloroplastic OS=Arabidopsis thaliana OX=3702 GN=MEX1 PE=2 SV=2;;	------	------	------
MTR_0172s0030		RNA polymerase sigma factor	GO:0006355;;GO:0006352;;GO:0003700	biological_process;;biological_process;;molecular_function;;	BP:regulation of transcription, DNA-templated;;BP:DNA-templated transcription, initiation;;MF:transcription factor activity, sequence-specific DNA binding;;	K03086	rpoD	------	------	COG0568	K:Transcription	XP_013442452.1	RNA polymerase sigma factor sigA [Medicago truncatula]	sp|O24629|SIGA_ARATH;;	RNA polymerase sigma factor sigA OS=Arabidopsis thaliana OX=3702 GN=SIGA PE=1 SV=1;;	PF04539.16;;PF04542.14;;PF04545.16	Sigma70_r3;;Sigma70_r2;;Sigma70_r4	Sigma-70 region 3;;Sigma-70 region 2;;Sigma-70, region 4
MTR_0318s0020		DUF3475 domain protein	------	------	------	------	------	------	------	ENOG410YB4X	S:Function unknown	KEH16122.1	DUF3475 domain protein, partial [Medicago truncatula]	------	------	PF05003.12;;PF11961.8	DUF668;;DUF3475	Protein of unknown function;;Domain of unknown function
MTR_8g103540		regulator of Vps4 activity in the MVB pathway protein	GO:0015031;;GO:0008104	biological_process;;biological_process;;	BP:protein transport;;BP:protein localization;;	------	------	------	------	ENOG410YG52	S:Function unknown	XP_003630799.1	uncharacterized protein LOC11409615 [Medicago truncatula]	sp|Q54I39|IST1L_DICDI;;	IST1-like protein OS=Dictyostelium discoideum OX=44689 GN=DDB_G0289029 PE=3 SV=1;;	PF03398.14	Ist1	Regulator of Vps4 activity in the MVB pathway
MTR_4g097590		serine carboxypeptidase S28 family protein	GO:0006508;;GO:0005773;;GO:0016021;;GO:0009507;;GO:0016787;;GO:0004180;;GO:0008239;;GO:0008236	biological_process;;cellular_component;;cellular_component;;cellular_component;;molecular_function;;molecular_function;;molecular_function;;molecular_function;;	BP:proteolysis;;CC:vacuole;;CC:integral component of membrane;;CC:chloroplast;;MF:hydrolase activity;;MF:carboxypeptidase activity;;MF:dipeptidyl-peptidase activity;;MF:serine-type peptidase activity;;	K01285	PRCP	------	------	ENOG410Y38A	S:Function unknown	XP_013457514.1	lysosomal Pro-X carboxypeptidase isoform X1 [Medicago truncatula]	sp|Q5RBU7|PCP_PONAB;;	Lysosomal Pro-X carboxypeptidase OS=Pongo abelii OX=9601 GN=PRCP PE=2 SV=1;;	PF05577.12;;PF12146.8	Peptidase_S28;;Hydrolase_4	Serine carboxypeptidase S28;;Serine aminopeptidase, S33
MTR_3g015280		NBS-LRR type disease resistance protein	GO:0016021;;GO:0016787;;GO:0043531;;GO:0004016	cellular_component;;molecular_function;;molecular_function;;molecular_function;;	CC:integral component of membrane;;MF:hydrolase activity;;MF:ADP binding;;MF:adenylate cyclase activity;;	------	------	------	------	COG4886	S:Function unknown	XP_003598547.1	putative disease resistance protein RGA4 [Medicago truncatula]	sp|Q7XA42|RGA1_SOLBU;;	Putative disease resistance protein RGA1 OS=Solanum bulbocastanum OX=147425 GN=RGA1 PE=2 SV=2;;	PF00931.22;;PF18052.1;;PF13855.6;;PF12799.7;;PF13173.6	NB-ARC;;Rx_N;;LRR_8;;LRR_4;;AAA_14	NB-ARC domain;;Rx N-terminal domain;;Leucine rich repeat;;Leucine Rich repeats;;AAA domain
MTR_7g091090		NB-ARC domain disease resistance protein	GO:0043531	molecular_function;;	MF:ADP binding;;	------	------	------	------	COG4886	S:Function unknown	AES81331.1	NB-ARC domain disease resistance protein [Medicago truncatula]	sp|Q7XA40|RGA3_SOLBU;;	Putative disease resistance protein RGA3 OS=Solanum bulbocastanum OX=147425 GN=RGA3 PE=2 SV=2;;	PF00931.22	NB-ARC	NB-ARC domain
MTR_2g045280		cytidine/deoxycytidylate deaminase family protein	GO:0006152;;GO:0016787;;GO:0008892;;GO:0003824;;GO:0008270;;GO:0047974	biological_process;;molecular_function;;molecular_function;;molecular_function;;molecular_function;;molecular_function;;	BP:purine nucleoside catabolic process;;MF:hydrolase activity;;MF:guanine deaminase activity;;MF:catalytic activity;;MF:zinc ion binding;;MF:guanosine deaminase activity;;	------	------	------	------	COG0590;;COG0590	F:Nucleotide transport and metabolism;;J:Translation, ribosomal structure and biogenesis	AES65676.2	cytidine/deoxycytidylate deaminase family protein [Medicago truncatula]	sp|Q94BU8|GSDA_ARATH;;	Guanosine deaminase OS=Arabidopsis thaliana OX=3702 GN=GSDA PE=1 SV=1;;	PF00383.23;;PF14437.6	dCMP_cyt_deam_1;;MafB19-deam	Cytidine and deoxycytidylate deaminase zinc-binding region;;MafB19-like deaminase
MTR_1g082420		thylakoid lumen 18.3 kDa protein	GO:0010206;;GO:0006636;;GO:0016311;;GO:0009657;;GO:0010218;;GO:0009637;;GO:0019761;;GO:0019344;;GO:0010114;;GO:0035304;;GO:0009535;;GO:0009534;;GO:0016021;;GO:0031977;;GO:0016020;;GO:0009579;;GO:0009507;;GO:0016787;;GO:0003993	biological_process;;biological_process;;biological_process;;biological_process;;biological_process;;biological_process;;biological_process;;biological_process;;biological_process;;biological_process;;cellular_component;;cellular_component;;cellular_component;;cellular_component;;cellular_component;;cellular_component;;cellular_component;;molecular_function;;molecular_function;;	BP:photosystem II repair;;BP:unsaturated fatty acid biosynthetic process;;BP:dephosphorylation;;BP:plastid organization;;BP:response to far red light;;BP:response to blue light;;BP:glucosinolate biosynthetic process;;BP:cysteine biosynthetic process;;BP:response to red light;;BP:regulation of protein dephosphorylation;;CC:chloroplast thylakoid membrane;;CC:chloroplast thylakoid;;CC:integral compo…	------	------	------	------	COG1512	S:Function unknown	XP_003591062.1	UPF0603 protein At1g54780, chloroplastic [Medicago truncatula]	sp|Q9ZVL6|U603_ARATH;;	UPF0603 protein At1g54780, chloroplastic OS=Arabidopsis thaliana OX=3702 GN=At1g54780 PE=1 SV=1;;	PF04536.14	TPM_phosphatase	TPM domain
MTR_4g108710		HNH endonuclease domain protein	GO:0090305;;GO:0004519;;GO:0003676	biological_process;;molecular_function;;molecular_function;;	BP:nucleic acid phosphodiester bond hydrolysis;;MF:endonuclease activity;;MF:nucleic acid binding;;	------	------	------	------	ENOG410YGZE	S:Function unknown	XP_013457906.1	uncharacterized protein LOC25493821 [Medicago truncatula]	------	------	PF01844.23;;PF13395.6;;PF14279.6	HNH;;HNH_4;;HNH_5	HNH endonuclease;;HNH endonuclease;;HNH endonuclease
MTR_5g014520		basic helix loop helix (bHLH) DNA-binding family protein	GO:0046983;;GO:0003677	molecular_function;;molecular_function;;	MF:protein dimerization activity;;MF:DNA binding;;	------	------	------	------	ENOG410YG6S;;ENOG41103SF	K:Transcription;;	XP_003611493.1	transcription factor bHLH18 [Medicago truncatula]	sp|Q9T072|BH025_ARATH;;	Transcription factor bHLH25 OS=Arabidopsis thaliana OX=3702 GN=BHLH25 PE=2 SV=2;;	PF00010.26	HLH	Helix-loop-helix DNA-binding domain
MTR_0022s0200		hypothetical protein	------	------	------	------	------	------	------	ENOG41115PH	S:Function unknown	XP_013443308.1	uncharacterized protein LOC25479707 [Medicago truncatula]	------	------	------	------	------
MTR_2g084615		DNA-binding and zinc-finger protein	GO:0046872;;GO:0003677	molecular_function;;molecular_function;;	MF:metal ion binding;;MF:DNA binding;;	------	------	------	------	ENOG410YFBB	U:Intracellular trafficking, secretion, and vesicular transport	XP_013464888.1	DDT domain-containing protein PTM [Medicago truncatula]	sp|F4JYC8|PTM_ARATH;;	DDT domain-containing protein PTM OS=Arabidopsis thaliana OX=3702 GN=PTM PE=1 SV=1;;	PF02791.17;;PF00628.29;;PF15612.6	DDT;;PHD;;WHIM1	DDT domain;;PHD-finger;;WSTF, HB1, Itc1p, MBD9 motif 1
MTR_7g068430		hypothetical protein	------	------	------	------	------	------	------	------	------	KEH23158.1	hypothetical protein MTR_7g068430 [Medicago truncatula]	------	------	------	------	------
MTR_3g052580		GDSL-like lipase/acylhydrolase	GO:0016021;;GO:0016787;;GO:0004806;;GO:0016788	cellular_component;;molecular_function;;molecular_function;;molecular_function;;	CC:integral component of membrane;;MF:hydrolase activity;;MF:triglyceride lipase activity;;MF:hydrolase activity, acting on ester bonds;;	------	------	------	------	COG3240	S:Function unknown	AES70386.1	GDSL-like lipase/acylhydrolase [Medicago truncatula]	sp|Q9FIA1|GDL87_ARATH;;	GDSL esterase/lipase At5g55050 OS=Arabidopsis thaliana OX=3702 GN=At5g55050 PE=2 SV=1;;	PF00657.22	Lipase_GDSL	GDSL-like Lipase/Acylhydrolase
MTR_3g081690		ZIP zinc/iron transport family protein	GO:0006811;;GO:0055085;;GO:0030001;;GO:0071577;;GO:0016020;;GO:0005886;;GO:0016021;;GO:0005385;;GO:0046873	biological_process;;biological_process;;biological_process;;biological_process;;cellular_component;;cellular_component;;cellular_component;;molecular_function;;molecular_function;;	BP:ion transport;;BP:transmembrane transport;;BP:metal ion transport;;BP:zinc II ion transmembrane transport;;CC:membrane;;CC:plasma membrane;;CC:integral component of membrane;;MF:zinc ion transmembrane transporter activity;;MF:metal ion transmembrane transporter activity;;	K14709	SLC39A1_2_3, ZIP1_2_3	------	------	ENOG4111GP2	P:Inorganic ion transport and metabolism	KEH35211.1	ZIP zinc/iron transport family protein [Medicago truncatula]	sp|Q6L8G0|ZIP5_ORYSJ;;	Zinc transporter 5 OS=Oryza sativa subsp. japonica OX=39947 GN=ZIP5 PE=2 SV=1;;	PF02535.22	Zip	ZIP Zinc transporter
MTR_1g098280		light-harvesting complex I chlorophyll A/B-binding protein	GO:0009637;;GO:0010218;;GO:0010114;;GO:0009644;;GO:0009642;;GO:0009535	biological_process;;biological_process;;biological_process;;biological_process;;biological_process;;cellular_component;;	BP:response to blue light;;BP:response to far red light;;BP:response to red light;;BP:response to high light intensity;;BP:response to light intensity;;CC:chloroplast thylakoid membrane;;	------	------	------	------	ENOG4111TTD;;ENOG4112CEJ	S:Function unknown;;	XP_003592060.1	light-harvesting complex-like protein OHP2, chloroplastic [Medicago truncatula]	sp|Q9FEC1|OHP2_ARATH;;	Light-harvesting complex-like protein OHP2, chloroplastic OS=Arabidopsis thaliana OX=3702 GN=OHP2 PE=2 SV=1;;	PF00504.21	Chloroa_b-bind	Chlorophyll A-B binding protein
MTR_1g116120		plastid transketolase	GO:0006098;;GO:0005829;;GO:0004802;;GO:0003824;;GO:0016740	biological_process;;cellular_component;;molecular_function;;molecular_function;;molecular_function;;	BP:pentose-phosphate shunt;;CC:cytosol;;MF:transketolase activity;;MF:catalytic activity;;MF:transferase activity;;	K00615	E2.2.1.1, tktA, tktB	map00030;;map00710	Pentose phosphate pathway;;Carbon fixation in photosynthetic organisms	COG0021	G:Carbohydrate transport and metabolism	XP_003592793.1	transketolase, chloroplastic [Medicago truncatula]	sp|Q8RWV0|TKTC1_ARATH;;	Transketolase-1, chloroplastic OS=Arabidopsis thaliana OX=3702 GN=TKL-1 PE=1 SV=1;;	PF00456.21;;PF02779.24;;PF02780.20	Transketolase_N;;Transket_pyr;;Transketolase_C	Transketolase, thiamine diphosphate binding domain;;Transketolase, pyrimidine binding domain;;Transketolase, C-terminal domain
MTR_4g074050		magnesium transporter NIPA2-like protein	GO:1903830;;GO:0015693;;GO:0006811;;GO:0016021;;GO:0016020;;GO:0005886;;GO:0005768;;GO:0005769;;GO:0015095	biological_process;;biological_process;;biological_process;;cellular_component;;cellular_component;;cellular_component;;cellular_component;;cellular_component;;molecular_function;;	BP:magnesium ion transmembrane transport;;BP:magnesium ion transport;;BP:ion transport;;CC:integral component of membrane;;CC:membrane;;CC:plasma membrane;;CC:endosome;;CC:early endosome;;MF:magnesium ion transmembrane transporter activity;;	------	------	------	------	ENOG410XNR8	S:Function unknown	XP_013456503.1	probable magnesium transporter NIPA6 [Medicago truncatula]	sp|Q8GWX2|NIPA6_ARATH;;	Probable magnesium transporter NIPA6 OS=Arabidopsis thaliana OX=3702 GN=At2g21120 PE=2 SV=1;;	PF05653.14;;PF00892.20	Mg_trans_NIPA;;EamA	Magnesium transporter NIPA;;EamA-like transporter family
MTR_2g010430		inorganic pyrophosphatase	GO:0009595;;GO:0009867;;GO:0006612;;GO:0031348;;GO:0009697;;GO:0042742;;GO:0009651;;GO:0010310;;GO:0000165;;GO:0046686;;GO:0019761;;GO:0009684;;GO:0043900;;GO:0009409;;GO:0010363;;GO:0010200;;GO:0006796;;GO:0019344;;GO:0009862;;GO:0009579;;GO:0005737;;GO:0009941;;GO:0009570;;GO:0004427;;GO:0000287;;GO:0016787	biological_process;;biological_process;;biological_process;;biological_process;;biological_process;;biological_process;;biological_process;;biological_process;;biological_process;;biological_process;;biological_process;;biological_process;;biological_process;;biological_process;;biological_process;;biological_process;;biological_process;;biological_process;;biological_process;;cellular_component;…	BP:detection of biotic stimulus;;BP:jasmonic acid mediated signaling pathway;;BP:protein targeting to membrane;;BP:negative regulation of defense response;;BP:salicylic acid biosynthetic process;;BP:defense response to bacterium;;BP:response to salt stress;;BP:regulation of hydrogen peroxide metabolic process;;BP:MAPK cascade;;BP:response to cadmium ion;;BP:glucosinolate biosynthetic process;;BP:…	K01507	ppa	map00190	Oxidative phosphorylation	COG0221	C:Energy production and conversion	XP_003593342.1	soluble inorganic pyrophosphatase 6, chloroplastic [Medicago truncatula]	sp|Q9LXC9|IPYR6_ARATH;;	Soluble inorganic pyrophosphatase 6, chloroplastic OS=Arabidopsis thaliana OX=3702 GN=PPA6 PE=1 SV=1;;	PF00719.19	Pyrophosphatase	Inorganic pyrophosphatase
MTR_6g033260		monofunctional aspartokinase	GO:0008652;;GO:0009089;;GO:0009088;;GO:0016310;;GO:0009090;;GO:0009570;;GO:0016301;;GO:0016740;;GO:0004072	biological_process;;biological_process;;biological_process;;biological_process;;biological_process;;cellular_component;;molecular_function;;molecular_function;;molecular_function;;	BP:cellular amino acid biosynthetic process;;BP:lysine biosynthetic process via diaminopimelate;;BP:threonine biosynthetic process;;BP:phosphorylation;;BP:homoserine biosynthetic process;;CC:chloroplast stroma;;MF:kinase activity;;MF:transferase activity;;MF:aspartate kinase activity;;	K00928	lysC	map00270;;map00300;;map00260;;map00261	Cysteine and methionine metabolism;;Lysine biosynthesis;;Glycine, serine and threonine metabolism;;Monobactam biosynthesis	COG0527	E:Amino acid transport and metabolism	KEH25641.1	monofunctional aspartokinase [Medicago truncatula]	sp|O23653|AK2_ARATH;;	Aspartokinase 2, chloroplastic OS=Arabidopsis thaliana OX=3702 GN=AK2 PE=1 SV=2;;	PF00696.28;;PF01842.25	AA_kinase;;ACT	Amino acid kinase family;;ACT domain
MTR_6g087850		disease resistance protein (TIR-NBS-LRR class)	GO:0007165;;GO:0005739;;GO:0043531;;GO:0005515;;GO:0003677;;GO:0003746	biological_process;;cellular_component;;molecular_function;;molecular_function;;molecular_function;;molecular_function;;	BP:signal transduction;;CC:mitochondrion;;MF:ADP binding;;MF:protein binding;;MF:DNA binding;;MF:translation elongation factor activity;;	------	------	------	------	------	------	AES76839.1	disease resistance protein (TIR-NBS-LRR class) [Medicago truncatula]	sp|Q40392|TMVRN_NICGU;;	TMV resistance protein N OS=Nicotiana glutinosa OX=35889 GN=N PE=1 SV=1;;	PF01582.20;;PF00931.22;;PF13676.6;;PF12799.7;;PF13855.6	TIR;;NB-ARC;;TIR_2;;LRR_4;;LRR_8	TIR domain;;NB-ARC domain;;TIR domain;;Leucine Rich repeats;;Leucine rich repeat
MTR_2g017920		transmembrane-like protein	GO:0016021;;GO:0016020	cellular_component;;cellular_component;;	CC:integral component of membrane;;CC:membrane;;	------	------	------	------	ENOG4111TWA	S:Function unknown	XP_003593812.1	transmembrane protein 230 [Medicago truncatula]	sp|Q5ZLH4|TM230_CHICK;;	Transmembrane protein 230 OS=Gallus gallus OX=9031 GN=TMEM230 PE=2 SV=1;;	PF05915.12	DUF872	Eukaryotic protein of unknown function
MTR_4g057330		auxin-regulated protein	------	------	------	------	------	------	------	ENOG410YW6D	S:Function unknown	RHN60648.1	hypothetical protein MtrunA17_Chr4g0028131 [Medicago truncatula]	sp|Q9LX14|UFC_ARATH;;	Protein UPSTREAM OF FLC OS=Arabidopsis thaliana OX=3702 GN=UFC PE=2 SV=1;;	PF06136.13	DUF966	Domain of unknown function
MTR_4g129020		transmembrane protein	GO:0080143;;GO:0016021;;GO:0016020	biological_process;;cellular_component;;cellular_component;;	BP:regulation of amino acid export;;CC:integral component of membrane;;CC:membrane;;	------	------	------	------	ENOG410YP3Q	U:Intracellular trafficking, secretion, and vesicular transport	XP_003610195.1	protein GLUTAMINE DUMPER 3 [Medicago truncatula]	sp|Q9FHH5|GDU3_ARATH;;	Protein GLUTAMINE DUMPER 3 OS=Arabidopsis thaliana OX=3702 GN=GDU3 PE=2 SV=1;;	------	------	------
MTR_3g058630		ZIP metal ion transporter family protein	GO:0030001;;GO:0055085;;GO:0016020;;GO:0016021;;GO:0046873	biological_process;;biological_process;;cellular_component;;cellular_component;;molecular_function;;	BP:metal ion transport;;BP:transmembrane transport;;CC:membrane;;CC:integral component of membrane;;MF:metal ion transmembrane transporter activity;;	K14709	SLC39A1_2_3, ZIP1_2_3	------	------	ENOG4111GP2	J:Translation, ribosomal structure and biogenesis	XP_013460015.1	zinc transporter 11 [Medicago truncatula]	sp|Q94EG9|ZIP11_ARATH;;	Zinc transporter 11 OS=Arabidopsis thaliana OX=3702 GN=ZIP11 PE=2 SV=1;;	PF02535.22	Zip	ZIP Zinc transporter
MTR_4g095410		ribonuclease III domain protein	GO:0090502;;GO:0090501;;GO:0016075;;GO:0030422;;GO:0031053;;GO:0031054;;GO:0006396;;GO:0005634;;GO:0016787;;GO:0004525;;GO:0003725	biological_process;;biological_process;;biological_process;;biological_process;;biological_process;;biological_process;;biological_process;;cellular_component;;molecular_function;;molecular_function;;molecular_function;;	BP:RNA phosphodiester bond hydrolysis, endonucleolytic;;BP:RNA phosphodiester bond hydrolysis;;BP:rRNA catabolic process;;BP:production of siRNA involved in RNA interference;;BP:primary miRNA processing;;BP:pre-miRNA processing;;BP:RNA processing;;CC:nucleus;;MF:hydrolase activity;;MF:ribonuclease III activity;;MF:double-stranded RNA binding;;	------	------	------	------	ENOG4110321	S:Function unknown	XP_003608466.1	ribonuclease III domain-containing protein RNC1, chloroplastic isoform X1 [Medicago truncatula]	sp|Q9SZV0|RNC1_ARATH;;	Ribonuclease III domain-containing protein RNC1, chloroplastic OS=Arabidopsis thaliana OX=3702 GN=RNC1 PE=2 SV=1;;	PF14622.6;;PF00636.26	Ribonucleas_3_3;;Ribonuclease_3	Ribonuclease-III-like;;Ribonuclease III domain
MTR_7g090470		triacylglycerol lipase SDP1	GO:0006629;;GO:0016042;;GO:0016787;;GO:0004806;;GO:0102567;;GO:0102568;;GO:0004623;;GO:0004771	biological_process;;biological_process;;molecular_function;;molecular_function;;molecular_function;;molecular_function;;molecular_function;;molecular_function;;	BP:lipid metabolic process;;BP:lipid catabolic process;;MF:hydrolase activity;;MF:triglyceride lipase activity;;MF:phospholipase A2 activit;;MF:phospholipase A2 activity consuming 1,2-dioleoylphosphatidylethanolamine);;MF:phospholipase A2 activity;;MF:sterol esterase activity;;	K14674	TGL4	map00565;;map00564;;map00561;;map00590;;map00591;;map00592;;map00100	Ether lipid metabolism;;Glycerophospholipid metabolism;;Glycerolipid metabolism;;Arachidonic acid metabolism;;Linoleic acid metabolism;;alpha-Linolenic acid metabolism;;Steroid biosynthesis	COG1752	S:Function unknown	XP_003625056.1	triacylglycerol lipase SDP1 [Medicago truncatula]	sp|Q9LZA6|SDP1_ARATH;;	Triacylglycerol lipase SDP1 OS=Arabidopsis thaliana OX=3702 GN=SDP1 PE=1 SV=1;;	PF11815.8;;PF01734.22	DUF3336;;Patatin	Domain of unknown function;;Patatin-like phospholipase
MTR_8g099195		LRR receptor-like kinase	GO:0006468;;GO:0016310;;GO:0016021;;GO:0016020;;GO:0016301;;GO:0000166;;GO:0016740;;GO:0005515;;GO:0004672;;GO:0005524	biological_process;;biological_process;;cellular_component;;cellular_component;;molecular_function;;molecular_function;;molecular_function;;molecular_function;;molecular_function;;molecular_function;;	BP:protein phosphorylation;;BP:phosphorylation;;CC:integral component of membrane;;CC:membrane;;MF:kinase activity;;MF:nucleotide binding;;MF:transferase activity;;MF:protein binding;;MF:protein kinase activity;;MF:ATP binding;;	------	------	------	------	ENOG410YDXU	C:Energy production and conversion	XP_013447155.1	probable inactive receptor kinase At4g23740 [Medicago truncatula]	sp|Q9SUQ3|Y4374_ARATH;;	Probable inactive receptor kinase At4g23740 OS=Arabidopsis thaliana OX=3702 GN=At4g23740 PE=1 SV=1;;	PF00069.25;;PF07714.17;;PF13855.6;;PF08263.12;;PF12799.7	Pkinase;;Pkinase_Tyr;;LRR_8;;LRRNT_2;;LRR_4	Protein kinase domain;;Protein tyrosine kinase;;Leucine rich repeat;;Leucine rich repeat N-terminal domain;;Leucine Rich repeats
MTR_1g026070		anaphase-promoting complex subunit 11 RING-H2 finger protein	GO:0016021;;GO:0016020	cellular_component;;cellular_component;;	CC:integral component of membrane;;CC:membrane;;	K19037	ATL23	------	------	ENOG41121N2	O:Posttranslational modification, protein turnover, chaperones	AES59809.2	anaphase-promoting complex subunit 11 RING-H2 finger protein [Medicago truncatula]	sp|Q8L9W3|ATL23_ARATH;;	E3 ubiquitin-protein ligase ATL23 OS=Arabidopsis thaliana OX=3702 GN=ATL23 PE=1 SV=2;;	PF13639.6;;PF17123.5;;PF12678.7;;PF13923.6;;PF13920.6;;PF00097.25;;PF14634.6;;PF12861.7;;PF14447.6;;PF13445.6;;PF17120.5	zf-RING_2;;zf-RING_11;;zf-rbx1;;zf-C3HC4_2;;zf-C3HC4_3;;zf-C3HC4;;zf-RING_5;;zf-ANAPC11;;Prok-RING_4;;zf-RING_UBOX;;Zn_ribbon_17	Ring finger domain;;RING-like zinc finger;;RING-H2 zinc finger domain;;Zinc finger, C3HC4 type;;Zinc finger, C3HC4 type;;Zinc finger, C3HC4 type;;zinc-RING finger domain;;Anaphase-promoting complex subunit 11 RING-H2 finger;;Prokaryotic RING finger family 4;;RING-type zinc-finger;;Zinc-ribbon, C4HC2 type
MTR_4g017860		SCF ubiquitin ligase, SKP1 component	GO:0016310;;GO:0006511;;GO:0016301;;GO:0016874	biological_process;;biological_process;;molecular_function;;molecular_function;;	BP:phosphorylation;;BP:ubiquitin-dependent protein catabolic process;;MF:kinase activity;;MF:ligase activity;;	K03094	SKP1, CBF3D	map04120;;map04141	Ubiquitin mediated proteolysis;;Protein processing in endoplasmic reticulum	COG5201	O:Posttranslational modification, protein turnover, chaperones	XP_013454886.1	SKP1-like protein 1A [Medicago truncatula]	sp|Q39255|SKP1A_ARATH;;	SKP1-like protein 1A OS=Arabidopsis thaliana OX=3702 GN=SKP1A PE=1 SV=1;;	PF03931.15;;PF01466.19	Skp1_POZ;;Skp1	Skp1 family, tetramerisation domain;;Skp1 family, dimerisation domain
MTR_5g025010		subtilisin-like serine protease	GO:0006508;;GO:0004252;;GO:0008233;;GO:0016787	biological_process;;molecular_function;;molecular_function;;molecular_function;;	BP:proteolysis;;MF:serine-type endopeptidase activity;;MF:peptidase activity;;MF:hydrolase activity;;	------	------	------	------	COG1404	O:Posttranslational modification, protein turnover, chaperones	XP_003612438.1	subtilisin-like protease SBT5.3 isoform X1 [Medicago truncatula]	sp|Q9ZSB0|SBT39_ARATH;;	Subtilisin-like protease SBT3.9 OS=Arabidopsis thaliana OX=3702 GN=SBT3.9 PE=3 SV=1;;	PF00082.22;;PF17766.1;;PF05922.16;;PF02225.22	Peptidase_S8;;fn3_6;;Inhibitor_I9;;PA	Subtilase family;;Fibronectin type-III domain;;Peptidase inhibitor I9;;PA domain
MTR_4g052350		short-chain dehydrogenase/reductase	GO:0055114;;GO:0047500;;GO:0016491	biological_process;;molecular_function;;molecular_function;;	BP:oxidation-reduction process;;MF:;;MF:oxidoreductase activity;;	------	------	------	------	COG1028	S:Function unknown	XP_013455787.1	secoisolariciresinol dehydrogenase [Medicago truncatula]	sp|Q94KL7|SILD_FORIN;;	Secoisolariciresinol dehydrogenase;;	PF13561.6;;PF00106.25;;PF08659.10;;PF01370.21	adh_short_C2;;adh_short;;KR;;Epimerase	Enoyl;;short chain dehydrogenase;;KR domain;;NAD dependent epimerase/dehydratase family
MTR_3g086340		OSBP(oxysterol-binding protein)-related protein 1C	GO:0043231;;GO:0005829;;GO:0016020;;GO:0032934;;GO:0008289;;GO:0015248	cellular_component;;cellular_component;;cellular_component;;molecular_function;;molecular_function;;molecular_function;;	CC:intracellular membrane-bounded organelle;;CC:cytosol;;CC:membrane;;MF:sterol binding;;MF:lipid binding;;MF:sterol transporter activity;;	K20456	OSBP	------	------	ENOG410XP9E	Q:Secondary metabolites biosynthesis, transport and catabolism	XP_003601874.1	oxysterol-binding protein-related protein 1D [Medicago truncatula]	sp|Q9SAF0|ORP1D_ARATH;;	Oxysterol-binding protein-related protein 1D OS=Arabidopsis thaliana OX=3702 GN=ORP1D PE=2 SV=1;;	PF01237.18;;PF15413.6;;PF00169.29	Oxysterol_BP;;PH_11;;PH	Oxysterol-binding protein;;Pleckstrin homology domain;;PH domain
MTR_4g120130		glyoxysomal fatty acid beta-oxidation MFP-A protein	GO:0006631;;GO:0080129;;GO:0006635;;GO:0055114;;GO:0009407;;GO:0051788;;GO:0009514;;GO:0005730;;GO:0005618;;GO:0005777;;GO:0009506;;GO:0004165;;GO:0016853;;GO:0003824;;GO:0004300;;GO:0016491;;GO:0016508;;GO:0003857;;GO:0016829;;GO:0008692	biological_process;;biological_process;;biological_process;;biological_process;;biological_process;;biological_process;;cellular_component;;cellular_component;;cellular_component;;cellular_component;;cellular_component;;molecular_function;;molecular_function;;molecular_function;;molecular_function;;molecular_function;;molecular_function;;molecular_function;;molecular_function;;molecular_function;;	BP:fatty acid metabolic process;;BP:proteasome core complex assembly;;BP:fatty acid beta-oxidation;;BP:oxidation-reduction process;;BP:toxin catabolic process;;BP:response to misfolded protein;;CC:glyoxysome;;CC:nucleolus;;CC:cell wall;;CC:peroxisome;;CC:plasmodesma;;MF:dodecenoyl-CoA delta-isomerase activity;;MF:isomerase activity;;MF:catalytic activity;;MF:enoyl-CoA hydratase activity;;MF:oxido…	K10527	MFP2	map00592;;map00071	alpha-Linolenic acid metabolism;;Fatty acid degradation	COG1250	S:Function unknown	XP_003609695.2	glyoxysomal fatty acid beta-oxidation multifunctional protein MFP-a [Medicago truncatula]	sp|Q39659|MFPA_CUCSA;;	Glyoxysomal fatty acid beta-oxidation multifunctional protein MFP-a OS=Cucumis sativus OX=3659 PE=1 SV=1;;	PF02737.18;;PF00378.20;;PF00725.22;;PF16113.5	3HCDH_N;;ECH_1;;3HCDH;;ECH_2	3-hydroxyacyl-CoA dehydrogenase, NAD binding domain;;Enoyl-CoA hydratase/isomerase;;3-hydroxyacyl-CoA dehydrogenase, C-terminal domain;;Enoyl-CoA hydratase/isomerase
MTR_1g083420		hypoxia-responsive family protein	GO:0033617;;GO:0031305;;GO:0016021;;GO:0016020	biological_process;;cellular_component;;cellular_component;;cellular_component;;	BP:mitochondrial respiratory chain complex IV assembly;;CC:integral component of mitochondrial inner membrane;;CC:integral component of membrane;;CC:membrane;;	------	------	------	------	ENOG410Y8QT	S:Function unknown	XP_003591157.1	uncharacterized protein LOC11410770 [Medicago truncatula]	------	------	PF04588.13	HIG_1_N	Hypoxia induced protein conserved region
MTR_7g100950		zinc finger, C3HC4 type (RING finger) protein	GO:0016021;;GO:0061630;;GO:0016874	cellular_component;;molecular_function;;molecular_function;;	CC:integral component of membrane;;MF:ubiquitin protein ligase activity;;MF:ligase activity;;	------	------	------	------	ENOG41121N2	H:Coenzyme transport and metabolism	XP_003625602.2	probable E3 ubiquitin-protein ligase RHG1A isoform X3 [Medicago truncatula]	sp|Q9ZQF9|MBR1_ARATH;;	E3 ubiquitin-protein ligase MBR1 OS=Arabidopsis thaliana OX=3702 GN=MBR1 PE=1 SV=1;;	PF13639.6;;PF13923.6;;PF12678.7;;PF00097.25;;PF17123.5;;PF14634.6;;PF13920.6;;PF13445.6	zf-RING_2;;zf-C3HC4_2;;zf-rbx1;;zf-C3HC4;;zf-RING_11;;zf-RING_5;;zf-C3HC4_3;;zf-RING_UBOX	Ring finger domain;;Zinc finger, C3HC4 type;;RING-H2 zinc finger domain;;Zinc finger, C3HC4 type;;RING-like zinc finger;;zinc-RING finger domain;;Zinc finger, C3HC4 type;;RING-type zinc-finger
MTR_5g042410		acylamino-acid-releasing enzyme-like protein, putative	GO:0006508;;GO:0004252;;GO:0016787;;GO:0008236	biological_process;;molecular_function;;molecular_function;;molecular_function;;	BP:proteolysis;;MF:serine-type endopeptidase activity;;MF:hydrolase activity;;MF:serine-type peptidase activity;;	K01303	APEH	------	------	COG1506	E:Amino acid transport and metabolism	XP_003613902.2	acylamino-acid-releasing enzyme [Medicago truncatula]	sp|Q84LM4|AARE_ARATH;;	Acylamino-acid-releasing enzyme OS=Arabidopsis thaliana OX=3702 GN=AARE PE=1 SV=1;;	PF00326.21;;PF00561.20;;PF12146.8;;PF01738.18;;PF07859.13;;PF00135.28;;PF12697.7;;PF02129.18	Peptidase_S9;;Abhydrolase_1;;Hydrolase_4;;DLH;;Abhydrolase_3;;COesterase;;Abhydrolase_6;;Peptidase_S15	Prolyl oligopeptidase family;;alpha/beta hydrolase fold;;Serine aminopeptidase, S33;;Dienelactone hydrolase family;;alpha/beta hydrolase fold;;Carboxylesterase family;;Alpha/beta hydrolase family;;X-Pro dipeptidyl-peptidase
MTR_5g042420		NAD(P)H dehydrogenase	GO:0070838;;GO:0030003;;GO:0010027;;GO:0006979;;GO:0009535;;GO:0016021;;GO:0009507	biological_process;;biological_process;;biological_process;;biological_process;;cellular_component;;cellular_component;;cellular_component;;	BP:divalent metal ion transport;;BP:cellular cation homeostasis;;BP:thylakoid membrane organization;;BP:response to oxidative stress;;CC:chloroplast thylakoid membrane;;CC:integral component of membrane;;CC:chloroplast;;	------	------	------	------	ENOG41127XZ	S:Function unknown	XP_003613903.1	photosynthetic NDH subunit of subcomplex B 5, chloroplastic [Medicago truncatula]	sp|Q9FG89|PNSB5_ARATH;;	Photosynthetic NDH subunit of subcomplex B 5, chloroplastic OS=Arabidopsis thaliana OX=3702 GN=PNSB5 PE=2 SV=1;;	------	------	------
MTR_5g079760		hypothetical protein	------	------	------	------	------	------	------	------	------	AES99354.1	hypothetical protein MTR_5g079760 [Medicago truncatula]	------	------	------	------	------
MTR_3g109540		ribosome biogenesis GTP-binding protein YsxC	GO:0009658;;GO:0006399;;GO:0000917;;GO:0005525	biological_process;;biological_process;;biological_process;;molecular_function;;	BP:chloroplast organization;;BP:tRNA metabolic process;;BP:barrier septum assembly;;MF:GTP binding;;	K03978	engB	------	------	COG0218	S:Function unknown	XP_003603604.1	GTP-binding protein At2g22870 [Medicago truncatula]	sp|O81004|Y2287_ARATH;;	GTP-binding protein At2g22870 OS=Arabidopsis thaliana OX=3702 GN=EMB2001 PE=2 SV=2;;	PF01926.23;;PF02421.18;;PF03193.16;;PF00350.23	MMR_HSR1;;FeoB_N;;RsgA_GTPase;;Dynamin_N	50S ribosome-binding GTPase;;Ferrous iron transport protein B;;RsgA GTPase;;Dynamin family
MTR_8g075310		IAA-amino acid hydrolase ILR1-like protein	GO:0016787	molecular_function;;	MF:hydrolase activity;;	K14664	ILR1	------	------	COG1473	E:Amino acid transport and metabolism	AET03754.2	IAA-amino acid hydrolase ILR1-like protein [Medicago truncatula]	sp|Q8VYX0|ILL6_ARATH;;	IAA-amino acid hydrolase ILR1-like 6 OS=Arabidopsis thaliana OX=3702 GN=ILL6 PE=1 SV=2;;	PF01546.28	Peptidase_M20	Peptidase family M20/M25/M40
MTR_1g086585		insulin-induced protein	GO:0006338;;GO:0006281;;GO:0043968;;GO:0043967;;GO:0045892;;GO:0016020;;GO:0016021;;GO:0035267;;GO:0003676;;GO:0003677;;GO:0008168	biological_process;;biological_process;;biological_process;;biological_process;;biological_process;;cellular_component;;cellular_component;;cellular_component;;molecular_function;;molecular_function;;molecular_function;;	BP:chromatin remodeling;;BP:DNA repair;;BP:histone H2A acetylation;;BP:histone H4 acetylation;;BP:negative regulation of transcription, DNA-templated;;CC:membrane;;CC:integral component of membrane;;CC:NuA4 histone acetyltransferase complex;;MF:nucleic acid binding;;MF:DNA binding;;MF:methyltransferase activity;;	K11324	DMAP1, SWC4, EAF2	------	------	ENOG4111J8C	S:Function unknown	XP_013469152.1	uncharacterized protein LOC25484745 [Medicago truncatula]	------	------	PF07281.12	INSIG	Insulin-induced protein
MTR_5g023060		RNA-binding (RRM/RBD/RNP motif) family protein	GO:0003723;;GO:0003676	molecular_function;;molecular_function;;	MF:RNA binding;;MF:nucleic acid binding;;	K12897	TRA2	map03040	Spliceosome	ENOG4111NNM;;ENOG41127Q6;;ENOG4111F1G	S:Function unknown;;K:Transcription	XP_003612260.1	serine/arginine-rich splicing factor SR45a [Medicago truncatula]	sp|Q84TH4|SR45A_ARATH;;	Serine/arginine-rich splicing factor SR45a OS=Arabidopsis thaliana OX=3702 GN=SR45A PE=1 SV=1;;	PF00076.22	RRM_1	RNA recognition motif.
MTR_5g008800		long-chain acyl-CoA synthetase	GO:0003824;;GO:0016874;;GO:0016207	molecular_function;;molecular_function;;molecular_function;;	MF:catalytic activity;;MF:ligase activity;;MF:4-coumarate-CoA ligase activity;;	------	------	------	------	COG0318	K:Transcription	XP_003610946.1	probable acyl-activating enzyme 1, peroxisomal [Medicago truncatula]	sp|F4HUK6|AAE1_ARATH;;	Probable acyl-activating enzyme 1, peroxisomal OS=Arabidopsis thaliana OX=3702 GN=AAE1 PE=2 SV=1;;	PF00501.28;;PF13193.6	AMP-binding;;AMP-binding_C	AMP-binding enzyme;;AMP-binding enzyme C-terminal domain
MTR_5g041530		cycling DOF factor 2	GO:0006355;;GO:0005634;;GO:0003700;;GO:0043565;;GO:0003677	biological_process;;cellular_component;;molecular_function;;molecular_function;;molecular_function;;	BP:regulation of transcription, DNA-templated;;CC:nucleus;;MF:transcription factor activity, sequence-specific DNA binding;;MF:sequence-specific DNA binding;;MF:DNA binding;;	------	------	------	------	ENOG410YN7N	S:Function unknown	XP_003613833.1	cyclic dof factor 3 [Medicago truncatula]	sp|Q8W1E3|CDF1_ARATH;;	Cyclic dof factor 1 OS=Arabidopsis thaliana OX=3702 GN=CDF1 PE=1 SV=2;;	PF02701.15	zf-Dof	Dof domain, zinc finger
MTR_4g124190		cytidine/deoxycytidylate deaminase family protein	GO:0006152;;GO:0016787;;GO:0008892;;GO:0003824;;GO:0008270;;GO:0047974	biological_process;;molecular_function;;molecular_function;;molecular_function;;molecular_function;;molecular_function;;	BP:purine nucleoside catabolic process;;MF:hydrolase activity;;MF:guanine deaminase activity;;MF:catalytic activity;;MF:zinc ion binding;;MF:guanosine deaminase activity;;	------	------	------	------	COG0590;;COG0590	F:Nucleotide transport and metabolism;;J:Translation, ribosomal structure and biogenesis	XP_003609899.1	uncharacterized protein LOC11423855 [Medicago truncatula]	sp|Q94BU8|GSDA_ARATH;;	Guanosine deaminase OS=Arabidopsis thaliana OX=3702 GN=GSDA PE=1 SV=1;;	PF00383.23;;PF14437.6	dCMP_cyt_deam_1;;MafB19-deam	Cytidine and deoxycytidylate deaminase zinc-binding region;;MafB19-like deaminase
MTR_8g469680		TIR-NBS-LRR type disease resistance protein, putative	GO:0007165;;GO:0005515	biological_process;;molecular_function;;	BP:signal transduction;;MF:protein binding;;	------	------	------	------	------	------	KEH19866.1	TIR-NBS-LRR type disease resistance protein, putative [Medicago truncatula]	sp|Q40392|TMVRN_NICGU;;	TMV resistance protein N OS=Nicotiana glutinosa OX=35889 GN=N PE=1 SV=1;;	PF01582.20	TIR	TIR domain
MTR_8g013830		transmembrane protein, putative	GO:0016021;;GO:0016020	cellular_component;;cellular_component;;	CC:integral component of membrane;;CC:membrane;;	------	------	------	------	ENOG410YY1E	S:Function unknown	XP_003626989.1	uncharacterized protein LOC11428603 isoform X1 [Medicago truncatula]	------	------	------	------	------
MTR_5g078080		LRR receptor-like kinase	GO:0006468;;GO:0016310;;GO:0016021;;GO:0016020;;GO:0016301;;GO:0000166;;GO:0016740;;GO:0004672;;GO:0005524	biological_process;;biological_process;;cellular_component;;cellular_component;;molecular_function;;molecular_function;;molecular_function;;molecular_function;;molecular_function;;	BP:protein phosphorylation;;BP:phosphorylation;;CC:integral component of membrane;;CC:membrane;;MF:kinase activity;;MF:nucleotide binding;;MF:transferase activity;;MF:protein kinase activity;;MF:ATP binding;;	K04733	IRAK4	------	------	ENOG410Y9HF	U:Intracellular trafficking, secretion, and vesicular transport	XP_003616273.1	probable inactive receptor kinase At1g48480 [Medicago truncatula]	sp|Q9FMD7|Y5659_ARATH;;	Probable inactive receptor kinase At5g16590 OS=Arabidopsis thaliana OX=3702 GN=At5g16590 PE=1 SV=1;;	PF00069.25;;PF07714.17;;PF13855.6;;PF12799.7;;PF08263.12	Pkinase;;Pkinase_Tyr;;LRR_8;;LRR_4;;LRRNT_2	Protein kinase domain;;Protein tyrosine kinase;;Leucine rich repeat;;Leucine Rich repeats;;Leucine rich repeat N-terminal domain
MTR_1g019430		sterol carrier protein, putative	GO:0048608;;GO:0006635;;GO:0009735;;GO:0032365;;GO:0009686;;GO:0009845;;GO:0009740;;GO:0046487;;GO:0005777;;GO:0005829;;GO:0032934;;GO:0016829	biological_process;;biological_process;;biological_process;;biological_process;;biological_process;;biological_process;;biological_process;;biological_process;;cellular_component;;cellular_component;;molecular_function;;molecular_function;;	BP:reproductive structure development;;BP:fatty acid beta-oxidation;;BP:response to cytokinin;;BP:intracellular lipid transport;;BP:gibberellin biosynthetic process;;BP:seed germination;;BP:gibberellic acid mediated signaling pathway;;BP:glyoxylate metabolic process;;CC:peroxisome;;CC:cytosol;;MF:sterol binding;;MF:lyase activity;;	------	------	------	------	ENOG4111SAE	S:Function unknown	XP_003589185.1	SCP2 sterol-binding domain-containing protein 1 [Medicago truncatula]	sp|P97852|DHB4_RAT;;	Peroxisomal multifunctional enzyme type 2 OS=Rattus norvegicus OX=10116 GN=Hsd17b4 PE=1 SV=3;;	PF02036.17;;PF14864.6	SCP2;;Alkyl_sulf_C	SCP-2 sterol transfer family;;Alkyl sulfatase C-terminal
MTR_1g070840		single-stranded DNA-binding protein	GO:0051096;;GO:0006264;;GO:0006260;;GO:0005739;;GO:0042645;;GO:0003677;;GO:0003697	biological_process;;biological_process;;biological_process;;cellular_component;;cellular_component;;molecular_function;;molecular_function;;	BP:positive regulation of helicase activity;;BP:mitochondrial DNA replication;;BP:DNA replication;;CC:mitochondrion;;CC:mitochondrial nucleoid;;MF:DNA binding;;MF:single-stranded DNA binding;;	------	------	------	------	ENOG410YC5C	K:Transcription	XP_003590533.2	protein OSB1, mitochondrial [Medicago truncatula]	sp|Q9SX99|OSB1_ARATH;;	Protein OSB1, mitochondrial OS=Arabidopsis thaliana OX=3702 GN=OSB1 PE=1 SV=1;;	PF00436.25	SSB	Single-strand binding protein family
MTR_3g022740		Ty1/Copia-like polyprotein/retrotransposon	GO:0000943;;GO:0016787;;GO:0016740;;GO:0043531	cellular_component;;molecular_function;;molecular_function;;molecular_function;;	CC:retrotransposon nucleocapsid;;MF:hydrolase activity;;MF:transferase activity;;MF:ADP binding;;	------	------	------	------	------	------	AES69120.2	Ty1/Copia-like polyprotein/retrotransposon [Medicago truncatula]	sp|Q9LRR5|DRL21_ARATH;;	Putative disease resistance protein At3g14460 OS=Arabidopsis thaliana OX=3702 GN=At3g14460 PE=3 SV=1;;	PF13855.6	LRR_8	Leucine rich repeat
MTR_3g022790		LRR and NB-ARC domain disease resistance protein	GO:0016787;;GO:0043531	molecular_function;;molecular_function;;	MF:hydrolase activity;;MF:ADP binding;;	------	------	------	------	------	------	XP_003598872.1	putative disease resistance protein At3g14460 [Medicago truncatula]	sp|Q9LRR4|R13L1_ARATH;;	Putative disease resistance RPP13-like protein 1 OS=Arabidopsis thaliana OX=3702 GN=RPPL1 PE=3 SV=1;;	PF00931.22;;PF12799.7;;PF18052.1;;PF13855.6;;PF13191.6;;PF13401.6;;PF05659.11;;PF05361.12;;PF13306.6	NB-ARC;;LRR_4;;Rx_N;;LRR_8;;AAA_16;;AAA_22;;RPW8;;PP1_inhibitor;;LRR_5	NB-ARC domain;;Leucine Rich repeats;;Rx N-terminal domain;;Leucine rich repeat;;AAA ATPase domain;;AAA domain;;Arabidopsis broad-spectrum mildew resistance protein RPW8;;PKC-activated protein phosphatase-1 inhibitor;;BspA type Leucine rich repeat region
MTR_7g053620		disease resistance protein (TIR-NBS-LRR class)	GO:0007165;;GO:0016021;;GO:0043531;;GO:0003677	biological_process;;cellular_component;;molecular_function;;molecular_function;;	BP:signal transduction;;CC:integral component of membrane;;MF:ADP binding;;MF:DNA binding;;	------	------	------	------	ENOG4112BMQ;;ENOG4111VMD	S:Function unknown;;	KEH22566.1	disease resistance protein (TIR-NBS-LRR class) [Medicago truncatula]	sp|Q40392|TMVRN_NICGU;;	TMV resistance protein N OS=Nicotiana glutinosa OX=35889 GN=N PE=1 SV=1;;	PF00931.22;;PF05729.12;;PF13401.6;;PF13238.6	NB-ARC;;NACHT;;AAA_22;;AAA_18	NB-ARC domain;;NACHT domain;;AAA domain;;AAA domain
MTR_2g008030		fructose-1,6-bisphosphatase, cytosolic-like protein	GO:0005975;;GO:0016311;;GO:0030388;;GO:0005986;;GO:0006000;;GO:0006002;;GO:0006094;;GO:0005737;;GO:0005829;;GO:0016787;;GO:0042132;;GO:0042578;;GO:0016791	biological_process;;biological_process;;biological_process;;biological_process;;biological_process;;biological_process;;biological_process;;cellular_component;;cellular_component;;molecular_function;;molecular_function;;molecular_function;;molecular_function;;	BP:carbohydrate metabolic process;;BP:dephosphorylation;;BP:fructose 1,6-bisphosphate metabolic process;;BP:sucrose biosynthetic process;;BP:fructose metabolic process;;BP:fructose 6-phosphate metabolic process;;BP:gluconeogenesis;;CC:cytoplasm;;CC:cytosol;;MF:hydrolase activity;;MF:fructose 1,6-bisphosphate 1-phosphatase activity;;MF:phosphoric ester hydrolase activity;;MF:phosphatase activity;;	K03841	FBP, fbp	map00010;;map00030;;map00051;;map00710	Glycolysis / Gluconeogenesis;;Pentose phosphate pathway;;Fructose and mannose metabolism;;Carbon fixation in photosynthetic organisms	COG0158	G:Carbohydrate transport and metabolism	XP_003593121.1	fructose-1,6-bisphosphatase, cytosolic [Medicago truncatula]	sp|Q42649|F16P2_BETVU;;	Fructose-1,6-bisphosphatase, cytosolic OS=Beta vulgaris OX=161934 PE=2 SV=2;;	PF00316.20	FBPase	Fructose-1-6-bisphosphatase, N-terminal domain
MTR_4g021570		armadillo/beta-catenin-like repeat protein	GO:0005737;;GO:0005783;;GO:0000774	cellular_component;;cellular_component;;molecular_function;;	CC:cytoplasm;;CC:endoplasmic reticulum;;MF:adenyl-nucleotide exchange factor activity;;	K09562	HSPBP1, FES1	map04141	Protein processing in endoplasmic reticulum	ENOG410Y90B	O:Posttranslational modification, protein turnover, chaperones	XP_003604937.1	hsp70 nucleotide exchange factor FES1 [Medicago truncatula]	sp|Q5AYT7|FES1_EMENI;;	Hsp70 nucleotide exchange factor fes1 OS=Emericella nidulans;;	PF08609.10;;PF11698.8;;PF16782.5	Fes1;;V-ATPase_H_C;;SIL1	Nucleotide exchange factor Fes1;;V-ATPase subunit H;;Nucleotide exchange factor SIL1
[truncated: 447 more rows]

## Sheet: 1180 DEGs
Gene ID	Gene Name	Gene Description	GO_id	GO_term	Go_description	KO_id	KO_name	Pathway_id	Pathway_definition	COG_id	COG_Functional Categories	NR_hit-name	NR_description	Swiss-Prot_hit-name	Swiss-Prot_description	Pfam_id	Domain	Domain description
[truncated: 1,180 more rows]
