# Supplementary material for: Transcriptome Analysis of Leaf Senescence Regulation Under Alkaline Stress in Medicago truncatula
Source: Front Plant Sci. 2022 Apr 28;13:881456. doi: 10.3389/fpls.2022.881456 (PMC9096890; doi:10.3389/fpls.2022.881456)
Supplement: Supplementary Table 5 — TF family analysis data. [file Table_8.XLSX]

## Sheet: 985 SAGs
legends	Description
Transcript id	Transcript id
Gene id	Gene id
Gene name	The name of the gene.
Gene description	Gene description information.
Family	The family of transcription factors to which the gene/transcript belongs.
DNA domain	The DNA binding domain to which the gene is annotated.
Domain description	Description information of the DNA result domain.
Evalue	The Evalue of the transcription factor family to which the gene belongs, as small as possible, using the Hmmscan analysis.
Score	The score of the transcription factor family to which the gene belongs, using Hmmscan, the larger the value the better.
TF id	ID of the transcription factor to which the gene is annotated.
Hit pident	Transcription factor annotation of the gene using blast, pident (percent of identity) refers to identity, i.e. the percentage of identical parts between two sequences.
Hit evalue	The evalue of the transcription factor annotation of the gene using blast, the smaller the value the better.
TF family	Name of transcription factor family.
Gene number	The number of genes belonging to the family.
Transcript number	The number of transcripts belonging to the family.
													Transcription Factor Family Statistics
Transcript id	Gene id	Gene name	Gene description	Family	DNA domain	Domain description	Evalue	Score	TF id	Hit pident	Hit evalue		TF family	Gene number	Transcript number
AES61653	MTR_1g087040		BZIP transcription factor	bZIP	PF00170	bZIP transcription factor	2.6e-12	46.5	Medtr1g087040.1	100	1.2e-77		bHLH	7	12
AES63907	MTR_2g014680		NAC transcription factor-like protein	NAC	PF02365	No apical meristem (NAM) protein	1.2e-14	54.8	Medtr2g014680.1	100	4.6e-185		MYB	4	6
AES68223	MTR_2g104550		helix loop helix DNA-binding domain protein	bHLH	PF00010	Helix-loop-helix DNA-binding domain	5.7e-08	32.5	Medtr2g104550.1	100	5.9e-172		WRKY	3	15
AES69538	MTR_3g031220		WRKY transcription factor	WRKY	PF03106	WRKY DNA -binding domain	5.6e-52	173.8	Medtr3g031220.1	100	2.3e-295		CO-like	3	9
AES71773	MTR_3g082630		B-box type zinc finger protein	DBB	PF00643	B-box zinc finger	2.4e-08	33.9	Medtr3g082630.1	100	4.3e-239		Dof	3	5
AES71773	MTR_3g082630		B-box type zinc finger protein	CO-like	PF00643	B-box zinc finger	2.4e-08	33.9	Medtr3g082630.1	100	4.3e-239		DBB	2	8
AES71773	MTR_3g082630		B-box type zinc finger protein	CO-like	PF06203	CCT motif	4.5e-16	58.5	Medtr3g082630.1	100	4.3e-239		MYB_related	2	6
AES72880	MTR_3g096400		NAC transcription factor-like protein	NAC	PF02365	No apical meristem (NAM) protein	4.9e-18	65.6	Medtr3g096400.1	100	2.5e-126		NAC	2	3
AES79345	MTR_7g061550		myb transcription factor	MYB	PF00249	Myb-like DNA-binding domain	1e-23	83.1	Medtr7g061550.2	100	3.9e-204		bZIP	2	3
AES79852	MTR_7g073380		WRKY transcription factor	WRKY	PF03106	WRKY DNA -binding domain	1.2e-23	83.1	Medtr7g073380.1	100	3.8e-173		ERF	2	2
AES80375	MTR_7g079840		zinc finger CCCH domain protein	C3H	PF00642	Zinc finger C-x8-C-x5-C-x3-H type (and similar)	7.7e-47	156.3	Medtr7g079840.1	100	4.5e-260		B3	1	9
AES82836	MTR_7g118330		late elongated hypocotyl-like protein	MYB_related	PF00249	Myb-like DNA-binding domain	3.4e-13	49.4	Medtr7g118330.2	100	0		HSF	1	5
AES86522	MTR_4g009540		helix loop helix DNA-binding domain protein	bHLH	PF00010	Helix-loop-helix DNA-binding domain	5.5e-11	42.1	Medtr4g009540.1	100	6.4e-185		C3H	1	4
AES87486	MTR_4g028130		AP2/B3 transcription factor family protein	B3	PF02362	B3 DNA binding domain	6e-16	58	Medtr4g028130.4	100	0		FAR1	1	2
AES94451	MTR_5g014520		basic helix loop helix (bHLH) DNA-binding family protein	bHLH	PF00010	Helix-loop-helix DNA-binding domain	1.4e-10	40.8	Medtr5g014520.1	100	1.4e-179		HB-other	1	2
AES94624	MTR_5g016510		myb transcription factor	MYB	PF00249	Myb-like DNA-binding domain	3.7e-36	122.9	Medtr5g016510.1	100	1.6e-177		ZF-HD	1	1
AES96783	MTR_5g041400		DOF domain, zinc finger protein	Dof	PF02701	Dof domain, zinc finger	6.3e-28	96.6	Medtr5g041400.1	100	1.2e-208
AES96791	MTR_5g041530		cycling DOF factor 2	Dof	PF02701	Dof domain, zinc finger	2.9e-29	100.8	Medtr5g041530.1	100	1.4e-220
AES98513	MTR_5g069480		zinc finger constans-like protein	DBB	PF00643	B-box zinc finger	2.9e-08	33.6	Medtr5g069480.1	100	3.1e-237
AES98513	MTR_5g069480		zinc finger constans-like protein	CO-like	PF00643	B-box zinc finger	2.9e-08	33.6	Medtr5g069480.1	100	3.1e-237
AES98513	MTR_5g069480		zinc finger constans-like protein	CO-like	PF06203	CCT motif	2.3e-17	62.7	Medtr5g069480.1	100	3.1e-237
AET00654	MTR_5g094430		WRKY family transcription factor	WRKY	PF03106	WRKY DNA -binding domain	3.1e-51	171.4	Medtr5g094430.1	100	0
KEH19725	MTR_8g467340		homeobox domain, ZF-HD class protein	ZF-HD	PF04770	ZF-HD protein dimerisation region	5.4e-29	100.2	Medtr8g467340.1	100	1.6e-222
KEH20782	MTR_8g089895		homeobox associated leucine zipper protein	HB-other	PF00046	Homeobox domain	8.3e-16	57.4	Medtr8g089895.1	100	3.7e-174
KEH23393	MTR_7g079840		zinc finger CCCH domain protein	C3H	PF00642	Zinc finger C-x8-C-x5-C-x3-H type (and similar)	6.6e-47	156.5	Medtr7g079840.4	100	2.7e-254
KEH23917	MTR_7g096830		ethylene-responsive transcription factor	ERF	PF00847	AP2 domain	1.2e-11	44.5	Medtr7g096830.1	100	4.7e-129
KEH26198	MTR_6g047570		basic helix loop helix (bHLH) DNA-binding family protein	bHLH	PF00010	Helix-loop-helix DNA-binding domain	3.1e-08	33.3	Medtr6g047570.1	100	1.3e-185
KEH26590	MTR_6g465430		CBF/DREB1 transcription factor	ERF	PF00847	AP2 domain	6e-12	45.5	Medtr6g465430.1	100	2.6e-138
KEH26846	MTR_6g477860		myb transcription factor	MYB_related	PF00249	Myb-like DNA-binding domain	3.6e-13	49.3	Medtr6g477860.1	100	6.1e-266
KEH28153	MTR_5g069480		zinc finger constans-like protein	DBB	PF00643	B-box zinc finger	8.3e-09	35.3	Medtr5g069480.4	100	2.3e-170
KEH28445	MTR_5g094430		WRKY family transcription factor	WRKY	PF03106	WRKY DNA -binding domain	1.4e-51	172.5	Medtr5g094430.4	100	3.6e-238
KEH28446	MTR_5g094430		WRKY family transcription factor	WRKY	PF03106	WRKY DNA -binding domain	1.6e-51	172.3	Medtr5g094430.3	100	1e-251
KEH28663	MTR_4g009540		helix loop helix DNA-binding domain protein	bHLH	PF00010	Helix-loop-helix DNA-binding domain	5e-11	42.3	Medtr4g009540.2	100	1.1e-173
KEH29193	MTR_4g028130		AP2/B3 transcription factor family protein	B3	PF02362	B3 DNA binding domain	5.5e-16	58.2	Medtr4g028130.3	100	0
KEH29194	MTR_4g028130		AP2/B3 transcription factor family protein	B3	PF02362	B3 DNA binding domain	5e-16	58.3	Medtr4g028130.6	100	0
KEH29302	MTR_4g033295		transcription factor	bHLH	PF00010	Helix-loop-helix DNA-binding domain	2.2e-09	37	Medtr4g033295.2	100	6.4e-102
KEH29304	MTR_4g033295		transcription factor	bHLH	PF00010	Helix-loop-helix DNA-binding domain	3.8e-09	36.2	Medtr4g033295.1	100	1.3e-108
KEH31029	MTR_4g088580		Dof-type zinc finger DNA-binding family protein	Dof	PF02701	Dof domain, zinc finger	1.7e-33	114.4	Medtr4g088580.1	100	5.1e-218
KEH34188	MTR_3g462790		MYB transcription factor MYB51	MYB	PF00249	Myb-like DNA-binding domain	4.4e-23	81	Medtr3g462790.1	100	1.7e-190
KEH34389	MTR_3g031220		WRKY transcription factor	WRKY	PF03106	WRKY DNA -binding domain	5.8e-32	109.7	Medtr3g031220.2	100	2.2e-221
KEH39268	MTR_2g091190		transcription factor bHLH107-like protein	bHLH	PF00010	Helix-loop-helix DNA-binding domain	8.9e-12	44.7	Medtr2g091190.1	100	5e-134
KEH42101	MTR_1g061170		heat shock transcription factor A3	HSF	PF00447	HSF-type DNA-binding	4.7e-31	107.1	Medtr1g061170.3	100	1.7e-268
KEH42590	MTR_1g070355		FAR1 DNA-binding domain protein	FAR1	PF03101	FAR1 DNA-binding domain	1.4e-22	80.1	Medtr1g070355.1	100	0
KEH43018	MTR_1g080890		transcription factor UNE12-like protein	bHLH	PF00010	Helix-loop-helix DNA-binding domain	2.8e-08	33.4	Medtr1g080890.1	100	1.9e-198
KEH44219	MTR_1g110870		zinc finger constans-like protein	CO-like	PF00643	B-box zinc finger	3.2e-08	33.5	Medtr1g110870.1	100	3.4e-258
KEH44219	MTR_1g110870		zinc finger constans-like protein	CO-like	PF06203	CCT motif	7.3e-18	64.2	Medtr1g110870.1	100	3.4e-258
MSTRG.13278.1	MTR_3g031220		WRKY transcription factor	WRKY	PF03106	WRKY DNA -binding domain	5.6e-52	173.8	Medtr3g031220.1	100	2.3e-295
MSTRG.13279.1	MTR_3g031220		WRKY transcription factor	WRKY	PF03106	WRKY DNA -binding domain	3.4e-08	33.6	Medtr3g031220.1	100	1.1e-26
MSTRG.13280.1	MTR_3g031220		WRKY transcription factor	WRKY	PF03106	WRKY DNA -binding domain	1.4e-07	31.6	Medtr3g031220.2	76.1	8.4e-22
MSTRG.14441.1	MTR_3g082630		B-box type zinc finger protein	DBB	PF00643	B-box zinc finger	2.1e-08	34	Medtr3g082630.1	100	4.3e-239
MSTRG.14441.1	MTR_3g082630		B-box type zinc finger protein	CO-like	PF00643	B-box zinc finger	2.1e-08	34	Medtr3g082630.1	100	4.3e-239
MSTRG.14441.1	MTR_3g082630		B-box type zinc finger protein	CO-like	PF06203	CCT motif	4.5e-16	58.5	Medtr3g082630.1	100	4.3e-239
MSTRG.14441.2	MTR_3g082630		B-box type zinc finger protein	DBB	PF00643	B-box zinc finger	2.7e-08	33.7	Medtr3g082630.1	100	4.3e-239
MSTRG.14441.2	MTR_3g082630		B-box type zinc finger protein	CO-like	PF00643	B-box zinc finger	2.7e-08	33.7	Medtr3g082630.1	100	4.3e-239
MSTRG.14441.2	MTR_3g082630		B-box type zinc finger protein	CO-like	PF06203	CCT motif	4.5e-16	58.5	Medtr3g082630.1	100	4.3e-239
MSTRG.15897.2	MTR_3g103580		branched-chain amino acid aminotransferase	MYB	PF00249	Myb-like DNA-binding domain	4.6e-30	103.4	Medtr3g103570.1	100	1e-209
MSTRG.18044.1	MTR_4g028130		AP2/B3 transcription factor family protein	B3	PF02362	B3 DNA binding domain	6e-16	58	Medtr4g028130.4	100	0
MSTRG.18044.2	MTR_4g028130		AP2/B3 transcription factor family protein	B3	PF02362	B3 DNA binding domain	5.6e-16	58.1	Medtr4g028130.2	99.4	0
MSTRG.18044.3	MTR_4g028130		AP2/B3 transcription factor family protein	B3	PF02362	B3 DNA binding domain	6.6e-15	54.7	Medtr4g028130.4	100	0
MSTRG.18044.4	MTR_4g028130		AP2/B3 transcription factor family protein	B3	PF02362	B3 DNA binding domain	3e-16	59	Medtr4g028130.1	99.3	0
MSTRG.18044.5	MTR_4g028130		AP2/B3 transcription factor family protein	B3	PF02362	B3 DNA binding domain	2.7e-15	55.9	Medtr4g028130.4	100	1e-153
MSTRG.18044.6	MTR_4g028130		AP2/B3 transcription factor family protein	B3	PF02362	B3 DNA binding domain	5.7e-15	54.9	Medtr4g028130.3	100	0
MSTRG.20835.3	MTR_4g088580		Dof-type zinc finger DNA-binding family protein	Dof	PF02701	Dof domain, zinc finger	1.5e-33	114.6	Medtr4g088580.1	98	1e-196
MSTRG.24354.2	MTR_5g014520		basic helix loop helix (bHLH) DNA-binding family protein	bHLH	PF00010	Helix-loop-helix DNA-binding domain	1.3e-10	40.9	Medtr5g014520.1	97.5	1.1e-165
MSTRG.24495.2	MTR_5g016510		myb transcription factor	MYB	PF00249	Myb-like DNA-binding domain	9.5e-38	128	Medtr5g016510.1	100	9.8e-39
MSTRG.25995.1	MTR_5g041530		cycling DOF factor 2	Dof	PF02701	Dof domain, zinc finger	2.9e-29	100.8	Medtr5g041530.1	100	1.4e-220
MSTRG.2627.3	MTR_1g061170		heat shock transcription factor A3	HSF	PF00447	HSF-type DNA-binding	6.2e-21	74.7	Medtr1g061170.3	100	2.9e-60
MSTRG.2627.4	MTR_1g061170		heat shock transcription factor A3	HSF	PF00447	HSF-type DNA-binding	4.7e-31	107.1	Medtr1g061170.3	100	1.7e-268
MSTRG.2627.5	MTR_1g061170		heat shock transcription factor A3	HSF	PF00447	HSF-type DNA-binding	6.2e-21	74.7	Medtr1g061170.3	100	2.9e-60
MSTRG.2627.6	MTR_1g061170		heat shock transcription factor A3	HSF	PF00447	HSF-type DNA-binding	6e-21	74.7	Medtr1g061170.3	100	2.8e-60
MSTRG.26926.2	MTR_5g069480		zinc finger constans-like protein	DBB	PF00643	B-box zinc finger	1.2e-09	38	Medtr5g069480.1	100	3.2e-107
MSTRG.26926.2	MTR_5g069480		zinc finger constans-like protein	CO-like	PF00643	B-box zinc finger	1.2e-09	38	Medtr5g069480.1	100	3.2e-107
MSTRG.26926.2	MTR_5g069480		zinc finger constans-like protein	CO-like	PF06203	CCT motif	9e-18	63.9	Medtr5g069480.1	100	3.2e-107
MSTRG.26926.3	MTR_5g069480		zinc finger constans-like protein	DBB	PF00643	B-box zinc finger	1e-09	38.2	Medtr5g069480.1	99.5	4.3e-109
MSTRG.26926.3	MTR_5g069480		zinc finger constans-like protein	CO-like	PF00643	B-box zinc finger	1e-09	38.2	Medtr5g069480.1	99.5	4.3e-109
MSTRG.26926.3	MTR_5g069480		zinc finger constans-like protein	CO-like	PF06203	CCT motif	1.1e-17	63.6	Medtr5g069480.1	99.5	4.3e-109
MSTRG.26926.4	MTR_5g069480		zinc finger constans-like protein	DBB	PF00643	B-box zinc finger	1.3e-09	37.9	Medtr5g069480.1	100	9.8e-109
MSTRG.26926.4	MTR_5g069480		zinc finger constans-like protein	CO-like	PF00643	B-box zinc finger	1.3e-09	37.9	Medtr5g069480.1	100	9.8e-109
MSTRG.26926.4	MTR_5g069480		zinc finger constans-like protein	CO-like	PF06203	CCT motif	1.1e-17	63.6	Medtr5g069480.1	100	9.8e-109
MSTRG.28326.4	MTR_5g094430		WRKY family transcription factor	WRKY	PF03106	WRKY DNA -binding domain	1.4e-51	172.5	Medtr5g094430.1	100	1.2e-62
MSTRG.28326.5	MTR_5g094430		WRKY family transcription factor	WRKY	PF03106	WRKY DNA -binding domain	1.9e-51	172.1	Medtr5g094430.1	100	1.4e-267
MSTRG.28326.6	MTR_5g094430		WRKY family transcription factor	WRKY	PF03106	WRKY DNA -binding domain	1.4e-51	172.5	Medtr5g094430.1	100	2e-33
MSTRG.28326.7	MTR_5g094430		WRKY family transcription factor	WRKY	PF03106	WRKY DNA -binding domain	3.1e-51	171.4	Medtr5g094430.1	99.5	0
MSTRG.30983.2	MTR_6g477860		myb transcription factor	MYB_related	PF00249	Myb-like DNA-binding domain	3.6e-13	49.3	Medtr6g477860.1	100	6.1e-266
MSTRG.30983.3	MTR_6g477860		myb transcription factor	MYB_related	PF00249	Myb-like DNA-binding domain	9.2e-08	32	Medtr6g477860.1	95.5	6.5e-44
MSTRG.3099.1	MTR_1g070355		FAR1 DNA-binding domain protein	FAR1	PF03101	FAR1 DNA-binding domain	1.4e-22	80.1	Medtr1g070355.1	100	0
MSTRG.33489.1	MTR_7g061550		myb transcription factor	MYB	PF00249	Myb-like DNA-binding domain	1e-23	83.1	Medtr7g061550.1	100	3.9e-204
MSTRG.33954.1	MTR_7g073380		WRKY transcription factor	WRKY	PF03106	WRKY DNA -binding domain	1.2e-23	83.1	Medtr7g073380.1	93.9	1.1e-159
MSTRG.33954.2	MTR_7g073380		WRKY transcription factor	WRKY	PF03106	WRKY DNA -binding domain	7.5e-08	32.5	Medtr7g073380.1	100	4.2e-89
MSTRG.34303.1	MTR_7g079840		zinc finger CCCH domain protein	C3H	PF00642	Zinc finger C-x8-C-x5-C-x3-H type (and similar)	2.3e-09	36.8	Medtr7g079840.4	100	8.3e-159
MSTRG.34303.3	MTR_7g079840		zinc finger CCCH domain protein	C3H	PF00642	Zinc finger C-x8-C-x5-C-x3-H type (and similar)	7.7e-47	156.3	Medtr7g079840.1	100	4.5e-260
MSTRG.36820.1	MTR_7g118330		late elongated hypocotyl-like protein	MYB_related	PF00249	Myb-like DNA-binding domain	3.4e-13	49.4	Medtr7g118330.2	100	0
MSTRG.36820.2	MTR_7g118330		late elongated hypocotyl-like protein	MYB_related	PF00249	Myb-like DNA-binding domain	3.4e-13	49.4	Medtr7g118330.2	100	0
MSTRG.3707.2	MTR_1g080890		transcription factor UNE12-like protein	bHLH	PF00010	Helix-loop-helix DNA-binding domain	2.8e-08	33.4	Medtr1g080890.1	100	1.9e-198
MSTRG.37405.1	MTR_8g015230		mediator of RNA polymerase II transcription subunit 6	bZIP	PF00170	bZIP transcription factor	9.8e-14	51.1	Medtr8g015250.1	100	1.8e-82
MSTRG.4057.3	MTR_1g087040		BZIP transcription factor	bZIP	PF00170	bZIP transcription factor	2.6e-12	46.5	Medtr1g087040.1	100	1.2e-77
MSTRG.40746.2	MTR_8g089895		homeobox associated leucine zipper protein	HB-other	PF00046	Homeobox domain	8.3e-16	57.4	Medtr8g089895.1	100	3.7e-174
MSTRG.5478.2	MTR_1g110870		zinc finger constans-like protein	CO-like	PF00643	B-box zinc finger	7.7e-09	35.4	Medtr1g110870.1	100	4.4e-120
MSTRG.5478.2	MTR_1g110870		zinc finger constans-like protein	CO-like	PF06203	CCT motif	1.4e-18	66.5	Medtr1g110870.1	100	4.4e-120
MSTRG.6437.2	MTR_2g014680		NAC transcription factor-like protein	NAC	PF02365	No apical meristem (NAM) protein	1.2e-14	54.8	Medtr2g014680.1	100	4.6e-185
MSTRG.9968.1	MTR_2g091190		transcription factor bHLH107-like protein	bHLH	PF00010	Helix-loop-helix DNA-binding domain	9.2e-09	35	Medtr2g091190.1	100	1.3e-38

## Sheet: 1180 DEGs
legends	Description
Transcript id	Transcript id
Gene id	Gene id
Gene name	The name of the gene.
Gene description	Gene description information.
Family	The family of transcription factors to which the gene/transcript belongs.
DNA domain	The DNA binding domain to which the gene is annotated.
Domain description	Description information of the DNA result domain.
Evalue	The Evalue of the transcription factor family to which the gene belongs, as small as possible, using the Hmmscan analysis.
Score	The score of the transcription factor family to which the gene belongs, using Hmmscan, the larger the value the better.
TF id	ID of the transcription factor to which the gene is annotated.
Hit pident	Transcription factor annotation of the gene using blast, pident (percent of identity) refers to identity, i.e. the percentage of identical parts between two sequences.
Hit evalue	The evalue of the transcription factor annotation of the gene using blast, the smaller the value the better.
TF family	Name of transcription factor family.
Gene number	The number of genes belonging to the family.
Transcript number	The number of transcripts belonging to the family.
													Transcription Factor Family Statistics
Transcript id	Gene id	Gene name	Gene description	Family	DNA domain	Domain description	Evalue	Score	TF id	Hit pident	Hit evalue		TF family	Gene number	Transcript number
AES59419	MTR_1g019240		helix loop helix DNA-binding domain protein	bHLH	PF00010	Helix-loop-helix DNA-binding domain	4e-14	52.2	Medtr1g019240.1	100	1.2e-146		B3	7	24
AES59530	MTR_1g021440		plant-specific B3-DNA-binding domain protein	B3	PF02362	B3 DNA binding domain	4.8e-33	112.9	Medtr1g021440.1	100	3.7e-235		MYB	7	9
AES60982	MTR_1g073170		myb transcription factor	MYB	PF00249	Myb-like DNA-binding domain	2.4e-32	110.7	Medtr1g073170.1	100	7.5e-149		HB-other	6	13
AES64965	MTR_2g033820		WRKY family transcription factor	WRKY	PF03106	WRKY DNA -binding domain	1.5e-27	95.6	Medtr2g033820.1	100	5.6e-209		ARF	5	19
AES67201	MTR_2g088000		WRKY1b transcription factor	WRKY	PF03106	WRKY DNA -binding domain	5.7e-26	90.5	Medtr2g088000.1	100	0		GRAS	5	6
AES67250	MTR_2g088470		homeobox leucine zipper protein	HD-ZIP	PF01852	START domain	8.5e-58	195.1	Medtr2g088470.1	100	0		WRKY	5	11
AES67250	MTR_2g088470		homeobox leucine zipper protein	HD-ZIP	PF00046	Homeobox domain	2e-18	65.8	Medtr2g088470.1	100	0		ERF	3	7
AES67250	MTR_2g088470		homeobox leucine zipper protein	HB-other	PF00046	Homeobox domain	2e-18	65.8	Medtr2g088470.1	100	0		MIKC	3	6
AES67332	MTR_2g089450		myb transcription factor	MYB	PF00249	Myb-like DNA-binding domain	1.1e-30	105.4	Medtr2g089450.1	100	9.5e-149		M_type	3	6
AES67347	MTR_2g089620		myb transcription factor	MYB	PF00249	Myb-like DNA-binding domain	2.5e-33	113.9	Medtr2g089620.1	100	6.7e-195		bHLH	3	5
AES67507	MTR_2g094570		auxin response factor 1	ARF	PF02362	B3 DNA binding domain	1.3e-23	82.7	Medtr2g094570.1	100	0		bZIP	3	7
AES67507	MTR_2g094570		auxin response factor 1	ARF	PF06507	Auxin response factor	2.7e-33	113.9	Medtr2g094570.1	100	0		Dof	2	3
AES67507	MTR_2g094570		auxin response factor 1	B3	PF02362	B3 DNA binding domain	1.3e-23	82.7	Medtr2g094570.1	100	0		NAC	2	4
AES67590	MTR_2g096540		C2H2 type zinc finger transcription factor family protein, putative	C2H2	PF00096	Zinc finger, C2H2 type	4.9e-06	26.6	Medtr2g096540.1	100	5.5e-79		TCP	2	3
AES70965	MTR_3g065440		myb transcription factor	MYB	PF00249	Myb-like DNA-binding domain	1.1e-30	105.3	Medtr3g065440.1	100	6.4e-179		AP2	1	1
AES71317	MTR_3g072610		AP2 domain class transcription factor	ERF	PF00847	AP2 domain	1.2e-11	44.5	Medtr3g072610.1	100	1.9e-116		C2H2	1	1
AES72170	MTR_3g086790		homeobox associated leucine zipper protein	HB-other	PF00046	Homeobox domain	7.3e-16	57.6	Medtr3g086790.1	100	6.3e-171		C3H	1	1
AES74711	MTR_6g012280		transcription factor HB29-like protein	ZF-HD	PF04770	ZF-HD protein dimerisation region	3.2e-27	94.5	Medtr6g012280.1	100	1.3e-185		CO-like	1	1
AES78110	MTR_7g024670		Dof domain zinc finger protein	Dof	PF02701	Dof domain, zinc finger	2.5e-32	110.6	Medtr7g024670.1	100	1e-218		DBB	1	3
AES80816	MTR_7g085260		NAC transcription factor-like protein	NAC	PF02365	No apical meristem (NAM) protein	2e-28	98.9	Medtr7g085260.1	100	4.4e-230		E2F/DP	1	2
AES82344	MTR_7g111290		myb transcription factor	MYB	PF00249	Myb-like DNA-binding domain	5.4e-32	109.6	Medtr7g111290.1	100	5.4e-228		HD-ZIP	1	3
AES82747	MTR_7g116890		bZIP transcription factor family protein	bZIP	PF00170	bZIP transcription factor	2.6e-18	65.7	Medtr7g116890.6	100	1.5e-231		HSF	1	1
AES88309	MTR_4g053250		BZIP family transcription factor	bZIP	PF00170	bZIP transcription factor	4.6e-08	32.9	Medtr4g053250.3	100	1.2e-277		LBD (AS2/LOB)	1	2
AES88867	MTR_4g064160		GRAS family transcription factor	GRAS	PF03514	GRAS domain family	1.8e-112	375.9	Medtr4g064160.1	100	0		NF-YA	1	3
AES89969	MTR_4g082580		WRKY transcription factor 3	WRKY	PF03106	WRKY DNA -binding domain	2.5e-49	165.3	Medtr4g082580.1	100	1.8e-226		YABBY	1	2
AES90673	MTR_4g095500		GRAS family transcription factor	GRAS	PF03514	GRAS domain family	1e-90	304.3	Medtr4g095500.2	100	2.7e-277		ZF-HD	1	1
AES91985	MTR_4g122240		GRAS family transcription factor	GRAS	PF03514	GRAS domain family	5.4e-12	45.2	Medtr4g122240.1	100	1.2e-61
AES95086	MTR_5g021580		salt tolerance-like protein	DBB	PF00643	B-box zinc finger	1.3e-14	54	Medtr5g021580.1	100	1.3e-107
AES95896	MTR_5g030770		transcription factor bHLH93	bHLH	PF00010	Helix-loop-helix DNA-binding domain	5.3e-10	39	Medtr5g030770.1	100	1.7e-185
AES96649	MTR_5g039600		TCP family transcription factor	TCP	PF03634	TCP family transcription factor	1.2e-40	139.5	Medtr5g039600.1	100	1e-232
AES98536	MTR_5g069710		MYB transcription factor MYB51	MYB	PF00249	Myb-like DNA-binding domain	8.3e-24	83.4	Medtr5g069710.1	100	1.5e-183
AES98957	MTR_5g075020		LOB domain protein	LBD (AS2/LOB)	PF03195	Protein of unknown function DUF260	1.1e-41	141.1	Medtr5g075020.1	100	1.7e-128
AES98958	MTR_5g075020		LOB domain protein	LBD (AS2/LOB)	PF03195	Protein of unknown function DUF260	1.1e-41	141.1	Medtr5g075020.2	100	6.8e-125
AES99073	MTR_5g076270		auxin response factor 2	ARF	PF02362	B3 DNA binding domain	7.4e-23	80.2	Medtr5g076270.1	100	0
AES99073	MTR_5g076270		auxin response factor 2	ARF	PF06507	Auxin response factor	3.1e-34	116.9	Medtr5g076270.1	100	0
AES99073	MTR_5g076270		auxin response factor 2	B3	PF02362	B3 DNA binding domain	7.4e-23	80.2	Medtr5g076270.1	100	0
AET04003	MTR_8g078480		BEL1-related homeotic protein	HB-other	PF00046	Homeobox domain	2.6e-07	30.2	Medtr8g078480.2	100	0
AET04353	MTR_8g087860		MADS-box transcription factor	MIKC	PF00319	SRF-type transcription factor (DNA-binding and dimerisation domain)	1.1e-26	91.8	Medtr8g087860.1	100	2.7e-132
AET04353	MTR_8g087860		MADS-box transcription factor	MIKC	PF01486	K-box region	5.8e-26	90.4	Medtr8g087860.1	100	2.7e-132
AET04353	MTR_8g087860		MADS-box transcription factor	M_type	PF00319	SRF-type transcription factor (DNA-binding and dimerisation domain)	1.1e-26	91.8	Medtr8g087860.1	100	2.7e-132
AET04823	MTR_8g094580		NAC-like transcription factor	NAC	PF02365	No apical meristem (NAM) protein	2.9e-27	95.2	Medtr8g094580.1	100	3.6e-176
AET04966	MTR_8g097090		MADS-box transcription factor	MIKC	PF00319	SRF-type transcription factor (DNA-binding and dimerisation domain)	1.5e-26	91.5	Medtr8g097090.1	100	3.8e-134
AET04966	MTR_8g097090		MADS-box transcription factor	MIKC	PF01486	K-box region	4.9e-27	93.8	Medtr8g097090.1	100	3.8e-134
AET04966	MTR_8g097090		MADS-box transcription factor	M_type	PF00319	SRF-type transcription factor (DNA-binding and dimerisation domain)	1.5e-26	91.5	Medtr8g097090.1	100	3.8e-134
AET05059	MTR_8g100050		auxin response factor 2	ARF	PF02362	B3 DNA binding domain	3.5e-23	81.2	Medtr8g100050.1	100	0
AET05059	MTR_8g100050		auxin response factor 2	ARF	PF06507	Auxin response factor	1.2e-36	124.7	Medtr8g100050.1	100	0
AET05059	MTR_8g100050		auxin response factor 2	B3	PF02362	B3 DNA binding domain	3.5e-23	81.2	Medtr8g100050.1	100	0
AET05061	MTR_8g100050		auxin response factor 2	ARF	PF02362	B3 DNA binding domain	1.2e-22	79.6	Medtr8g100050.2	100	0
AET05061	MTR_8g100050		auxin response factor 2	ARF	PF06507	Auxin response factor	1e-36	124.9	Medtr8g100050.2	100	0
AET05061	MTR_8g100050		auxin response factor 2	B3	PF02362	B3 DNA binding domain	1.2e-22	79.6	Medtr8g100050.2	100	0
AET05325	MTR_8g104190		zinc finger constans-like protein	CO-like	PF00643	B-box zinc finger	1.1e-06	28.5	Medtr8g104190.1	100	1.7e-238
AET05325	MTR_8g104190		zinc finger constans-like protein	CO-like	PF06203	CCT motif	4.4e-18	64.9	Medtr8g104190.1	100	1.7e-238
KEH18302	MTR_8g015840		Dof domain zinc finger protein	Dof	PF02701	Dof domain, zinc finger	4e-33	113.2	Medtr8g015840.1	100	1.6e-123
KEH18736	MTR_8g028150		bZIP transcription factor family protein	bZIP	PF00170	bZIP transcription factor	3.7e-20	71.7	Medtr8g028150.1	100	1.9e-229
KEH20525	MTR_8g079492		auxin response factor 2	ARF	PF02362	B3 DNA binding domain	2.3e-23	81.9	Medtr8g079492.1	100	0
KEH20525	MTR_8g079492		auxin response factor 2	ARF	PF06507	Auxin response factor	6.4e-35	119.1	Medtr8g079492.1	100	0
KEH20525	MTR_8g079492		auxin response factor 2	B3	PF02362	B3 DNA binding domain	2.3e-23	81.9	Medtr8g079492.1	100	0
KEH20526	MTR_8g079492		auxin response factor 2	ARF	PF02362	B3 DNA binding domain	2.3e-23	81.8	Medtr8g079492.2	100	0
KEH20526	MTR_8g079492		auxin response factor 2	ARF	PF06507	Auxin response factor	6.4e-35	119.1	Medtr8g079492.2	100	0
KEH20526	MTR_8g079492		auxin response factor 2	B3	PF02362	B3 DNA binding domain	2.3e-23	81.8	Medtr8g079492.2	100	0
KEH20527	MTR_8g079492		auxin response factor 2	ARF	PF02362	B3 DNA binding domain	1.8e-23	82.2	Medtr8g079492.1	100	0
KEH20527	MTR_8g079492		auxin response factor 2	ARF	PF06507	Auxin response factor	6.2e-35	119.2	Medtr8g079492.1	100	0
KEH20527	MTR_8g079492		auxin response factor 2	B3	PF02362	B3 DNA binding domain	1.8e-23	82.2	Medtr8g079492.1	100	0
KEH20922	MTR_8g094580		NAC-like transcription factor	NAC	PF02365	No apical meristem (NAM) protein	6.6e-15	55.6	Medtr8g094580.2	100	3.4e-140
KEH21114	MTR_8g098815		BEL1-related homeotic protein	HB-other	PF00046	Homeobox domain	6.2e-07	29	Medtr8g098815.1	100	0
KEH22301	MTR_7g039110		transcription factor	bHLH	PF00010	Helix-loop-helix DNA-binding domain	2.1e-07	30.6	Medtr7g039110.1	100	1.6e-191
KEH22901	MTR_7g062120		GRAS family transcription factor	GRAS	PF03514	GRAS domain family	1.8e-110	369.3	Medtr7g062120.1	100	0
KEH24453	MTR_7g111290		myb transcription factor	MYB	PF00249	Myb-like DNA-binding domain	7.8e-18	64.2	Medtr7g111290.2	100	4.7e-199
KEH24983	MTR_6g011490		AP2 domain transcription factor	AP2	PF00847	AP2 domain	6.7e-21	74.2	Medtr6g011490.1	100	9e-212
KEH24992	MTR_6g011610		homeobox associated leucine zipper protein	HB-other	PF00046	Homeobox domain	5e-16	58.1	Medtr6g011610.1	100	2.1e-157
KEH24993	MTR_6g011610		homeobox associated leucine zipper protein	HB-other	PF00046	Homeobox domain	4.4e-16	58.3	Medtr6g011610.2	100	3.2e-147
KEH25149	MTR_6g015975		MADS-box transcription factor	MIKC	PF00319	SRF-type transcription factor (DNA-binding and dimerisation domain)	1.5e-26	91.5	Medtr6g015975.1	100	8.1e-140
KEH25149	MTR_6g015975		MADS-box transcription factor	MIKC	PF01486	K-box region	2.5e-27	94.8	Medtr6g015975.1	100	8.1e-140
KEH25149	MTR_6g015975		MADS-box transcription factor	M_type	PF00319	SRF-type transcription factor (DNA-binding and dimerisation domain)	1.5e-26	91.5	Medtr6g015975.1	100	8.1e-140
KEH27579	MTR_5g021580		salt tolerance-like protein	DBB	PF00643	B-box zinc finger	1.4e-14	53.8	Medtr5g021580.2	100	1.7e-110
KEH27722	MTR_5g030770		transcription factor bHLH93	bHLH	PF00010	Helix-loop-helix DNA-binding domain	5.2e-10	39	Medtr5g030770.2	100	2.9e-182
KEH30033	MTR_4g058930		auxin response factor, putative	ARF	PF02362	B3 DNA binding domain	7.3e-23	80.2	Medtr4g058930.1	100	0
KEH30033	MTR_4g058930		auxin response factor, putative	ARF	PF06507	Auxin response factor	4e-34	116.5	Medtr4g058930.1	100	0
KEH30033	MTR_4g058930		auxin response factor, putative	B3	PF02362	B3 DNA binding domain	7.3e-23	80.2	Medtr4g058930.1	100	0
KEH30034	MTR_4g058930		auxin response factor, putative	ARF	PF02362	B3 DNA binding domain	6.8e-23	80.3	Medtr4g058930.1	100	0
KEH30034	MTR_4g058930		auxin response factor, putative	ARF	PF06507	Auxin response factor	3.8e-34	116.6	Medtr4g058930.1	100	0
KEH30034	MTR_4g058930		auxin response factor, putative	B3	PF02362	B3 DNA binding domain	6.8e-23	80.3	Medtr4g058930.1	100	0
KEH30660	MTR_4g077797		transcription factor DP, E2 dimerization partner protein	E2F/DP	PF02319	E2F/DP family winged-helix DNA-binding domain	9.4e-26	89.5	Medtr4g077797.1	100	5.6e-192
KEH31081	MTR_4g088900		heat shock transcription factor	HSF	PF00447	HSF-type DNA-binding	3.9e-29	101	Medtr4g088900.1	100	4.6e-120
KEH31297	MTR_4g094412		WRKY family transcription factor	WRKY	PF03106	WRKY DNA -binding domain	7.9e-28	96.5	Medtr4g094412.3	100	1.3e-266
KEH31298	MTR_4g094412		WRKY family transcription factor	WRKY	PF03106	WRKY DNA -binding domain	8.2e-28	96.4	Medtr4g094412.3	100	3e-271
KEH31360	MTR_4g094588		WRKY family transcription factor	WRKY	PF03106	WRKY DNA -binding domain	3.3e-26	91.3	Medtr4g094588.1	100	2.2e-193
KEH36200	MTR_3g112300		BEL1-related homeotic protein	HB-other	PF00046	Homeobox domain	8.4e-08	31.8	Medtr3g112300.1	100	0
KEH36201	MTR_3g112300		BEL1-related homeotic protein	HB-other	PF00046	Homeobox domain	6.3e-08	32.2	Medtr3g112300.2	100	1.6e-304
KEH37536	MTR_2g041090		CCAAT-binding transcription factor	NF-YA	PF02045	CCAAT-binding transcription factor (CBF-B/NF-YA) subunit B	1.5e-28	99.1	Medtr2g041090.1	100	6.2e-134
KEH39169	MTR_2g090605		zinc finger CCCH domain protein	C3H	PF00642	Zinc finger C-x8-C-x5-C-x3-H type (and similar)	6.3e-07	29	Medtr2g090605.1	100	1.8e-248
KEH39232	MTR_2g090960		TCP family transcription factor	TCP	PF03634	TCP family transcription factor	1.6e-34	119.6	Medtr2g090960.1	100	1.2e-188
KEH39332	MTR_2g094570		auxin response factor 1	ARF	PF02362	B3 DNA binding domain	9.8e-24	83	Medtr2g094570.2	100	0
KEH39332	MTR_2g094570		auxin response factor 1	ARF	PF06507	Auxin response factor	2.3e-33	114.2	Medtr2g094570.2	100	0
KEH39332	MTR_2g094570		auxin response factor 1	B3	PF02362	B3 DNA binding domain	9.8e-24	83	Medtr2g094570.2	100	0
KEH39333	MTR_2g094570		auxin response factor 1	ARF	PF02362	B3 DNA binding domain	1.1e-23	82.9	Medtr2g094570.1	100	0
KEH39333	MTR_2g094570		auxin response factor 1	ARF	PF06507	Auxin response factor	2.4e-33	114.1	Medtr2g094570.1	100	0
KEH39333	MTR_2g094570		auxin response factor 1	B3	PF02362	B3 DNA binding domain	1.1e-23	82.9	Medtr2g094570.1	100	0
KEH39489	MTR_2g099110		GRAS family transcription factor	GRAS	PF03514	GRAS domain family	4.6e-91	305.4	Medtr2g099110.1	100	5.7e-269
KEH40063	MTR_1g021295		B3 DNA-binding domain protein	B3	PF02362	B3 DNA binding domain	3.6e-13	49.1	Medtr1g021295.1	100	6.3e-128
KEH40065	MTR_1g021440		plant-specific B3-DNA-binding domain protein	B3	PF02362	B3 DNA binding domain	4.1e-33	113.1	Medtr1g021440.2	100	1.9e-225
KEH40066	MTR_1g021440		plant-specific B3-DNA-binding domain protein	B3	PF02362	B3 DNA binding domain	4.7e-18	64.8	Medtr1g021440.3	100	2.8e-165
KEH40067	MTR_1g021440		plant-specific B3-DNA-binding domain protein	B3	PF02362	B3 DNA binding domain	5.3e-18	64.6	Medtr1g021440.4	100	5.5e-175
KEH41353	MTR_1g049140		AP2 domain transcription factor	ERF	PF00847	AP2 domain	1.8e-08	34.3	Medtr1g049140.2	100	9.9e-197
KEH41354	MTR_1g049140		AP2 domain transcription factor	ERF	PF00847	AP2 domain	1.1e-08	35	Medtr1g049140.1	100	1.6e-140
KEH41355	MTR_1g049140		AP2 domain transcription factor	ERF	PF00847	AP2 domain	2.1e-08	34.1	Medtr1g049140.1	100	2.8e-216
KEH44287	MTR_1g111830		MYB-like transcription factor family protein	MYB	PF00249	Myb-like DNA-binding domain	1.1e-21	76.6	Medtr1g111830.1	100	2.9e-142
MSTRG.10061.3	MTR_2g094570		auxin response factor 1	ARF	PF02362	B3 DNA binding domain	1.1e-23	82.9	Medtr2g094570.1	100	0
MSTRG.10061.3	MTR_2g094570		auxin response factor 1	ARF	PF06507	Auxin response factor	2.4e-33	114.1	Medtr2g094570.1	100	0
MSTRG.10061.3	MTR_2g094570		auxin response factor 1	B3	PF02362	B3 DNA binding domain	1.1e-23	82.9	Medtr2g094570.1	100	0
MSTRG.13906.1	MTR_3g072610		AP2 domain class transcription factor	ERF	PF00847	AP2 domain	9.8e-12	44.8	Medtr3g072610.1	100	8.2e-87
MSTRG.14748.2	MTR_3g086790		homeobox associated leucine zipper protein	HB-other	PF00046	Homeobox domain	7.3e-16	57.6	Medtr3g086790.1	100	6.3e-171
MSTRG.16582.1	MTR_3g112300		BEL1-related homeotic protein	HB-other	PF00046	Homeobox domain	6.3e-08	32.2	Medtr3g112300.2	100	1.6e-304
MSTRG.19062.2	MTR_4g058930		auxin response factor, putative	ARF	PF02362	B3 DNA binding domain	7.3e-23	80.2	Medtr4g058930.1	100	0
MSTRG.19062.2	MTR_4g058930		auxin response factor, putative	ARF	PF06507	Auxin response factor	4e-34	116.5	Medtr4g058930.1	100	0
MSTRG.19062.2	MTR_4g058930		auxin response factor, putative	B3	PF02362	B3 DNA binding domain	7.3e-23	80.2	Medtr4g058930.1	100	0
MSTRG.1996.4	MTR_1g049140		AP2 domain transcription factor	ERF	PF00847	AP2 domain	9.9e-06	25.6	Medtr1g049140.1	100	7.3e-95
MSTRG.20154.1	MTR_4g077797		transcription factor DP, E2 dimerization partner protein	E2F/DP	PF02319	E2F/DP family winged-helix DNA-binding domain	6.5e-26	90	Medtr4g077797.1	100	2.2e-47
MSTRG.20444.1	MTR_4g082580		WRKY transcription factor 3	WRKY	PF03106	WRKY DNA -binding domain	2.5e-49	165.3	Medtr4g082580.1	100	1.8e-226
MSTRG.21225.2	MTR_4g094412		WRKY family transcription factor	WRKY	PF03106	WRKY DNA -binding domain	7.9e-28	96.5	Medtr4g094412.3	100	1.3e-266
MSTRG.21276.1	MTR_4g094588		WRKY family transcription factor	WRKY	PF03106	WRKY DNA -binding domain	3.3e-26	91.3	Medtr4g094588.1	100	2.2e-193
MSTRG.24824.2	MTR_5g021580		salt tolerance-like protein	DBB	PF00643	B-box zinc finger	1.3e-14	54	Medtr5g021580.1	100	1.3e-107
MSTRG.27313.2	MTR_5g076270		auxin response factor 2	ARF	PF02362	B3 DNA binding domain	1.4e-20	72.9	Medtr5g076270.1	95.5	0
MSTRG.27313.2	MTR_5g076270		auxin response factor 2	ARF	PF06507	Auxin response factor	3.2e-34	116.9	Medtr5g076270.1	95.5	0
MSTRG.27313.2	MTR_5g076270		auxin response factor 2	B3	PF02362	B3 DNA binding domain	1.4e-20	72.9	Medtr5g076270.1	95.5	0
MSTRG.28933.1	MTR_6g011490		AP2 domain transcription factor	ERF	PF00847	AP2 domain	1.1e-12	47.9	Medtr6g011490.1	100	6.6e-142
MSTRG.33503.1	MTR_7g062120		GRAS family transcription factor	GRAS	PF03514	GRAS domain family	1.8e-110	369.3	Medtr7g062120.1	100	0
MSTRG.36692.1	MTR_7g116890		bZIP transcription factor family protein	bZIP	PF00170	bZIP transcription factor	2.6e-18	65.7	Medtr7g116890.6	100	1.5e-231
MSTRG.36692.2	MTR_7g116890		bZIP transcription factor family protein	bZIP	PF00170	bZIP transcription factor	2.6e-18	65.7	Medtr7g116890.6	100	1.5e-231
MSTRG.37435.1	MTR_8g015840		Dof domain zinc finger protein	Dof	PF02701	Dof domain, zinc finger	4e-33	113.2	Medtr8g015840.1	100	1.6e-123
MSTRG.37957.1	MTR_8g028150		bZIP transcription factor family protein	bZIP	PF00170	bZIP transcription factor	3.7e-20	71.6	Medtr8g028150.1	100	1.9e-229
MSTRG.37957.2	MTR_8g028150		bZIP transcription factor family protein	bZIP	PF00170	bZIP transcription factor	3.9e-20	71.6	Medtr8g028150.1	100	1.9e-229
MSTRG.3899.1	MTR_1g084150		HMG (high mobility group) box protein	YABBY	PF04690	YABBY protein	3.9e-06	27.4	Medtr5g080030.1	51.3	1.1e-76
MSTRG.3899.2	MTR_1g084150		HMG (high mobility group) box protein	YABBY	PF04690	YABBY protein	2.2e-06	28.2	Medtr5g080030.1	45.2	1.8e-47
MSTRG.40218.1	MTR_8g078480		BEL1-related homeotic protein	HB-other	PF00046	Homeobox domain	2.6e-07	30.2	Medtr8g078480.2	100	0
MSTRG.40288.4	MTR_8g079492		auxin response factor 2	ARF	PF02362	B3 DNA binding domain	2e-23	82.1	Medtr8g079492.2	74.7	5.8e-283
MSTRG.40288.4	MTR_8g079492		auxin response factor 2	ARF	PF06507	Auxin response factor	5.7e-35	119.3	Medtr8g079492.2	74.7	5.8e-283
MSTRG.40288.4	MTR_8g079492		auxin response factor 2	B3	PF02362	B3 DNA binding domain	2e-23	82.1	Medtr8g079492.2	74.7	5.8e-283
MSTRG.40288.5	MTR_8g079492		auxin response factor 2	ARF	PF02362	B3 DNA binding domain	1.7e-23	82.2	Medtr8g079492.3	100	0
MSTRG.40288.5	MTR_8g079492		auxin response factor 2	ARF	PF06507	Auxin response factor	6.1e-35	119.2	Medtr8g079492.3	100	0
MSTRG.40288.5	MTR_8g079492		auxin response factor 2	B3	PF02362	B3 DNA binding domain	1.7e-23	82.2	Medtr8g079492.3	100	0
MSTRG.40288.6	MTR_8g079492		auxin response factor 2	ARF	PF02362	B3 DNA binding domain	1.8e-23	82.2	Medtr8g079492.2	100	0
MSTRG.40288.6	MTR_8g079492		auxin response factor 2	ARF	PF06507	Auxin response factor	6.2e-35	119.2	Medtr8g079492.2	100	0
MSTRG.40288.6	MTR_8g079492		auxin response factor 2	B3	PF02362	B3 DNA binding domain	1.8e-23	82.2	Medtr8g079492.2	100	0
MSTRG.40288.7	MTR_8g079492		auxin response factor 2	ARF	PF02362	B3 DNA binding domain	1.7e-23	82.2	Medtr8g079492.2	98.1	1.6e-28
MSTRG.40288.7	MTR_8g079492		auxin response factor 2	ARF	PF06507	Auxin response factor	6.1e-35	119.2	Medtr8g079492.2	98.1	1.6e-28
MSTRG.40288.7	MTR_8g079492		auxin response factor 2	B3	PF02362	B3 DNA binding domain	1.7e-23	82.2	Medtr8g079492.2	98.1	1.6e-28
MSTRG.40389.1	MTR_8g097090		MADS-box transcription factor	MIKC	PF00319	SRF-type transcription factor (DNA-binding and dimerisation domain)	1.4e-26	91.5	Medtr8g097090.1	99.6	2.1e-132
MSTRG.40389.1	MTR_8g097090		MADS-box transcription factor	MIKC	PF01486	K-box region	3e-27	94.5	Medtr8g097090.1	99.6	2.1e-132
MSTRG.40389.1	MTR_8g097090		MADS-box transcription factor	M_type	PF00319	SRF-type transcription factor (DNA-binding and dimerisation domain)	1.4e-26	91.5	Medtr8g097090.1	99.6	2.1e-132
MSTRG.40599.1	MTR_8g087860		MADS-box transcription factor	MIKC	PF00319	SRF-type transcription factor (DNA-binding and dimerisation domain)	1.1e-26	92	Medtr8g087860.1	94.3	4.1e-122
MSTRG.40599.1	MTR_8g087860		MADS-box transcription factor	MIKC	PF01486	K-box region	3.6e-22	78.2	Medtr8g087860.1	94.3	4.1e-122
MSTRG.40599.1	MTR_8g087860		MADS-box transcription factor	M_type	PF00319	SRF-type transcription factor (DNA-binding and dimerisation domain)	1.1e-26	92	Medtr8g087860.1	94.3	4.1e-122
MSTRG.40599.2	MTR_8g087860		MADS-box transcription factor	MIKC	PF00319	SRF-type transcription factor (DNA-binding and dimerisation domain)	1.1e-26	91.9	Medtr8g087860.1	100	5.2e-128
MSTRG.40599.2	MTR_8g087860		MADS-box transcription factor	MIKC	PF01486	K-box region	5.4e-26	90.5	Medtr8g087860.1	100	5.2e-128
MSTRG.40599.2	MTR_8g087860		MADS-box transcription factor	M_type	PF00319	SRF-type transcription factor (DNA-binding and dimerisation domain)	1.1e-26	91.9	Medtr8g087860.1	100	5.2e-128
MSTRG.41012.3	MTR_8g094580		NAC-like transcription factor	NAC	PF02365	No apical meristem (NAM) protein	1.1e-27	96.5	Medtr8g094580.2	100	2.3e-65
MSTRG.41102.2	MTR_8g100050		auxin response factor 2	ARF	PF02362	B3 DNA binding domain	3.5e-23	81.2	Medtr8g100050.1	100	0
MSTRG.41102.2	MTR_8g100050		auxin response factor 2	ARF	PF06507	Auxin response factor	1.2e-36	124.7	Medtr8g100050.1	100	0
MSTRG.41102.2	MTR_8g100050		auxin response factor 2	B3	PF02362	B3 DNA binding domain	3.5e-23	81.2	Medtr8g100050.1	100	0
MSTRG.655.1	MTR_1g019240		helix loop helix DNA-binding domain protein	bHLH	PF00010	Helix-loop-helix DNA-binding domain	3.9e-14	52.2	Medtr1g019240.1	97.4	6.9e-142
MSTRG.7427.1	MTR_2g033820		WRKY family transcription factor	WRKY	PF03106	WRKY DNA -binding domain	1.5e-27	95.6	Medtr2g033820.1	100	5.6e-209
MSTRG.7948.1	MTR_2g041090		CCAAT-binding transcription factor	NF-YA	PF02045	CCAAT-binding transcription factor (CBF-B/NF-YA) subunit B	1.5e-28	99.1	Medtr2g041090.1	100	6.2e-134
MSTRG.7948.2	MTR_2g041090		CCAAT-binding transcription factor	NF-YA	PF02045	CCAAT-binding transcription factor (CBF-B/NF-YA) subunit B	1.5e-28	99.1	Medtr2g041090.1	100	6.2e-134
MSTRG.9706.2	MTR_2g088000		WRKY1b transcription factor	WRKY	PF03106	WRKY DNA -binding domain	4.5e-26	90.8	Medtr2g088000.1	100	2.9e-70
MSTRG.9732.1	MTR_2g088470		homeobox leucine zipper protein	HD-ZIP	PF01852	START domain	8.5e-58	195.1	Medtr2g088470.1	100	0
MSTRG.9732.1	MTR_2g088470		homeobox leucine zipper protein	HD-ZIP	PF00046	Homeobox domain	2e-18	65.8	Medtr2g088470.1	100	0
MSTRG.9732.1	MTR_2g088470		homeobox leucine zipper protein	HB-other	PF00046	Homeobox domain	2e-18	65.8	Medtr2g088470.1	100	0
MSTRG.9732.2	MTR_2g088470		homeobox leucine zipper protein	HD-ZIP	PF01852	START domain	9.6e-58	194.9	Medtr2g088470.1	100	0
MSTRG.9732.2	MTR_2g088470		homeobox leucine zipper protein	HD-ZIP	PF00046	Homeobox domain	2.1e-18	65.8	Medtr2g088470.1	100	0
MSTRG.9732.2	MTR_2g088470		homeobox leucine zipper protein	HB-other	PF00046	Homeobox domain	2.1e-18	65.8	Medtr2g088470.1	100	0
MSTRG.9786.1	MTR_2g089450		myb transcription factor	MYB	PF00249	Myb-like DNA-binding domain	6e-29	99.8	Medtr2g089450.1	97.7	1.3e-146
MSTRG.9949.1	MTR_2g090960		TCP family transcription factor	TCP	PF03634	TCP family transcription factor	1.6e-34	119.6	Medtr2g090960.1	100	1.2e-188
