# Supplementary material for: Transcriptome Analysis of Leaf Senescence Regulation Under Alkaline Stress in Medicago truncatula
Source: Front Plant Sci. 2022 Apr 28;13:881456. doi: 10.3389/fpls.2022.881456 (PMC9096890; doi:10.3389/fpls.2022.881456)
Supplement: Supplementary Table 6 — KEGG pathway enrichment analysis in individual cluster. [file Table_9.XLSX]

## Sheet: Time-course SAG analysis
From	Types	Cluster	Genes in cluster	Pathway-ID	Description	Padjust	No of Genes	First Category	Second Category
985 SAGs	upregulated	cluster 1	4	map04146	Peroxisome	0.0129325	1	Cellular Processes	Transport and catabolism
				map00350	Tyrosine metabolism	0.0160315	1	Metabolism	Amino acid metabolism
		Cluster 2	45	map00640	Propanoate metabolism	0.00119721	3	Metabolism	Carbohydrate metabolism
				map00280	Valine, leucine and isoleucine degradation	0.00206957	3	Metabolism	Amino acid metabolism
				map00360	Phenylalanine metabolism	0.0255742	2	Metabolism	Amino acid metabolism
				map00562	Inositol phosphate metabolism	0.0324815	2	Metabolism	Carbohydrate metabolism
				map00592	alpha-Linolenic acid metabolism	0.0324815	2	Metabolism	Lipid metabolism
				map00350	Tyrosine metabolism	0.0332918	2	Metabolism	Amino acid metabolism
				map00071	Fatty acid degradation	0.0361487	2	Metabolism	Lipid metabolism
				map00072	Synthesis and degradation of ketone bodies	0.0385249	1	Metabolism	Lipid metabolism
				map00130	Ubiquinone and other terpenoid-quinone biosynthesis	0.0404601	2	Metabolism	Metabolism of cofactors and vitamins
		Cluster 8	5	map00280	Valine, leucine and isoleucine degradation	0.0125774	1	Metabolism	Amino acid metabolism
				map00640	Propanoate metabolism	0.0166584	1	Metabolism	Carbohydrate metabolism
				map04144	Endocytosis	0.0412087	1	Cellular Processes	Transport and catabolism
	downregulated	Cluster 3	36	map00710	Carbon fixation in photosynthetic organisms	0.0345745	2	Metabolism	Energy metabolism
		Cluster 4	65	map00630	Glyoxylate and dicarboxylate metabolism	3.31821e-05	5	Metabolism	Carbohydrate metabolism
				map00910	Nitrogen metabolism	0.000623027	3	Metabolism	Energy metabolism
				map00195	Photosynthesis	0.00103047	4	Metabolism	Energy metabolism
				map00220	Arginine biosynthesis	0.0168029	2	Metabolism	Amino acid metabolism
				map00250	Alanine, aspartate and glutamate metabolism	0.0297033	2	Metabolism	Amino acid metabolism
		Cluste 7	7	map04141	Protein processing in endoplasmic reticulum	0.0186317	2	Genetic Information Processing	Folding, sorting and degradation
				map04626	Plant-pathogen interaction	0.0251054	2	Organismal Systems	Environmental adaptation
				map04145	Phagosome	0.0390201	1	Cellular Processes	Transport and catabolism
1180 Genes	upregulated	cluster 1	17	map00190	Oxidative phosphorylation	0.0050278	3	Metabolism	Energy metabolism
				map04714	Thermogenesis	0.0412498	2	Organismal Systems	Environmental adaptation
		cluster 5	27	map00190	Oxidative phosphorylation	1.07205e-05	6	Metabolism	Energy metabolism
				map04714	Thermogenesis	6.9236e-05	5	Organismal Systems	Environmental adaptation
		cluster 7	15	map00330	Arginine and proline metabolism	0.0279291	2	Metabolism	Amino acid metabolism
		cluster 8	2	map00330	Arginine and proline metabolism	0.00636352	1	Metabolism	Amino acid metabolism
	downregulated	cluster 5	25	map04712	Circadian rhythm - plant	0.00881964	2	Organismal Systems	Environmental adaptation
