# Supplementary material for: Transcriptome Analysis of Leaf Senescence Regulation Under Alkaline Stress in Medicago truncatula
Source: Front Plant Sci. 2022 Apr 28;13:881456. doi: 10.3389/fpls.2022.881456 (PMC9096890; doi:10.3389/fpls.2022.881456)
Supplement: Supplementary Table 8 — Responses of detached leaves to salt stress and alkali stress. [file Table_11.XLSX]

## Sheet: 1463 DEGs
legends	Description
Number	The number of genes/transcripts enriched to the pathway.
Pathway id	Pathway id
Description	Pathway name.
Database	Database (Pathway or Disease), the KEGG database contains two sub-libraries, one is KEGG PATHWAY and the other is KEGG DISEASE.
Ratio_in_study	The proportion of this KEGG in the target gene set, the numerator is the number of genes/transcripts enriched to this KEGG in the gene set, and the denominator is the total number of genes/transcripts with KEGG annotations in the gene set.
Ratio_in_pop	The proportion of this KEGG in the background genes/transcripts (all genes/transcripts obtained by sequencing), the numerator is the number of all background genes/transcripts enriched with this KEGG, and the denominator is the total number of all background genes/transcripts with KEGG annotations.
Pvalue	Uncorrected p-value, the p-value represents whether the enriched result is statistically significant, the smaller the p-value, the more statistically significant it is, generally the p-value is less than 0.05 considering the function as a significant enrichment term.
Padjust	P-value after correction using BH method.
Number	Pathway id	Description	Database	Ratio_in_study	Ratio_in_pop	Pvalue	Padjust	First Category	Second Category
13	map00330	Arginine and proline metabolism	KEGG PATHWAY	13/585	103/16186	8.52382e-05	0.00988763	Metabolism	Amino acid metabolism
10	map00250	Alanine, aspartate and glutamate metabolism	KEGG PATHWAY	10/585	69/16186	0.000175311	0.010168	Metabolism	Amino acid metabolism
12	map00630	Glyoxylate and dicarboxylate metabolism	KEGG PATHWAY	12/585	112/16186	0.000728901	0.0281842	Metabolism	Carbohydrate metabolism
7	map00220	Arginine biosynthesis	KEGG PATHWAY	7/585	46/16186	0.0012213	0.0354177	Metabolism	Amino acid metabolism

## Sheet: 702 DEGs
legends	Description
Number	The number of genes/transcripts enriched to the pathway.
Pathway id	Pathway id
Description	Pathway name.
Database	Database (Pathway or Disease), the KEGG database contains two sub-libraries, one is KEGG PATHWAY and the other is KEGG DISEASE.
Ratio_in_study	The proportion of this KEGG in the target gene set, the numerator is the number of genes/transcripts enriched to this KEGG in the gene set, and the denominator is the total number of genes/transcripts with KEGG annotations in the gene set.
Ratio_in_pop	The proportion of this KEGG in the background genes/transcripts (all genes/transcripts obtained by sequencing), the numerator is the number of all background genes/transcripts enriched with this KEGG, and the denominator is the total number of all background genes/transcripts with KEGG annotations.
Pvalue	Uncorrected p-value, the p-value represents whether the enriched result is statistically significant, the smaller the p-value, the more statistically significant it is, generally the p-value is less than 0.05 considering the function as a significant enrichment term.
Padjust	P-value after correction using BH method.
Number	Pathway id	Description	Database	Ratio_in_study	Ratio_in_pop	Pvalue	Padjust	First Category	Second Category
16	map04714	Thermogenesis	KEGG PATHWAY	16/288	256/16186	1.4601e-05	0.00124109	Organismal Systems	Environmental adaptation
14	map00190	Oxidative phosphorylation	KEGG PATHWAY	14/288	291/16186	0.000746546	0.0317282	Metabolism	Energy metabolism

## Sheet: 1518 DEGs
legends	Description
Number	The number of genes/transcripts enriched to the pathway.
Pathway id	Pathway id
Description	Pathway name.
Database	Database (Pathway or Disease), the KEGG database contains two sub-libraries, one is KEGG PATHWAY and the other is KEGG DISEASE.
Ratio_in_study	The proportion of this KEGG in the target gene set, the numerator is the number of genes/transcripts enriched to this KEGG in the gene set, and the denominator is the total number of genes/transcripts with KEGG annotations in the gene set.
Ratio_in_pop	The proportion of this KEGG in the background genes/transcripts (all genes/transcripts obtained by sequencing), the numerator is the number of all background genes/transcripts enriched with this KEGG, and the denominator is the total number of all background genes/transcripts with KEGG annotations.
Pvalue	Uncorrected p-value, the p-value represents whether the enriched result is statistically significant, the smaller the p-value, the more statistically significant it is, generally the p-value is less than 0.05 considering the function as a significant enrichment term.
Padjust	P-value after correction using BH method.
Number	Pathway id	Description	Database	Ratio_in_study	Ratio_in_pop	Pvalue	Padjust	First Category	Second Category
12	map00860	Porphyrin and chlorophyll metabolism	KEGG PATHWAY	12/596	48/16186	1.15133e-07	1.33555e-05	Metabolism	Metabolism of cofactors and vitamins
11	map00020	Citrate cycle (TCA cycle)	KEGG PATHWAY	11/596	68/16186	3.50079e-05	0.00203046	Metabolism	Carbohydrate metabolism
15	map00195	Photosynthesis	KEGG PATHWAY	15/596	150/16186	0.000430132	0.0166318	Metabolism	Energy metabolism

## Sheet: 792 SAGs
legends	Description
Number	The number of genes/transcripts enriched to the pathway.
Pathway id	Pathway id
Description	Pathway name.
Database	Database (Pathway or Disease), the KEGG database contains two sub-libraries, one is KEGG PATHWAY and the other is KEGG DISEASE.
Ratio_in_study	The proportion of this KEGG in the target gene set, the numerator is the number of genes/transcripts enriched to this KEGG in the gene set, and the denominator is the total number of genes/transcripts with KEGG annotations in the gene set.
Ratio_in_pop	The proportion of this KEGG in the background genes/transcripts (all genes/transcripts obtained by sequencing), the numerator is the number of all background genes/transcripts enriched with this KEGG, and the denominator is the total number of all background genes/transcripts with KEGG annotations.
Pvalue	Uncorrected p-value, the p-value represents whether the enriched result is statistically significant, the smaller the p-value, the more statistically significant it is, generally the p-value is less than 0.05 considering the function as a significant enrichment term.
Padjust	P-value after correction using BH method.
Number	Pathway id	Description	Database	Ratio_in_study	Ratio_in_pop	Pvalue	Padjust	First Category	Second Category
10	map00630	Glyoxylate and dicarboxylate metabolism	KEGG PATHWAY	10/325	112/16186	8.58689e-05	0.00875863	Metabolism	Carbohydrate metabolism
6	map00250	Alanine, aspartate and glutamate metabolism	KEGG PATHWAY	6/325	69/16186	0.00259383	0.0377958	Metabolism	Amino acid metabolism
6	map00280	Valine, leucine and isoleucine degradation	KEGG PATHWAY	6/325	68/16186	0.00240811	0.0409378	Metabolism	Amino acid metabolism
5	map00220	Arginine biosynthesis	KEGG PATHWAY	5/325	46/16186	0.00220957	0.0450753	Metabolism	Amino acid metabolism
6	map00350	Tyrosine metabolism	KEGG PATHWAY	6/325	65/16186	0.00191058	0.0487198	Metabolism	Amino acid metabolism
5	map00910	Nitrogen metabolism	KEGG PATHWAY	5/325	42/16186	0.00146373	0.0497669	Metabolism	Energy metabolism

## Sheet: 754 SAGs
legends	Description
Number	The number of genes/transcripts enriched to the pathway.
Pathway id	Pathway id
Description	Pathway name.
Database	Database (Pathway or Disease), the KEGG database contains two sub-libraries, one is KEGG PATHWAY and the other is KEGG DISEASE.
Ratio_in_study	The proportion of this KEGG in the target gene set, the numerator is the number of genes/transcripts enriched to this KEGG in the gene set, and the denominator is the total number of genes/transcripts with KEGG annotations in the gene set.
Ratio_in_pop	The proportion of this KEGG in the background genes/transcripts (all genes/transcripts obtained by sequencing), the numerator is the number of all background genes/transcripts enriched with this KEGG, and the denominator is the total number of all background genes/transcripts with KEGG annotations.
Pvalue	Uncorrected p-value, the p-value represents whether the enriched result is statistically significant, the smaller the p-value, the more statistically significant it is, generally the p-value is less than 0.05 considering the function as a significant enrichment term.
Padjust	P-value after correction using BH method.
Number	Pathway id	Description	Database	Ratio_in_study	Ratio_in_pop	Pvalue	Padjust	First Category	Second Category
11	map00860	Porphyrin and chlorophyll metabolism	KEGG PATHWAY	11/308	48/16186	1.19709e-09	1.1133e-07	Metabolism	Metabolism of cofactors and vitamins
13	map00195	Photosynthesis	KEGG PATHWAY	13/308	150/16186	5.91435e-06	0.000275017	Metabolism	Energy metabolism
4	map00196	Photosynthesis - antenna proteins	KEGG PATHWAY	4/308	27/16186	0.00159711	0.0495105	Metabolism	Energy metabolism
