# Supplementary material for: Transcriptome Analysis of Leaf Senescence Regulation Under Alkaline Stress in Medicago truncatula
Source: Front Plant Sci. 2022 Apr 28;13:881456. doi: 10.3389/fpls.2022.881456 (PMC9096890; doi:10.3389/fpls.2022.881456)
Supplement: Supplementary Table 9 — Carotenoid biosynthesis and glutathione metabolism. [file Table_12.XLSX]

## Sheet: Sheet1
First Category	Second Category	pathway ID	Description	numbers
Metabolism	Metabolism of terpenoids and polyketides	map00906	Carotenoid biosynthesis	3
First Category	Second Category	pathway ID	Description	numbers
Metabolism	Metabolism of other amino acids	map00480	Glutathione metabolism	9
